# Supplementary material for: Proteome characterization of two contrasting soybean genotypes in response to different phosphorus treatments
Source: AoB Plants. 2021 Apr 14;13(3):plab019. doi: 10.1093/aobpla/plab019 (PMC8209930; doi:10.1093/aobpla/plab019)
Supplement: plab019_suppl_Supplementary_Materials [file plab019_suppl_supplementary_materials.zip]

Archive with 6 entries (6 files):
- plab019_suppl_Supplementary_Table_S6.xlsx
- plab019_suppl_Supplementary_Table_S1.xlsx
- plab019_suppl_Supplementary_Table_S2.xlsx
- plab019_suppl_Supplementary_Table_S3.xlsx
- plab019_suppl_Supplementary_Table_S4.xlsx
- plab019_suppl_Supplementary_Table_S5.xlsx
