# Supplementary material for: Proteome characterization of two contrasting soybean genotypes in response to different phosphorus treatments
Source: AoB Plants. 2021 Apr 14;13(3):plab019. doi: 10.1093/aobpla/plab019 (PMC8209930; doi:10.1093/aobpla/plab019)
Supplement: plab019_suppl_Supplementary_Materials [file plab019_suppl_supplementary_materials.zip › plab019_suppl_Supplementary_Table_S6.xlsx]

## Sheet: Feuil1
Protein ID	Description	Regulation in L13	Regulation in T3
I1KW20	Uncharacterized protein	up	down
C6SZ93	Uncharacterized protein	up	down
I1K3U8	Uncharacterized protein	up	down
I1M599	Lipoxygenase	up	down
I1MRA7	Amine oxidase	up	down
I1MJN2	Uncharacterized protein	up	down
I1N4A7	Uncharacterized protein	up	down
I1K5E6	Uncharacterized protein	up	down
K7LNG5	Uncharacterized protein	up	down
G3E7M9	Annexin	up	down
C6TLV6	40S ribosomal protein S3a	up	down
C6T1W3	Uncharacterized protein	up	down
A0A0R4J4L1	Uncharacterized protein	up	down
I1LPZ3	V-type proton ATPase subunit a	up	down
I1JKM1	Uncharacterized protein	up	down
A0A0R0GZF0	Annexin	up	down
A0A0R0GRC9	Uncharacterized protein	up	down
A0A0R0KXC5	Uncharacterized protein	up	down
A0A0R4J4T0	Uncharacterized protein	up	down
I1KXQ3	Uncharacterized protein	up	down
A0A0R0F5U2	Uncharacterized protein	up	down
C6TBW7	Uncharacterized protein	up	down
Q944T2	Translationally-controlled tumor protein homolog	up	down
C6TKS1	Uncharacterized protein	up	down
I1LAW6	Eukaryotic translation initiation factor 3 subunit M	up	down
A0A0R4J3S4	Uncharacterized protein	up	down
I1LTT3	Uncharacterized protein	up	down
I1JT95	Uncharacterized protein	up	down
C6TER4	Uncharacterized protein	up	down
A0A0R4J4C5	Uncharacterized protein	up	down
I1LEY1	Uncharacterized protein	up	down
I1L5Z7	V-type proton ATPase subunit	up	down
I1LIT2	Uncharacterized protein	up	down
E9KNA8	SGF14c	up	down
C6SVF1	Actin depolymerizing factor 1	up	down
C6TKQ3	Uncharacterized protein	up	down
C6SW69	Uncharacterized protein	up	down
I1LPJ9	Uncharacterized protein	up	down
I1MXZ6	Thioredoxin	up	down
I1M3S8	Uncharacterized protein	up	down
Q9M5K7	14-3-3-like protein	up	down
A0A0R0F2E8	Uncharacterized protein	up	down
I1K6M2	Uncharacterized protein	up	down
A0A0R0FEX5	Uncharacterized protein	up	down
A0A0R0HC62	Uncharacterized protein	up	down
I1LVB0	Uncharacterized protein	up	down
A0A0R0FNH1	Uncharacterized protein	up	down
C6TN20	Eukaryotic translation initiation factor 3 subunit H	up	down
I1MP65	Uncharacterized protein	up	down
C6TM01	Uncharacterized protein	up	down
I1JT75	Thioredoxin	up	down
A0A0R0I5R9	Uncharacterized protein	up	down
K7MGG1	Uncharacterized protein	up	down
C6T5C4	Uncharacterized protein (Fragment)	up	down
C6SYM8	Uncharacterized protein	up	down
I1K9R1	Uncharacterized protein	up	down
I1JX45	Uncharacterized protein	up	down
M1FP70	ATPase subunit 4	up	down
C6T795	Uncharacterized protein	up	down
C6TK28	Serine/threonine-protein phosphatase	up	down
Q58J24	Putative plastid glucose 6 phosphate/phosphate translocator	up	down
C6SX98	Uncharacterized protein	up	down
I1K6J1	Uncharacterized protein	up	down
C6TCQ0	Uncharacterized protein	up	down
I1JJ67	Small nuclear ribonucleoprotein-associated protein	up	down
I1KHB7	Uncharacterized protein	up	down
A0A0R0I6D2	Uncharacterized protein	up	down
C6TH04	RINb protein	up	down
A0A0R0JXL2	Uncharacterized protein	up	down
I1MR04	Uncharacterized protein	up	down
I1NFX4	Uncharacterized protein	up	down
