# Supplementary material for: Proteome characterization of two contrasting soybean genotypes in response to different phosphorus treatments
Source: AoB Plants. 2021 Apr 14;13(3):plab019. doi: 10.1093/aobpla/plab019 (PMC8209930; doi:10.1093/aobpla/plab019)
Supplement: plab019_suppl_Supplementary_Materials [file plab019_suppl_supplementary_materials.zip › plab019_suppl_Supplementary_Table_S1.xlsx]

## Sheet: Feuil1
Accession ID	Description	Peptides	Unique Peptides	Protein Groups	Amino Acids	Molecular Weight [kDa]	L13_P2.1	L13_P2.2	L13_P2.3	L13_P1.1	L13_P1.2	L13_P1.3	L13_P0.1	L13_P0.2	L13_P0.3	T3_P2.1	T3_P2.2	T3_P2.3	T3_P1.1	T3_P1.2	T3_P1.3	T3_P0.1	T3_P0.2	T3_P0.3
A0A0R0FMI4	Uncharacterized protein OS=Glycine max OX=3847 GN=100799113 PE=4 SV=1	160	1	1	4382	485.663	95.9	76	86	105.7	125.6	96.3	109.5	118.8	107.7	112.5	93.8	109.9	91.7	94.9	108.8	84.7	91	91.2
B3TDK7	Lipoxygenase OS=Glycine max OX=3847 GN=547836 PE=3 SV=1	56	16	1	853	96.403	100.1	74	79.5	105.6	112.7	83.7	118.6	135.9	127.6	111.9	97.2	112.9	84.8	87.3	106	78.9	92.9	90.4
P24095	Seed linoleate 9S-lipoxygenase OS=Glycine max OX=3847 GN=LOX1.4 PE=1 SV=1	55	36	1	864	96.757	88.5	66.5	71	89.6	111.1	82.7	107.3	116.2	110.9	131.1	111.2	122.5	97.3	97.3	115.3	86.2	97.7	97.6
A0A0R0G554	Lipoxygenase OS=Glycine max OX=3847 GN=GLYMA_15G026500 PE=3 SV=1	53	1	1	853	96.582	104.7	72.7	81.2	124.6	133.4	82.5	127.2	137.8	133	103.6	104.1	122.4	71.4	77.2	100.7	68.4	74.8	80.2
I1KU21	Uncharacterized protein OS=Glycine max OX=3847 GN=100804251 PE=4 SV=1	49	1	1	843	93.982	100.2	83	90.2	105.1	114.1	86.3	124.4	134.2	124.2	108.5	93	110.7	92.8	86.4	104.4	69	89.3	84.2
Q42780	Lipoxygenase OS=Glycine max OX=3847 GN=lox7 PE=2 SV=1	48	2	1	856	96.289	93.9	84.3	88.9	92.5	116.7	92.5	127.5	130.1	121.2	127.1	119	110.3	78.3	76.8	101.3	80.7	73.1	85.8
I1JIA0	Clathrin heavy chain OS=Glycine max OX=3847 GN=100786617 PE=3 SV=2	61	1	1	1707	193.012	103.2	77.7	88.2	108.4	127.6	92.5	122.5	130.8	125.5	106.8	88.6	103.7	86.9	85.1	103.9	72.2	90.3	86.2
I1MZ13	Clathrin heavy chain OS=Glycine max OX=3847 GN=GLYMA_18G026000 PE=3 SV=2	59	3	1	1700	192.802	100	75.4	87.4	100.6	121.9	88.2	125	137.4	130.8	112.1	90.4	99.5	90.9	86.4	107	71.4	88.5	87.1
Q43446	Lipoxygenase OS=Glycine max OX=3847 GN=vlxB PE=1 SV=1	51	4	1	853	96.598	156.6	62.2	127.7	200.9	204.9	72.7	135	103.6	171.7	44.2	74.9	91	32.1	77.4	74.9	31.2	77	62
B3TDK9	Lipoxygenase OS=Glycine max OX=3847 GN=100803358 PE=3 SV=1	50	6	1	856	96.317	80.4	74.4	68.5	87.7	125.6	88.5	123.6	115.6	115.6	134.1	114.7	121.5	87.1	84.6	112.9	87.2	85.2	93
I1LMS9	Clathrin heavy chain OS=Glycine max OX=3847 GN=100802224 PE=3 SV=1	58	5	1	1700	192.887	91.8	71.5	88.2	92.4	126	96	116.4	122.8	113.7	128.1	86.8	107.6	87.3	91.6	105.7	84	101.2	88.9
I1M599	Lipoxygenase OS=Glycine max OX=3847 GN=GLYMA_13G347800 PE=3 SV=1	45	1	1	822	92.736	87	78.3	82.9	84.5	121.9	83.1	133.5	136.7	116.9	132.2	115.3	131.5	82.4	80.1	107.5	80.4	67.7	78.1
I1NAI7	Uncharacterized protein OS=Glycine max OX=3847 GN=GLYMA_19G190900 PE=3 SV=1	30	9	1	444	47.643	98.8	81.9	87	99.8	109.2	84.6	124.1	135.2	125.7	107.4	92.4	112.3	94	89.5	106.1	75.9	91.8	84.3
I1NFS4	ATP synthase subunit beta OS=Glycine max OX=3847 GN=100789705 PE=3 SV=1	29	4	1	559	59.809	105.1	82.1	90.7	109.7	118.5	92.4	118.5	129.3	128	106.7	92	96.5	85.6	89.6	100.2	74.5	88.6	92.1
A0A0R4J4C8	ATP synthase subunit beta OS=Glycine max OX=3847 GN=100797948 PE=3 SV=1	29	4	1	559	59.799	100.1	80.6	92	107.4	121.2	93.9	125.1	137.3	130.3	108.6	87.2	101.1	84.7	89.1	98.2	74	84.6	84.7
Q71EW8	Methionine synthase OS=Glycine max OX=3847 GN=547643 PE=2 SV=1	37	5	1	763	84.23	107.8	86.5	96.2	105.9	116.7	93.5	127.1	137.5	143.4	104.8	87.9	94	84.6	86.6	92.7	69.8	84.8	80.3
I1MRA7	Amine oxidase OS=Glycine max OX=3847 GN=GLYMA_17G019300 PE=3 SV=1	31	31	1	674	75.776	85.9	70.2	67.1	82.7	108.8	71.5	111.8	132	99.8	125.4	108.3	145.3	117.7	88.8	150.3	76.4	91.9	65.9
I1LNP0	Uncharacterized protein OS=Glycine max OX=3847 GN=100794623 PE=4 SV=1	56	40	1	606	69.518	103.8	69.2	81	97.8	123.7	90.7	114	132.8	107.5	107.7	96.6	113.8	91.6	83.6	113.8	85.1	94.1	93.2
I1J4J6	Malic enzyme OS=Glycine max OX=3847 GN=100796117 PE=3 SV=1	33	8	1	591	64.986	89.7	75.2	81.7	97.3	106.2	84.8	115.1	125.5	113.1	119.3	102.4	120.3	94.3	94.6	108.5	84.2	96.1	91.7
A0A0R4J5Z8	Uncharacterized protein OS=Glycine max OX=3847 GN=100802039 PE=3 SV=1	36	6	1	763	84.219	110.9	85.4	89.4	101.3	108.8	85.2	133.7	139.2	135.6	97.2	82.2	100.5	89.5	95.8	105.7	67.5	88.6	83.7
I1LIN2	Uncharacterized protein OS=Glycine max OX=3847 GN=100801514 PE=4 SV=1	74	42	1	1357	153.207	105.4	82.7	91.9	105	116.2	86.9	117.8	133.4	134.4	112.4	91.9	97.4	85.6	87.7	104.9	73.8	88.1	84.5
A0A0R4J626	Uncharacterized protein OS=Glycine max OX=3847 GN=100777767 PE=3 SV=1	39	2	1	654	71.455	107.3	82.6	93.7	112.6	126.4	99.7	126.9	137.3	147.1	100.9	85	89.9	83.6	85.1	88.4	68.7	83.6	81.2
I1KA18	Uncharacterized protein OS=Glycine max OX=3847 GN=100803679 PE=4 SV=2	66	15	1	2260	252.012	101.3	76.8	91.3	113.4	132.2	92.1	123.8	129	138.4	105.8	91	102.1	81.3	81.9	89.5	74.5	89.1	86.5
I1JPW5	Uncharacterized protein OS=Glycine max OX=3847 GN=100811084 PE=3 SV=1	29	8	1	444	47.628	91.7	79.1	88.9	91.4	106.8	84.8	130.5	133.2	126.6	115.1	92.9	105.8	95.5	91.3	107.3	75.8	96.7	86.6
A0A0R0KKU3	Uncharacterized protein OS=Glycine max OX=3847 GN=100798307 PE=3 SV=1	39	2	1	653	71.43	105.4	83	97.8	109.3	134.6	101.3	111.9	126.6	150.7	118.3	88.2	85.5	77	81.9	83.1	78.2	85.7	81.5
K7MJY8	Sucrose synthase OS=Glycine max OX=3847 GN=100788584 PE=3 SV=1	42	5	1	805	92.133	97.6	83.6	100.2	89.9	108.1	93.1	121.5	131.8	131.8	120.7	78.8	87.7	99.5	103.9	109.7	70.8	93.7	77.6
A0A0R0K6S7	Uncharacterized protein OS=Glycine max OX=3847 GN=100778658 PE=4 SV=1	62	11	1	2260	252.212	101.4	75.5	90.1	109.7	131.6	96.3	120.2	128.3	121.3	107.4	89.4	105.2	82.5	80.5	103.1	78.8	94.6	84
I1MGZ2	Plasma membrane ATPase OS=Glycine max OX=3847 GN=100804422 PE=3 SV=2	43	2	1	955	105.039	102.3	82	93.6	94.7	109	92.9	138.9	156.7	135	103.4	78.2	91.4	102.8	87.9	107	58	86.3	80.1
A0A0R0IAH0	Plasma membrane ATPase OS=Glycine max OX=3847 GN=100806580 PE=3 SV=1	43	2	1	1017	112.377	91.5	75.6	90.6	88.2	111.2	85.1	131.8	141.2	122.4	116.2	87.4	103.2	109.2	94	112.4	63.1	90.5	86.3
B0M1A6	Betaine aldehyde dehydrogenase OS=Glycine max OX=3847 GN=BADH1 PE=2 SV=1	30	27	1	503	54.705	92.5	78.7	79.5	110.4	116.4	76.3	121.2	127.7	130.5	110.7	99.8	117.7	89.3	86.5	101.6	76	90.9	94.4
P13708	Sucrose synthase OS=Glycine max OX=3847 GN=SS PE=1 SV=2	42	4	1	805	92.186	101.9	84.5	107.2	86.5	106.9	97	130.2	139.1	138.1	112.3	73.6	85.6	99.1	102.7	104	70	93.3	68
I1LQR4	Uncharacterized protein OS=Glycine max OX=3847 GN=100816111 PE=3 SV=1	39	4	1	649	71.043	104.1	77.5	92.4	118	132.4	95.8	121.9	134.9	140.9	105.5	88.8	93	81.8	83.2	92.7	68.7	83	85.2
I1M442	Aconitate hydratase OS=Glycine max OX=3847 GN=100810088 PE=3 SV=1	46	6	1	984	107.043	100.2	79.7	90.4	110.1	122.7	95.3	124	127.8	125.1	107	92.7	107.1	85.4	88.8	97.7	73.2	88.4	84.4
I1KPN3	Uncharacterized protein OS=Glycine max OX=3847 GN=547838 PE=3 SV=1	39	5	1	667	73.432	108	80.2	94.3	116.1	140.1	95.6	130.4	141.4	146.5	97.9	80	92	80.4	79.2	91.8	67.3	79	79.8
K7LSM2	Uncharacterized protein OS=Glycine max OX=3847 GN=100792883 PE=4 SV=1	63	31	1	1357	153.467	102.8	82	90.6	105.4	120.8	86.1	116.5	131.3	130.9	109.3	89.5	100.5	90.2	90.4	107.1	75.7	86	84.9
I1KWA0	Uncharacterized protein OS=Glycine max OX=3847 GN=100806382 PE=4 SV=1	47	33	1	576	65.169	107.3	75.4	88.2	102.1	124.8	99.2	117.4	136.7	117	104.7	92.2	109.6	89.2	82.7	100.6	79.3	88.2	85.3
I1MM08	Malic enzyme OS=Glycine max OX=3847 GN=100784112 PE=3 SV=2	31	7	1	591	65.154	91.6	68.8	77.9	98.8	103.4	85.6	116.6	114.9	109.4	110.2	104	121.6	101.7	99.8	112.3	81.2	109.2	93.2
I1K670	Uncharacterized protein OS=Glycine max OX=3847 GN=GLYMA_05G219400 PE=3 SV=1	39	4	1	668	73.594	112.8	79.4	93	124.9	168.3	98.1	129.8	131.9	157.8	92.9	72.2	91.5	78.5	77.4	89.2	61.1	70.7	70.5
A0A0R4J4D6	Uncharacterized protein OS=Glycine max OX=3847 GN=100812707 PE=3 SV=1	38	5	1	649	71.037	104.5	78	94.6	120.5	143.2	102.9	120.2	129.6	139.5	97.7	92.4	88.7	89.3	81.2	83.5	67.7	75.6	90.8
K7MVB9	Uncharacterized protein OS=Glycine max OX=3847 GN=100781680 PE=4 SV=1	44	11	1	1025	116.044	99.7	81.6	91.1	109.4	125.1	97.4	122	134.1	126.5	109.9	88.3	102	84.2	86.9	99.8	74.8	84.1	83.1
I1M6E1	Uncharacterized protein OS=Glycine max OX=3847 GN=100807416 PE=3 SV=1	44	1	1	700	80.137	95.2	87.2	87	93.9	99.6	75.9	126.9	134.8	132.8	118.2	92.8	102.6	100.2	94.1	112	65.6	91.5	89.7
D6C4Z9	HSP90-1 OS=Glycine max OX=3847 GN=GLYMA_18G074100 PE=2 SV=1	42	4	1	702	80.33	94.2	82.8	87.4	96.9	104.9	70.7	128.2	124.2	142.7	127.2	104.5	105.2	91.3	92.4	104.3	62.3	91.2	89.6
E2FKH2	Sieve element occlusion a OS=Glycine max OX=3847 GN=SEOa PE=2 SV=1	35	6	1	698	80.012	71.2	68.4	85.8	77.3	92.4	78.1	133.6	145	124.7	127.8	96.8	102.9	120.1	100.8	117.7	69.9	96.7	90.8
K7LZH1	Uncharacterized protein OS=Glycine max OX=3847 GN=GLYMA_13G130900 PE=3 SV=1	37	6	1	632	69.226	101.2	84.9	89	104.5	128.6	90.6	115.9	127.8	142.6	123.2	85.3	100	75.3	85.2	88.3	79.9	88.3	89.6
I1JJL6	Uncharacterized protein OS=Glycine max OX=3847 GN=GLYMA_02G302500 PE=3 SV=1	41	3	1	702	80.279	108.3	86.8	97.3	106.3	105.2	80.9	127	132	129.8	104.9	90.1	98.7	88.3	90.5	101	65.2	95.4	92.4
I1JPP3	Uncharacterized protein OS=Glycine max OX=3847 GN=100791603 PE=4 SV=1	37	2	1	808	89.625	101.1	78.1	93.5	113.7	130.4	95	121.5	130.9	142.8	104.1	85.1	95.6	89.3	87.6	91.8	70.3	87.8	81.3
I1JDR2	Uncharacterized protein OS=Glycine max OX=3847 GN=100786978 PE=4 SV=1	39	6	1	1029	116.397	93.6	75.4	88.3	107.3	130.4	91.1	128.5	137.2	135.4	110.8	90	107.2	87.9	82.5	99.8	71.8	84.5	78.3
E2FKH7	Sieve element occlusion f OS=Glycine max OX=3847 GN=SEOf PE=2 SV=1	36	7	1	698	79.963	84.2	74.5	89	89.8	97.3	82.3	122.3	142	123.9	134.1	99.2	102.2	98.3	91.7	113.4	71.4	95.3	89.2
K7LBM2	Uncharacterized protein OS=Glycine max OX=3847 GN=100800904 PE=4 SV=1	31	3	1	608	65.95	118.6	77.9	83	130.5	128.8	83	139.8	126.5	132.3	57.4	88	105.8	100	89.1	107.7	53.8	89.8	88.3
I1J8H1	Aconitate hydratase OS=Glycine max OX=3847 GN=100499625 PE=3 SV=1	36	5	1	901	98.46	102.7	79.7	88.7	108	122.4	90.6	122	131.2	126.4	100	93.4	111.4	89	85.5	96.2	78.3	87.8	86.8
I1MGE7	Uncharacterized protein OS=Glycine max OX=3847 GN=100795745 PE=4 SV=1	32	3	1	608	65.92	101.6	78.8	85.5	108.4	122.3	85.6	123.3	131.6	132.1	104.5	92.4	107.9	87.4	87.6	102.2	74.8	87.4	86.6
I1M5T2	Phospholipase D OS=Glycine max OX=3847 GN=100784434 PE=3 SV=1	40	28	1	807	92.021	96.9	71.5	88.6	101.7	120.5	89.4	122	135.1	124.7	112.8	95.5	107.2	91.2	86.9	102.1	75.4	90.4	87.8
D6C500	HSP90-2 OS=Glycine max OX=3847 GN=100819568 PE=2 SV=1	43	3	1	699	80.134	90.9	95	86.6	90.5	93.4	70.1	124.3	128	120.8	123	97.5	116.2	101.5	90	118.1	69.7	96.2	88.2
I1KVU0	Uncharacterized protein OS=Glycine max OX=3847 GN=GLYMA_08G224400 PE=3 SV=1	36	3	1	623	68.735	99.3	75.5	84.2	105.7	122.6	89.4	120.6	131.2	121.9	108.9	93.2	110.6	87.4	88.5	105.3	78.1	89	88.5
I1NHW4	Uncharacterized protein OS=Glycine max OX=3847 GN=100820546 PE=3 SV=1	36	7	1	575	61.211	78.7	81	69.3	80.9	89.2	70.4	113	125.5	112.5	153.8	112.9	127.8	111	104	115.1	62.5	87.4	105
I1LCI1	Uncharacterized protein OS=Glycine max OX=3847 GN=100818544 PE=3 SV=1	34	4	1	577	61.393	78.6	80.6	69.8	79.6	79.1	66.2	112.5	120.4	108.3	151.4	108	122.2	115.4	111.3	121.3	62.5	100.7	112.1
I1M5L7	Uncharacterized protein OS=Glycine max OX=3847 GN=100813658 PE=3 SV=1	40	12	1	863	95.399	99	77.4	88	105.3	128.6	94.4	125	133.6	120.9	108.2	88.3	110.4	86.2	83.9	104.1	76.3	88.2	82.2
I1MRV6	Uncharacterized protein OS=Glycine max OX=3847 GN=100788043 PE=4 SV=1	27	4	1	500	52.855	100.6	78.7	82.7	107.9	124.7	82.6	117.7	129.8	122.1	110	91.8	112.8	86.8	91.9	109.7	77	83.1	90
A0A0R0IQ92	Phospholipase D OS=Glycine max OX=3847 GN=GLYMA_08G211700 PE=3 SV=1	36	8	1	788	89.244	95.7	78.4	89	105.2	122.6	91.3	123.8	130.1	127.8	113.6	92	107.5	88.3	84.1	99.8	73.4	92.7	84.6
K7LIQ6	Uncharacterized protein OS=Glycine max OX=3847 GN=100807846 PE=4 SV=1	40	21	1	973	107.289	104.6	77.4	93.1	106.1	132.5	96.3	121.2	130.8	129	109.3	88.9	98.1	81.9	85.1	95.7	76.9	85.4	87.8
I1KUQ3	Lipoxygenase OS=Glycine max OX=3847 GN=100815477 PE=3 SV=1	39	15	1	867	97.704	91.1	68.5	83.9	110	123.7	79	105.2	114.4	106.8	116.2	108.9	109.2	86.1	80.5	118.7	91.4	104	102.3
I1LI48	Aconitate hydratase OS=Glycine max OX=3847 GN=100811955 PE=3 SV=1	33	2	1	901	98.242	102.9	76.6	85.6	112.2	124.4	88.4	123.4	133	126.7	105.7	92.7	109	79.3	84.2	106.7	76.4	89.1	83.6
A0A0R0IRH4	Phosphoglycerate kinase OS=Glycine max OX=3847 GN=100796458 PE=3 SV=1	28	4	1	401	42.366	100	83.6	86.2	100.6	111.1	91.1	116.1	128	124.1	114.9	91	101.8	88.4	95.1	105.5	80	91.1	91.3
O81413	Ferric leghemoglobin reductase-2 OS=Glycine max OX=3847 GN=547523 PE=2 SV=1	28	5	1	500	52.969	98.6	79.8	81.9	107.9	116.9	86.9	118.8	126.8	115.2	115	96.7	110.1	85.1	89.7	116.1	74.6	90.2	89.8
I1MCN3	Uncharacterized protein OS=Glycine max OX=3847 GN=100778196 PE=3 SV=1	37	10	1	863	95.66	97.2	71.7	85.1	104.8	132	97.6	127.9	135.6	121.8	98.4	89.4	108	89.9	83	106	81.7	88.4	81.6
I1LZ82	Uncharacterized protein OS=Glycine max OX=3847 GN=100799580 PE=3 SV=1	33	2	1	811	89.828	103.8	133.4	91.8	110.1	109	93	112.1	101.5	140.4	112.6	67.6	92.3	89	116.3	97.1	72.3	72.2	85.3
I1K3S4	Adenosylhomocysteinase OS=Glycine max OX=3847 GN=GLYMA_05G152000 PE=3 SV=1	26	4	1	503	55.062	98.3	85.6	84.5	93.4	107.1	77.4	140.6	148.9	139.2	114.8	93.1	113.1	93.6	83.1	101.1	59.2	82.2	84.7
I1LTL9	Uncharacterized protein OS=Glycine max OX=3847 GN=100783508 PE=4 SV=1	35	5	1	807	89.732	87.9	71.5	88.1	94.2	122.2	98.2	120.5	137	125.1	132.4	86.7	98.6	77.2	92.8	98.4	87.9	89.8	91.7
A0A0R0GHF6	Phosphoglycerate kinase (Fragment) OS=Glycine max OX=3847 GN=GLYMA_15G2621001 PE=3 SV=1	24	2	1	336	35.29	97.2	79.8	81.1	100.6	114.7	85.2	122	136.5	131	119.3	91.9	103.3	86.1	90.4	100.9	74.8	86.6	98.6
I1MC33	Uncharacterized protein OS=Glycine max OX=3847 GN=100779976 PE=3 SV=1	42	1	1	815	93.442	109.6	91	101.4	115.6	120.1	98.7	123.8	136.1	142.2	102.9	84	92.8	80.7	82.2	87.3	67.3	86.6	77.5
F8SMB9	Adenosylhomocysteinase OS=Glycine max OX=3847 PE=2 SV=1	26	4	1	485	53.191	106.2	97.7	89	100.6	113.5	82.9	149.6	150	155.4	101.7	84.2	99.8	83.3	77.3	95.1	58.7	77.3	77.7
I1JXS8	Uncharacterized protein OS=Glycine max OX=3847 GN=100802766 PE=4 SV=1	41	9	1	990	108.927	100.4	78.9	98.2	112.9	138.1	99.6	123.1	129.4	143.4	109	83.9	95.6	80.4	81.9	85.4	74.3	87.8	77.8
A0A0R0JBY6	Uncharacterized protein OS=Glycine max OX=3847 GN=100777319 PE=4 SV=1	30	6	1	724	78.899	93.4	78.9	78.5	104.4	122.4	83.5	107.6	116.7	107.7	119.5	99.3	123.8	88.9	86.7	106.4	86.1	95.9	100
I1LXY1	Uncharacterized protein OS=Glycine max OX=3847 GN=100779947 PE=3 SV=1	31	10	1	803	89.014	98.7	82.3	90.9	102.8	118.5	100.3	120.9	128.6	120.9	113	92.4	105	89.2	89.9	94.7	75.4	88.2	88.3
I1L0G9	Tubulin beta chain OS=Glycine max OX=3847 GN=100818878 PE=3 SV=1	24	3	1	446	50.132	112.9	83.8	100.3	110.4	131.3	102.9	130.5	137	131	93.5	75.4	101.2	85.8	84	93.3	67	88.5	71.3
I1KH24	Phospholipase D OS=Glycine max OX=3847 GN=100794849 PE=3 SV=1	35	6	1	809	91.493	96.2	67.8	90	107.1	101.1	94.4	121.6	110.6	146.2	118	110	100.6	84.9	102	91.7	72.3	108.5	77
A0A0R0GQK7	Isocitrate dehydrogenase [NADP] OS=Glycine max OX=3847 GN=GLYMA_14G211000 PE=3 SV=1	28	2	1	413	46.021	98	75.8	78.7	104.5	122.9	88.6	117.8	130.1	120.9	111.1	94.4	120.1	90.1	90.7	108.4	78.4	86.2	83.2
C6T7Y1	Uncharacterized protein OS=Glycine max OX=3847 GN=100807341 PE=2 SV=1	19	1	1	377	41.67	107	81.2	86.2	107.2	117.7	90.9	125.3	132.4	125.9	97.6	88.3	101	90.4	90.8	108.8	72.5	89.5	87.2
I1LHL6	Clathrin heavy chain OS=Glycine max OX=3847 GN=100778846 PE=3 SV=1	38	1	1	1702	192.477	101	78	91	97.2	122.2	91.9	120.5	137.8	129.9	118.9	92.3	93.6	83.7	85.6	103.8	78.7	84.1	89.9
I1JNK9	Uncharacterized protein OS=Glycine max OX=3847 GN=100781142 PE=3 SV=1	19	1	1	377	41.626	115.2	82.5	82.7	109.1	107.2	83	130	142.5	142	94	91.9	92.7	86.2	86.1	102.2	65.4	89.9	97.5
I1MY38	Uncharacterized protein OS=Glycine max OX=3847 GN=100819942 PE=3 SV=2	40	6	1	814	93.236	108.2	85.5	94.8	113.4	114.8	91.3	128.8	150.4	141.2	102.7	83.6	95.3	81.9	85.5	99.5	65.2	80.3	77.8
I1LS70	26S proteasome non-ATPase regulatory subunit 2 homolog OS=Glycine max OX=3847 GN=100777078 PE=3 SV=1	36	3	1	885	97.233	86.7	80.2	81.6	87.4	102.3	74.1	124.7	133.1	113.4	136.7	97.9	128.7	93.1	94.6	111.3	71.4	91.9	90.8
P51061	Phosphoenolpyruvate carboxylase OS=Glycine max OX=3847 GN=PPC1 PE=2 SV=1	47	3	1	967	110.691	89.4	83.7	92	88.7	93.8	76.1	122.8	129.4	124.2	122.9	91.9	110.6	101.4	103.1	110.5	74.8	98.1	86.5
I1MCJ7	Uncharacterized protein OS=Glycine max OX=3847 GN=100787814 PE=3 SV=1	37	8	1	1426	160.61	96.8	69	87.1	108.2	133.4	87.1	122.7	127.5	124.6	113.1	104.5	112.3	84.2	77	101	75.1	88.7	87.9
I1JWK3	Uncharacterized protein OS=Glycine max OX=3847 GN=100776541 PE=3 SV=1	29	8	1	799	88.609	94.7	75.6	85.4	100.3	120.2	95.7	124	130.6	124.9	105.5	90	114.8	98.1	93.7	98.2	77.4	89.9	81
I1LDR2	Tubulin beta chain OS=Glycine max OX=3847 GN=100788253 PE=3 SV=1	23	1	1	448	50.416	101.1	78.2	93.7	107.2	134	96	127.2	136.7	144.8	104.4	78.8	94.9	92.2	86.4	98.8	68	85.9	71.8
I1MSP4	Plasma membrane ATPase OS=Glycine max OX=3847 GN=100816905 PE=3 SV=2	33	4	1	953	104.795	88.2	74.8	78.8	87.5	124.8	78.6	127	132.6	125	122.7	90.9	119	101.3	84.5	108.1	73.3	92.5	90.6
I1KBV2	Uncharacterized protein OS=Glycine max OX=3847 GN=100794481 PE=4 SV=1	39	6	1	990	108.74	100.1	88.1	94.4	107.2	141.6	92.4	124.8	131.4	143.5	116.1	77.7	85.6	77.3	77.5	93.7	74.6	83.7	90.5
I1JY56	Uncharacterized protein OS=Glycine max OX=3847 GN=100789000 PE=3 SV=1	18	2	1	377	41.689	99	84.9	86.3	98.2	113.8	91.6	117.5	136.5	136.8	123.8	86.9	94.5	82.2	89.3	101.9	79.3	88.6	88.9
I1KUG6	Uncharacterized protein OS=Glycine max OX=3847 GN=100797704 PE=3 SV=1	18	8	1	377	41.596	99.6	81.6	89.9	107.7	123.8	94.8	113.5	126.2	122.8	113.5	89.7	98.5	83	89.1	102	82.7	89.7	91.9
Q9SPB8	Malate dehydrogenase OS=Glycine max OX=3847 GN=Mdh1 PE=3 SV=1	15	4	1	345	36.119	100.5	82	91.7	109.3	123.5	99.3	122	131.7	120.4	108.2	91.1	109.1	84	89.7	94.5	76	82	85
O22117	Phosphoenolpyruvate carboxylase OS=Glycine max OX=3847 PE=2 SV=1	44	1	1	967	110.663	88.6	95.5	97.5	77.2	74.5	74.5	110.3	116.4	111.1	132.2	87.7	99.4	110.6	118.1	125.1	81	107.8	92.4
C6T857	Isocitrate dehydrogenase [NADP] OS=Glycine max OX=3847 GN=100786103 PE=2 SV=1	28	2	1	413	46.051	95.9	78.6	89.7	108.5	123.2	98	124.3	134.5	137.4	111.9	92.9	101.3	82.8	85.6	93.8	76.5	85	79.9
I1KEY6	26S proteasome non-ATPase regulatory subunit 2 homolog OS=Glycine max OX=3847 GN=100799779 PE=3 SV=1	34	1	1	885	97.286	91.3	88.5	81.6	96.7	115.9	72.3	130.4	138.9	129.5	131.3	93.2	117.9	89.7	82	111	60.7	81.5	87.7
C6TGZ9	Uncharacterized protein OS=Glycine max OX=3847 PE=2 SV=1	19	6	1	377	41.81	111.6	82	89.8	105.1	116.7	89.4	123.6	137.3	138.2	99.9	86.2	93	83	86.7	99.2	76.8	91.2	90.3
I1M5P5	Uncharacterized protein OS=Glycine max OX=3847 GN=100777295 PE=3 SV=1	37	8	1	1426	160.838	93.8	67.9	82.9	112.7	134.8	79.3	115.6	122.9	129.4	120.1	101.3	113.5	81.8	80.3	104.7	76	92.9	90.3
A0A0R0IU60	Uncharacterized protein OS=Glycine max OX=3847 GN=100777674 PE=3 SV=1	31	31	1	592	62.802	96.4	85	91.2	106.1	114.1	79.4	122.2	132.7	139.6	117.5	90.9	96.4	89.1	90.2	101.8	68.7	87.1	91.5
I1L655	Uncharacterized protein OS=Glycine max OX=3847 GN=100814088 PE=3 SV=1	23	23	1	489	54.148	97	78.2	82.8	102.7	120.3	88.8	122.9	133	119.2	114.8	94.1	115.4	87.6	87.9	108.3	75	86.5	85.5
I1N5R9	Formate dehydrogenase, mitochondrial OS=Glycine max OX=3847 GN=100796009 PE=3 SV=1	20	9	1	375	41.279	102.5	92.5	89.6	124.4	104	79.7	117.7	134.6	140.2	107.1	101.7	106.9	78	87.3	94.8	70.4	79.9	88.7
Q2I0H4	Glyceraldehyde-3-phosphate dehydrogenase OS=Glycine max OX=3847 GN=GAPC1 PE=2 SV=1	23	2	1	338	36.741	93.4	77.9	86.9	108.5	124.5	127.9	120.4	115.5	90.7	99.2	95.7	129.3	94.3	93.8	92.3	84.2	92.7	72.8
K7MBR4	Uncharacterized protein OS=Glycine max OX=3847 GN=100808499 PE=4 SV=1	39	8	1	963	107.716	102.3	78.6	86.7	104.6	129	91.7	117.9	135.2	127.9	111.5	86.9	102.9	86.3	86.9	103.9	77.3	83.4	86.9
I1KC70	Glyceraldehyde-3-phosphate dehydrogenase OS=Glycine max OX=3847 GN=100783902 PE=3 SV=1	24	3	1	338	36.714	96.2	81.1	88.2	104.5	127.8	111.6	118.6	122.2	128	109	89.8	100.9	88.9	87.3	90.3	82.8	91.8	80.9
K7LD67	Uncharacterized protein OS=Glycine max OX=3847 GN=100777705 PE=3 SV=1	19	1	1	377	41.651	121.6	90.6	88.8	124.5	112.9	97.8	134.7	117.8	124.7	75.2	93.9	102.5	81.1	96.7	96.9	62.9	88	89.2
A7LCD5	Lipoxygenase OS=Glycine max OX=3847 GN=LOX9 PE=2 SV=1	35	26	1	865	96.295	93	78.1	75.5	93.8	119.1	80.6	126.2	130	139.2	118.1	105.6	113.5	77.5	80.6	104.4	91.4	86.6	86.8
A0A0R4J2U8	Uncharacterized protein OS=Glycine max OX=3847 GN=100818028 PE=4 SV=1	26	20	1	731	78.857	103.1	79.8	90.6	110	123.6	93.1	125	133.2	123.1	105.9	94.1	108	81.8	83	100.6	74.1	86.3	84.6
A0A0R0KA84	Glyceraldehyde-3-phosphate dehydrogenase OS=Glycine max OX=3847 GN=547514 PE=3 SV=1	24	5	1	338	36.818	94.4	73.8	86.4	100.1	120.3	101.3	127.4	136.1	120	108.5	90.9	110.9	93.2	90.4	102.3	76.4	88.4	79.1
A0A0R0HR30	Uncharacterized protein OS=Glycine max OX=3847 GN=100500084 PE=4 SV=1	25	4	1	433	47.011	96.6	73	84.9	104.6	123.6	92.5	124.3	141.9	123.2	111.7	91.5	108.2	88.1	86.2	106.5	74.7	83.8	84.8
I1L1U4	Sucrose synthase OS=Glycine max OX=3847 GN=100806761 PE=3 SV=1	34	3	1	806	92.727	93.1	73.6	88.9	90.2	104.8	86.2	116.9	150.6	123.8	122.8	77.9	97.6	93.3	101.8	115.2	83.6	91.2	88.4
K7LRK7	Uncharacterized protein OS=Glycine max OX=3847 GN=100818572 PE=3 SV=1	36	15	1	1410	154.287	96.4	78	87.6	107.6	122.7	94.7	115.7	128.5	117.3	114.2	92.5	107.9	85.1	86.2	102.1	81	92.2	90.5
I1JGP8	Uncharacterized protein OS=Glycine max OX=3847 GN=100787686 PE=3 SV=1	26	7	1	570	59.64	95.9	82.5	82.3	97.1	114.9	95.5	119.7	128.3	123.5	124.3	94.2	104.9	89	92.1	108	74.1	88	85.8
C6TD56	Glyceraldehyde-3-phosphate dehydrogenase OS=Glycine max OX=3847 GN=100807342 PE=2 SV=1	23	4	1	340	36.991	102.5	76.5	85.6	99.7	116	90.3	116.5	130.2	117.4	108.6	87.1	106.4	92.6	97.4	116.7	80.2	92.9	83.6
I1JZE2	Methylenetetrahydrofolate reductase OS=Glycine max OX=3847 GN=100782073 PE=3 SV=1	34	7	1	595	66.954	102	83.7	96.9	110.4	129.6	99.5	127.3	134.3	142.8	106.4	80.6	94.1	83	83.2	89.6	70.8	88.6	77
C6TN36	Glyceraldehyde-3-phosphate dehydrogenase OS=Glycine max OX=3847 GN=100782924 PE=2 SV=1	23	4	1	340	36.973	100.3	73.1	89	100.4	123.4	92.2	113.5	134	107.9	110.8	79	111.1	97.2	105.9	127	77.7	84.6	72.8
I1J6Z7	Uncharacterized protein OS=Glycine max OX=3847 GN=100801791 PE=4 SV=1	25	17	1	313	34.853	90.5	77.7	76.7	94.8	84.7	64.9	109.8	120.1	108.8	117.4	110	119.8	118.1	116	118.6	69.3	91.6	111.2
I1KGJ0	Uncharacterized protein OS=Glycine max OX=3847 GN=100806025 PE=3 SV=1	41	6	1	1482	167.636	97.1	70.3	93.3	99.8	130	96.9	124.1	132.4	125.8	113.5	92.5	99.1	91.8	82.8	102.1	73.7	91.9	82.7
I1LZ03	Uncharacterized protein OS=Glycine max OX=3847 GN=100779764 PE=4 SV=1	22	6	1	405	44.634	99	78.3	92.1	105.2	127.5	96.3	126.6	135.3	131.6	104.7	87.1	103.7	87.6	87.6	96.6	76.9	84.2	79.6
I1LWZ7	Uncharacterized protein OS=Glycine max OX=3847 GN=100776030 PE=4 SV=2	28	28	1	721	80.714	101	85.3	91.3	107.9	124.6	102.3	116.8	120.8	103.7	108.1	90.1	99	82.8	86.7	100.5	83.4	92.5	103.3
A0A0R4J656	Uncharacterized protein OS=Glycine max OX=3847 GN=100811995 PE=3 SV=1	32	4	1	575	60.983	84.2	80.8	79.3	87.9	93.8	84.3	117.1	122.5	122.1	144	108.9	119.5	99.8	106.6	102	67.1	87.4	92.8
A0A0R0I177	Uncharacterized protein OS=Glycine max OX=3847 GN=100787700 PE=4 SV=1	25	4	1	433	46.822	95.5	61.2	80.8	107.9	120.8	85.2	134.9	162.7	109.4	96.9	81.6	124.1	90.4	98.7	123.4	74.4	75	77.1
I1KG02	Methylenetetrahydrofolate reductase OS=Glycine max OX=3847 GN=100797489 PE=3 SV=1	32	5	1	595	66.894	97.4	80.3	99.2	111.6	135.8	105.1	123.5	137.5	120.4	103.4	79.7	103.1	84.2	84.3	93.1	79.9	82.4	79.1
I1L8R1	Uncharacterized protein OS=Glycine max OX=3847 GN=100786828 PE=4 SV=1	22	5	1	405	44.664	107.5	90.8	95.9	111.7	130.4	101.3	121.1	119.4	129	99.5	85.8	101.4	81.9	84.9	90.9	78.3	88.7	81.5
I1N7G4	Uncharacterized protein OS=Glycine max OX=3847 GN=100808230 PE=3 SV=1	25	22	1	582	60.796	89.5	78.6	81.8	99.3	118.1	90.4	115.2	128.2	123.5	133	100.8	106	92.3	92.8	107	70.7	81.7	91.3
I1MVN5	Peroxidase OS=Glycine max OX=3847 GN=100819937 PE=3 SV=1	18	5	1	325	35.491	98.3	80.6	82.4	94.4	111.7	94.7	114.9	128.6	115.9	119.2	94.4	109.7	93.8	94.6	109.5	79.4	90.2	87.8
I1N4U1	6-phosphogluconate dehydrogenase, decarboxylating OS=Glycine max OX=3847 GN=547455 PE=3 SV=1	26	3	1	486	53.618	90	85.1	79.8	100.2	93.6	69.2	125.9	133.4	118.5	122	105.4	133	94	92.1	110.5	67.9	90.4	88.9
K7K9D0	Uncharacterized protein OS=Glycine max OX=3847 GN=100788765 PE=4 SV=1	35	17	1	973	107.425	99.5	75.6	86.1	102.3	126.6	86.7	119.6	132.3	117.8	110.9	90.2	109.4	89.5	87.1	103.9	78.2	88.1	96.1
K7LC06	Uncharacterized protein OS=Glycine max OX=3847 GN=100809968 PE=4 SV=1	38	7	1	963	107.602	95.6	77.6	85.3	100.2	129.9	90	115.6	130.1	126.7	122.7	85.3	106.2	86.1	90.5	103.6	79.7	86.7	88.2
I1N8P5	Tubulin beta chain OS=Glycine max OX=3847 GN=100798849 PE=3 SV=1	23	4	1	450	50.514	98	79.6	106.7	96	131.9	109.3	133.7	137.7	125.5	104.3	76.1	109.6	95.7	85.4	86.5	72.4	89.3	62.5
I1KV23	Uncharacterized protein OS=Glycine max OX=3847 GN=100798588 PE=3 SV=1	41	5	1	1482	167.657	99.6	73.1	97.4	100	130.5	109.3	124.1	141.7	121.9	113	84.8	81.3	90.6	81.1	119.7	72.6	88.8	70.4
I1MPM3	Uncharacterized protein OS=Glycine max OX=3847 GN=100798235 PE=4 SV=2	40	14	1	1337	147.633	96.5	78.6	85.8	106.1	122.9	86.6	120.7	127.8	128.8	109.3	93.2	104.2	88.7	84	106.5	78.7	93.4	88.2
I1LKM5	Uncharacterized protein OS=Glycine max OX=3847 GN=100817682 PE=4 SV=1	23	9	1	360	39.271	99	77.3	84.1	94.1	107.8	86.2	114.8	129.9	103.9	110.5	95.7	113.9	100.8	98.3	114.4	80.7	90.9	97.5
I1J752	Tubulin beta chain OS=Glycine max OX=3847 GN=100816898 PE=3 SV=1	22	3	1	449	50.582	109.6	75.6	104.8	116.4	161.4	103.3	152.7	140.6	168.8	80.6	62.6	75.3	90.7	80.4	86.3	50	79.5	61.5
I1JT28	Tubulin beta chain OS=Glycine max OX=3847 GN=100781525 PE=3 SV=1	23	1	1	449	50.592	103.5	76.3	100.8	102.7	126.7	109.8	128.1	133.6	115.2	105.9	87.4	135.1	86.4	86.8	81.1	73.4	89.2	58
A0A0R0JYS9	Peroxidase OS=Glycine max OX=3847 GN=GLYMA_05G103600 PE=3 SV=1	16	4	1	325	35.475	106.7	84.1	85.5	102.9	115.6	107.1	117.5	129.2	96.1	115.1	97.8	146	83.9	92	101.6	73.9	81.3	63.8
I1M9S1	Plasma membrane ATPase OS=Glycine max OX=3847 GN=100791692 PE=3 SV=2	30	3	1	951	104.582	90.6	87.2	88.4	98.3	114	84.7	129.8	124	128.7	123.6	92.1	104.3	89	90.8	100.9	68.7	91.9	92.9
I1MHJ6	Sucrose synthase OS=Glycine max OX=3847 GN=100819730 PE=3 SV=1	35	4	1	806	92.657	99.4	80.8	101.6	86	109.7	88.8	132.2	136.9	144.7	122.2	84.2	88.9	93.1	97.2	104.8	67.2	91.2	71.1
I1K5M9	Uncharacterized protein OS=Glycine max OX=3847 GN=100802789 PE=3 SV=1	27	3	1	582	63.474	99.9	78.9	88	102.7	122.1	96.6	125.8	140.2	124.6	109.4	91.3	106.3	87.8	88.3	103.8	74.3	79.2	80.7
I1KQ93	Uncharacterized protein OS=Glycine max OX=3847 GN=100780166 PE=3 SV=1	26	2	1	582	63.351	100.7	77.9	91	108.1	126.5	92.6	127.7	141.2	124.3	115.8	93	105.3	75.8	82.5	101.1	72	78.9	85.7
A0A0R0HIN8	Uncharacterized protein OS=Glycine max OX=3847 GN=GLYMA_12G161300 PE=3 SV=1	40	2	1	967	110.617	95.3	90.6	95	97.8	97.1	78.4	117.8	121.2	138.5	123.9	93	102	91.4	96	95	73.9	102.1	91.1
I1KWM7	6-phosphogluconate dehydrogenase, decarboxylating OS=Glycine max OX=3847 GN=100796103 PE=3 SV=1	25	2	1	486	53.526	105.5	86	86.9	110.9	86.1	74.3	134.9	136.2	111.8	80.3	88.6	128	102.9	105	104.3	65.6	98.1	94.8
Q01915	ATP synthase subunit alpha, mitochondrial OS=Glycine max OX=3847 GN=ATPA PE=3 SV=1	26	22	1	508	55.296	92.2	74.9	80.5	93.9	113.2	84.2	124.3	138.5	132	125.8	100.5	109.1	98.9	90.9	107	64.8	82	87.2
I1LU76	Peroxidase OS=Glycine max OX=3847 GN=100803114 PE=3 SV=1	20	4	1	326	35.778	103.5	83.9	84.4	95.8	112.4	99.3	111.2	126.9	108	111.3	86.7	100.8	93.7	96.1	121.3	84.5	93.9	86.1
I1KL36	Uncharacterized protein OS=Glycine max OX=3847 GN=GLYMA_07G180100 PE=3 SV=1	19	4	1	445	46.727	96.8	78.2	81.7	111.2	128.1	88.2	118.7	124.3	126.5	106.3	91.8	109.6	88.2	87.5	102.5	78.7	90.1	91.4
I1LBH6	Uncharacterized protein OS=Glycine max OX=3847 GN=100820325 PE=4 SV=1	20	20	1	459	50.47	95.5	79.8	84.5	99.1	123	99.6	135.2	137.6	130	114.3	92.4	107.4	86	85	98.6	70	82.3	80
I1L4J2	Uncharacterized protein OS=Glycine max OX=3847 GN=100798079 PE=3 SV=1	27	9	1	724	78.092	85	76.4	86.2	97.7	106.6	82.9	102.4	112	120.1	134.9	113.7	107.9	88.7	91.2	88.4	91.2	100	114.6
I1MBR7	UTP--glucose-1-phosphate uridylyltransferase OS=Glycine max OX=3847 GN=100790112 PE=3 SV=1	25	7	1	469	51.44	93.6	86.8	86.7	98.1	97.7	77.5	128.1	136.4	125.2	116.6	99.4	113.3	94.3	91.6	107.1	69.3	88.1	90.1
I1KQ26	Uncharacterized protein OS=Glycine max OX=3847 GN=100811540 PE=3 SV=1	28	5	1	501	54.378	98.3	79	88.1	99.2	107	83.6	114.7	128.4	124.8	114	95.1	103.6	94.5	95.2	107.2	79.3	95.3	92.8
I1KKQ1	Uncharacterized protein OS=Glycine max OX=3847 GN=GLYMA_07G162900 PE=3 SV=1	32	32	1	522	58.702	97.5	79.4	87.9	101.1	113.6	91.4	121.3	133.2	125	111.5	92.9	110.3	91.2	91.1	102.3	77.3	89.8	83.2
I1JJF7	Uncharacterized protein OS=Glycine max OX=3847 GN=100811399 PE=4 SV=1	20	10	1	753	81.793	112.7	82.9	94.6	117.7	128	111.2	127.8	135.3	118.3	90.5	87	105	80.8	82.7	88.1	70.4	84.1	82.8
I1KU63	Uncharacterized protein OS=Glycine max OX=3847 GN=100816176 PE=4 SV=1	43	6	1	2183	247.241	98.1	70.3	91.7	99.4	134.2	93.9	118.8	136.1	126.4	116.3	82.6	110.8	90.6	88.4	102.6	76.9	88.3	74.7
K7MDW5	Uncharacterized protein OS=Glycine max OX=3847 GN=100780515 PE=4 SV=1	43	6	1	2183	247.387	94.4	78.3	91	99.4	120.8	96.6	121.5	129.9	128.6	113.1	90.1	101.7	95.5	88.5	97.8	76.1	92.4	84.3
I1N5S0	Formate dehydrogenase, mitochondrial OS=Glycine max OX=3847 GN=100797606 PE=3 SV=1	21	1	1	389	42.833	97.6	92.1	94.6	117.8	105.8	81.2	121.8	118.4	112.7	90.4	102.5	132.7	98.4	95.2	105.6	73.9	85.9	73.2
I1NJ85	Uncharacterized protein OS=Glycine max OX=3847 GN=100806844 PE=3 SV=1	22	8	1	636	67.395	103.4	79.9	82.6	109.7	128.7	92.2	120.4	123.6	130.6	110.1	92.9	104.6	79.6	86.3	101.1	76.7	88.5	89
I1L6W0	Uncharacterized protein OS=Glycine max OX=3847 GN=100794734 PE=4 SV=1	27	3	1	559	60.831	103.9	85.9	86.7	106.5	120.9	92.8	120.5	128.7	133	113.4	86.9	101.2	82.5	88.3	101.1	73.3	89.3	85.3
I1MT23	Uncharacterized protein OS=Glycine max OX=3847 GN=100797187 PE=3 SV=1	24	5	1	570	59.835	103.6	80.7	81.8	106.7	112.7	86.4	123.4	130.2	139.6	103.5	92.3	108.5	92.4	89.1	99.6	70.4	95.1	84.2
C6T9Z5	Formate dehydrogenase, mitochondrial OS=Glycine max OX=3847 GN=100794313 PE=2 SV=1	21	3	1	388	42.797	98.8	92	92.9	122.8	101.4	80.1	115.6	133	135.9	112.7	101.6	107.7	79.3	90.6	99.1	70.9	81.3	84.2
Q9FUK4	Glutamine synthetase OS=Glycine max OX=3847 GN=548082 PE=2 SV=1	14	6	1	356	38.967	94.5	68.8	83	100	108.9	91.3	140.6	140.5	119.3	96.2	100	108.6	93.6	84.5	113.6	75.1	97.2	84.2
A0A0R0GWL6	Peroxidase OS=Glycine max OX=3847 GN=102660930 PE=3 SV=1	18	2	1	326	35.64	101.4	77.8	86.4	92.9	110.3	95.8	114.3	138.3	114.1	117.3	90.4	105.9	94.2	87.2	116.8	79.8	95.9	81.1
I1KAB7	Protein disulfide-isomerase OS=Glycine max OX=3847 GN=100788687 PE=3 SV=1	27	7	1	503	56.08	103.9	80.7	94	114.7	142.2	96.1	133.1	135.9	144.3	96.4	80.1	99.2	81.8	79.7	92.4	70	81.3	74
I1KIP9	Uncharacterized protein OS=Glycine max OX=3847 GN=100780325 PE=3 SV=1	28	10	1	724	78.076	104.1	86.7	90.3	114.1	115.9	85.7	116.8	134	128	104.9	87	101.2	83.4	86.4	95.7	76.6	89.9	99.1
I1J9U5	Uncharacterized protein OS=Glycine max OX=3847 GN=100812453 PE=3 SV=2	32	13	1	1115	126.259	94.9	77.8	87.9	99.1	122	90.7	118	130.5	119.6	122.3	88.2	103.7	90.3	86.8	104.1	75.3	94.7	94.1
A0A0R0GAK0	Uncharacterized protein OS=Glycine max OX=3847 GN=100780145 PE=3 SV=1	12	3	1	289	30.596	104.9	72.6	91.9	90.3	119.4	111.1	116.1	132.6	105.1	114.2	100.8	117.7	90.9	87.2	85.3	83.7	87.5	88.9
Q9ZNZ6	Peroxidase (Fragment) OS=Glycine max OX=3847 GN=sEPa1 PE=2 SV=1	17	3	1	352	38.607	100.8	77.4	81.3	103.1	112.9	84.3	119.7	148.4	123.6	111.8	93	109	87.2	85.5	117.1	77.4	82.8	84.7
C6T7U2	UTP--glucose-1-phosphate uridylyltransferase OS=Glycine max OX=3847 PE=2 SV=1	22	6	1	470	51.462	92	85.5	78.3	95.4	98.4	68.9	114.7	121.1	115.6	129.1	101.7	120.3	98.7	97.2	118.9	70.1	96.1	98.1
A0A0R0JTV5	Elongation factor 1-alpha OS=Glycine max OX=3847 GN=GLYMA_05G114900 PE=3 SV=1	19	4	1	447	49.233	97.8	77	87.7	102	108.6	93.1	125.3	150.5	131.3	105.9	91.3	108.9	94.4	88	99.8	74.7	84.6	79.3
A0A0R0FER5	Elongation factor 1-alpha OS=Glycine max OX=3847 GN=100499630 PE=3 SV=1	19	6	1	447	49.365	98.2	77	89.8	104.5	124.1	98.9	125.4	138.2	134.6	121.5	91.1	101.3	76.7	83.1	94.5	73.7	86.4	80.9
I1LMA5	Uncharacterized protein OS=Glycine max OX=3847 GN=100802040 PE=3 SV=1	26	7	1	747	81.291	100.9	80.3	89.5	108.9	123.8	92.5	123.5	132.9	134.5	104.9	88.7	98.7	88.5	87.6	99.2	73.3	86.6	85.5
I1MJU7	Uncharacterized protein OS=Glycine max OX=3847 GN=100800698 PE=3 SV=1	28	28	1	689	73.709	104.1	82	84.7	109.2	122.1	94.5	116.1	124.5	123.6	112.7	89	99.1	81.6	94.1	100	76.3	88.3	98.1
K7MYU5	Eukaryotic translation initiation factor 3 subunit A OS=Glycine max OX=3847 GN=100782598 PE=3 SV=1	28	5	1	957	111.707	97.2	78	94	99.1	125.2	91.4	121.9	133.6	137.6	113.3	90.4	105.5	96.5	86.2	92.5	72	86.6	78.9
A0A0R0K6H9	Uncharacterized protein OS=Glycine max OX=3847 GN=100817721 PE=3 SV=1	27	3	1	502	54.488	103.5	77.9	79.2	95.9	107.9	74.9	109.3	127.6	133.5	112.5	89.1	108.1	92.5	94.3	103.7	86.3	103.1	100.6
I1MZF9	Uncharacterized protein OS=Glycine max OX=3847 GN=100776683 PE=3 SV=2	25	6	1	746	81.243	101	78.6	90.1	105.1	121.1	91.3	118.7	130.1	129.6	109.4	90.1	101.5	89.8	90.8	100.1	75.9	89.2	87.3
I1KM30	Uncharacterized protein OS=Glycine max OX=3847 GN=100781948 PE=4 SV=1	19	15	1	449	49.846	99.1	77.3	85.5	88.5	116.7	92.1	124.8	148.3	109.6	114.2	87.2	118.2	94.5	84.2	118.9	78.8	86.3	75.6
I1M6K6	Uncharacterized protein OS=Glycine max OX=3847 GN=100792750 PE=4 SV=1	17	7	1	754	81.694	79.3	65	66.7	75.5	104.5	102.7	94.6	110.3	83.5	134.4	110.6	141.9	114.5	110.1	107.1	101.7	99.5	98.2
I1K9V8	Uncharacterized protein OS=Glycine max OX=3847 GN=100792014 PE=3 SV=1	19	7	1	259	29.112	69.7	82.4	70.1	68.5	73.4	55.3	113.4	131.7	101.4	171.3	116.4	144.9	116.6	104.4	119.2	60.4	91.7	109.1
I1MRK1	Uncharacterized protein OS=Glycine max OX=3847 GN=GLYMA_17G027700 PE=4 SV=1	25	4	1	723	78.724	89.4	78.4	72.2	100.2	114.5	92.2	107.3	121.7	101.1	113.6	96.4	110	97.7	90.9	112.1	91.8	98.1	112.5
A0A0R0KIR5	Uncharacterized protein (Fragment) OS=Glycine max OX=3847 GN=GLYMA_03G1283001 PE=4 SV=1	38	5	1	1530	166.54	102	80.2	87.1	107.6	124.3	95.2	120.9	129.2	120.9	108	86.6	99.5	85.8	90.7	105.4	75.6	89	91.8
I1LZE1	Pyruvate kinase OS=Glycine max OX=3847 GN=100802271 PE=3 SV=1	22	8	1	527	57.568	93.8	76	85.7	98.1	114.8	89.5	124.5	134.1	125.7	118	101.4	118.8	90.2	87.1	97	75.3	86.6	83.2
A0A0R0GGN1	Uncharacterized protein OS=Glycine max OX=3847 GN=100795195 PE=4 SV=1	22	22	1	783	84.033	91.4	83.6	65.1	105.6	91.9	68.2	91.1	100.5	91.9	113.1	110.3	134.5	115.3	113.6	147.8	83.5	100.2	92.4
I1N9W1	Uncharacterized protein OS=Glycine max OX=3847 GN=100813417 PE=3 SV=2	33	25	1	1430	161.419	99	73.9	89.2	97	115.7	94.8	107.5	130.6	118.9	113.9	91.1	98.5	108.5	98.3	105.4	74.1	90.5	93.2
I1LZ92	Uncharacterized protein OS=Glycine max OX=3847 GN=GLYMA_13G144800 PE=4 SV=1	16	5	1	341	37.491	99.8	76.8	90.1	100.7	117.3	97	128	135.7	125.6	109.2	90.2	112	86.6	88	99.1	75.8	91.9	76.2
I1LGM2	Uncharacterized protein OS=Glycine max OX=3847 GN=100816776 PE=4 SV=1	30	4	1	585	65.522	98.8	79.4	90.3	105.6	121.6	89.8	118.3	140.2	133.4	114.2	88	101.1	89.5	85.1	99.5	73.7	85.6	85.8
C6TCA1	Peroxidase OS=Glycine max OX=3847 GN=100795412 PE=2 SV=1	18	18	1	345	38.108	96.8	76.3	77.2	100.9	124.8	80.3	133.5	135.9	114.4	101.5	96.1	134.9	93.6	81.2	116	73.6	85.7	77.2
C6TIQ5	Uncharacterized protein OS=Glycine max OX=3847 GN=100809668 PE=2 SV=1	19	14	1	343	37.896	96.9	78.3	84.3	115.1	126.5	91.5	121.1	131	124.5	106.1	92.6	111	87.4	88.2	99.5	73.5	83.3	89.2
I1JMY1	Uncharacterized protein OS=Glycine max OX=3847 GN=100806458 PE=4 SV=1	19	7	1	676	73.845	102.6	77.9	91	107.2	125.9	97.2	115.2	129.8	123.2	109.5	88.4	97.2	84.2	87.3	100.3	81.4	90.7	91.1
I1KP02	Uncharacterized protein OS=Glycine max OX=3847 GN=100788197 PE=4 SV=2	29	12	1	575	65.282	110.1	87.2	92.1	101.3	122.6	99.7	122.7	135.6	128	103.2	82.7	99	85.7	86.2	95.7	77	85.7	85.4
B1Q2X4	Protein disulfide-isomerase OS=Glycine max OX=3847 GN=PDIL-1 PE=3 SV=1	26	7	1	525	58.554	103.4	75.1	89.9	115.9	138.4	92.3	129.5	138.9	142.1	99.2	83.6	98.6	82.6	81.5	103.9	69.3	82.5	73.2
I1LGR6	Uncharacterized protein OS=Glycine max OX=3847 GN=100777060 PE=3 SV=1	32	13	1	1125	127.262	100.4	81.7	89.1	107.2	130.2	102.2	120.7	130	131.1	112.5	86.7	94.3	82.6	83	95.6	76.6	88.4	87.6
I1JPD4	Eukaryotic translation initiation factor 3 subunit A OS=Glycine max OX=3847 GN=100803796 PE=3 SV=1	30	7	1	958	111.883	100.7	80.1	97.3	102.4	121.4	96	118.7	127.8	131.7	112.6	89.4	100.1	88.8	85.9	91.4	76.7	95.3	83.5
K7L0V1	Uncharacterized protein OS=Glycine max OX=3847 GN=100779987 PE=4 SV=1	36	36	1	1376	147.979	99.1	78	86.3	96.7	116.3	89	123.3	136.1	129.7	115.8	94.5	106.4	91.6	87.1	100.8	73.4	88	87.6
I1JH86	Fructose-bisphosphate aldolase OS=Glycine max OX=3847 GN=100783089 PE=3 SV=1	20	8	1	358	38.241	97.2	81.2	83.5	104.6	120.4	87	122.2	121.9	114.5	104.4	93.8	115.7	92.7	90.7	118.4	78.9	91.9	80.9
I1JNR3	Elongation factor Tu OS=Glycine max OX=3847 GN=100791600 PE=3 SV=1	24	16	1	454	49.285	102.4	79.4	89.6	108.8	120.4	93.8	121.5	127.7	128.7	104.6	89.8	101.1	87.6	92.2	101.8	75.2	90.7	85
I1MB71	Fructose-bisphosphate aldolase OS=Glycine max OX=3847 GN=GLYMA_14G189400 PE=3 SV=1	21	8	1	358	38.33	100.4	82.6	84	102.2	113.8	85.1	117.2	125.9	126.6	111.7	90.1	103.9	89.8	92.7	110.5	78.7	94.9	89.9
C6TNF9	Uncharacterized protein OS=Glycine max OX=3847 GN=100813980 PE=2 SV=1	20	6	1	360	39.118	97.3	73.4	78.9	96.5	97	74.1	107.6	114	95.9	115.3	110.8	117.9	97.2	100.4	135.4	86.1	104.3	97.9
A0A0R0G6T3	Uncharacterized protein OS=Glycine max OX=3847 GN=100796274 PE=3 SV=1	16	3	1	253	27.181	96.9	74.5	92.9	105.3	117	101.2	113.6	124.4	112.4	108.6	92.4	112.1	88	93.9	93.8	87.5	97.9	87.6
A0A0R0EXW6	Uncharacterized protein OS=Glycine max OX=3847 GN=100776168 PE=3 SV=1	23	3	1	446	49.519	104	84.6	90.5	106.9	109.5	89.5	118.1	130	123.2	106.3	88.4	104.5	88.5	92.5	105.7	76.2	94.9	86.6
I1LEI9	D-3-phosphoglycerate dehydrogenase OS=Glycine max OX=3847 GN=100819264 PE=3 SV=1	24	7	1	594	62.573	99.6	81.2	85.8	100.9	115	93.7	116.4	123.7	113.2	114.3	97.1	112.9	86.3	89.2	103.9	82.4	93.8	90.5
A0A0R0FSY1	Catalase OS=Glycine max OX=3847 GN=GLYMA_17G261700 PE=3 SV=1	22	1	1	492	56.811	101.8	78.5	86.5	115.3	118.4	87.8	116.6	122.4	113.2	107.1	99.6	118.3	81.6	89.7	99.1	77.6	91.4	95.1
A0A0R4J3C9	Serine hydroxymethyltransferase OS=Glycine max OX=3847 GN=100815417 PE=2 SV=1	20	4	1	471	51.686	96.2	78.5	83.2	99.6	98.9	93.3	118.1	131.4	122.1	114	100.3	116.7	88	96.1	97.9	84.2	94.7	86.9
A0A0R0GNE3	Catalase OS=Glycine max OX=3847 GN=GLYMA_14G223500 PE=3 SV=1	22	2	1	492	56.875	93.9	75.8	84.7	106.8	113.8	85.4	123.8	139.4	116.3	109.8	97.4	121.1	85.6	84.1	104.1	80.2	89.5	88.4
I1LR60	Uncharacterized protein OS=Glycine max OX=3847 GN=GLYMA_12G078100 PE=3 SV=1	24	23	1	584	61.667	88.1	82	80.3	99.9	112.1	80.8	123.5	124.8	131.5	128	99.3	102.7	96	91.5	101.1	64.5	90.4	103.6
I1MJX0	Acetyltransferase component of pyruvate dehydrogenase complex OS=Glycine max OX=3847 GN=100778218 PE=3 SV=1	24	8	1	547	59.572	99.3	82.5	85.2	107.2	120.1	94.8	117.4	128.5	128.8	110.1	89.3	99.9	87.6	91.2	105.8	78.4	88.5	85.5
K7KYB1	Aconitate hydratase OS=Glycine max OX=3847 GN=100793264 PE=3 SV=1	32	11	1	979	106.884	101.7	80.4	90.5	111.4	128.8	96.8	116.6	131.4	123.3	112.9	93.3	100.2	82.3	84.1	102.2	75.1	82	87.1
I1JZT5	Plasma membrane ATPase OS=Glycine max OX=3847 GN=100819324 PE=3 SV=1	29	3	1	955	104.955	88.2	75	84.2	86.6	99.9	88	128	130.1	118.6	131.5	106.8	106.9	97.5	90.1	99.9	68.3	98	102.4
I1LHW6	Peroxidase OS=Glycine max OX=3847 GN=102667724 PE=3 SV=1	16	1	1	331	36.32	96.8	73.2	88.5	106	135.5	95.9	112.8	134.6	96	118.5	90.2	112.2	90.7	89.8	123	75.3	76.8	84.5
A8C8H3	Glutamate decarboxylase OS=Glycine max OX=3847 GN=GAD PE=2 SV=1	22	16	1	503	57.139	98.4	80.4	85	98.8	109.5	86.7	130.7	138.5	129.8	106.7	97	113	86.4	86.3	101.4	79.1	88.3	84.2
K7N2G0	Uncharacterized protein OS=Glycine max OX=3847 GN=100776005 PE=4 SV=1	34	31	1	787	85.789	100.4	78	90.3	101.2	125.3	100	115.9	137.4	114.5	115.1	79.7	100.2	87.7	96.5	107.5	79.8	83.1	87.5
Q9ZNZ5	Peroxidase (Fragment) OS=Glycine max OX=3847 GN=sEPa2 PE=2 SV=1	17	2	1	351	38.478	99.9	82	88.4	98.3	107.1	96.2	119.1	133.4	115.4	104.8	88.6	103.5	96.1	93	108.5	81.8	96.1	87.9
C6TI50	Peroxidase OS=Glycine max OX=3847 PE=2 SV=1	16	7	1	350	38.032	103	84	94.7	100.7	125.8	102.1	118.4	136.2	106.2	106.4	76.4	100.6	94.8	89.7	114.9	76.6	88	81.5
Q38IW8	Triosephosphate isomerase OS=Glycine max OX=3847 PE=2 SV=1	17	4	1	253	27.187	100	78.5	86.2	104	116.1	94.3	123.9	130.6	119.5	105.2	94.1	107.2	89.5	92.3	104.2	77.3	88.5	88.5
I1KQ30	Uncharacterized protein OS=Glycine max OX=3847 GN=100779993 PE=3 SV=1	26	8	1	505	54.802	90.7	69.8	76.7	93.6	99.9	102.2	109.9	116.3	115.8	123	102	107	95	105.9	102.3	87.9	106.1	96.1
I1KL72	Uncharacterized protein OS=Glycine max OX=3847 GN=100796791 PE=3 SV=1	25	1	1	677	72.425	97.6	79.9	89.2	104.9	127.5	93.5	123.6	135.5	136.2	109.2	85.4	100.2	91.5	88	102.3	73.2	83.7	78.6
I1M7B9	Uncharacterized protein OS=Glycine max OX=3847 GN=100779791 PE=3 SV=1	28	4	1	560	60.216	92.2	92.5	87.1	96.6	105.6	81.8	124.1	133.6	136.2	123.4	85.1	104.7	95.4	91.5	100	68.4	91.7	90.2
I1LVI3	Uncharacterized protein OS=Glycine max OX=3847 GN=100798346 PE=3 SV=1	34	4	1	922	100.088	98.1	79.5	105	105.1	133.2	103.6	127.2	136.2	143.7	93.1	84.9	87.7	95.8	85.5	82.1	80.8	80.8	77.7
A0A0R4J4W3	Uncharacterized protein OS=Glycine max OX=3847 GN=100802442 PE=3 SV=1	22	2	1	443	49.313	100.5	88.5	87.4	99.4	113.8	87.7	119.7	129.6	127.1	111.1	88.9	104.6	91.5	91.2	108.4	77.8	88	84.9
Q5F2M9	Glutamate dehydrogenase OS=Glycine max OX=3847 GN=gdh1 PE=2 SV=1	18	3	1	411	44.521	92.6	84.1	90.1	96.4	112.5	84	113.8	116.6	102.3	125	94.9	118.8	88.6	94.8	118.5	83.6	97.2	86.3
I1KV87	Uncharacterized protein OS=Glycine max OX=3847 GN=100816539 PE=3 SV=1	29	8	1	852	93.979	99.1	80.7	90.8	106.4	132.8	95.5	121.3	134.5	132.6	115.6	88.7	106.2	84.4	78.6	95.2	73.2	84.7	79.7
A0A0R4J3J1	Peroxidase OS=Glycine max OX=3847 GN=GLYMA_06G302600 PE=3 SV=1	15	12	1	324	35.243	105.7	85.9	87.7	98.5	112.8	124.4	117.2	130.3	113.4	113.1	89.2	99.7	88.4	88.4	93.5	77.1	93.4	81.2
Q96438	Actin (Fragment) OS=Glycine max OX=3847 GN=Soy86 PE=3 SV=1	15	1	1	336	37.149	119.9	88	89	116.2	120.5	82.8	153.8	137.4	141	71.2	87.5	98.4	90.9	83.1	105.2	48	83.6	83.7
Q43758	Ascorbate peroxidase OS=Glycine max OX=3847 GN=apx1 PE=1 SV=1	13	7	1	250	27.035	101.1	80.2	89.3	106	109.8	92.9	119	132.4	109.7	100.8	92.3	111.2	95.2	95.4	101.2	77.8	89.8	95.6
K7KYV6	Lipoxygenase OS=Glycine max OX=3847 GN=GLYMA_07G006700 PE=3 SV=1	20	8	1	570	63.889	80.1	64.4	82.7	83.1	107	77.8	110	109.4	104.2	138.2	108.3	108.6	93.3	88.5	134.9	95.3	122.4	91.8
I1L1K7	Uncharacterized protein OS=Glycine max OX=3847 GN=100788218 PE=3 SV=1	20	1	1	413	46.827	89.1	74.1	85.9	92.9	107.9	87.2	121.9	138.3	136.5	116.5	92.4	123.2	112.9	103.8	88.7	66.7	83.5	78.6
A0A0R0GRY6	Uncharacterized protein OS=Glycine max OX=3847 GN=100794129 PE=3 SV=1	18	7	1	314	35.211	71.5	83.3	72.5	71.1	71.8	61.1	109.9	123.8	101.1	166.4	125.1	133.2	120.4	103.4	120.1	60.7	92.5	112.1
I1KZJ0	Uncharacterized protein OS=Glycine max OX=3847 GN=100807267 PE=3 SV=1	20	4	1	439	47.915	89.3	82.9	87	97.3	82.3	67	120	134.3	114.4	118.5	108	119.7	98.9	96.8	114	76	95.6	97.9
I1JIP5	Uncharacterized protein OS=Glycine max OX=3847 GN=100784862 PE=3 SV=1	28	4	1	560	60.234	92.1	82.7	87.4	95.9	108.4	81.8	125.9	136.5	129.8	120.1	90.8	110.2	96.1	92.6	102.5	70	89	88.2
I1N4I6	UDP-glucose 6-dehydrogenase OS=Glycine max OX=3847 GN=100803962 PE=3 SV=1	25	10	1	480	52.948	104.2	81.4	96.2	109.1	125.5	100.8	130.6	135.4	147.7	106.5	86.6	89.9	83.3	87.1	90.5	66.4	84	74.9
A0A0R0ERR0	Uncharacterized protein OS=Glycine max OX=3847 GN=100788486 PE=3 SV=1	25	24	1	423	47.425	89.7	84.7	84	90.5	99.7	79.5	117.8	123	123.6	136	98.6	109.2	97.2	97.2	100.3	68.9	96.9	103.4
I1NFX7	D-3-phosphoglycerate dehydrogenase OS=Glycine max OX=3847 GN=100808771 PE=3 SV=1	24	8	1	595	62.779	101	77.8	82.2	99.3	115.9	90.4	116.1	114.1	104.7	117	102.3	110.2	89.1	93.7	118.1	77.5	96.3	94.4
I1LDE9	Uncharacterized protein OS=Glycine max OX=3847 GN=100806256 PE=3 SV=1	25	1	1	389	44.357	100.7	82.3	94.1	100.2	126	96.1	130.1	133.4	133	106.5	88.6	102.9	91.9	83.1	96.2	70.7	86.7	77.7
I1M1I0	Uncharacterized protein OS=Glycine max OX=3847 GN=100795004 PE=4 SV=2	31	10	1	1620	181.738	98.4	71.1	91.8	101.4	128.5	85.5	126.9	130.9	128.4	110.6	94.2	108.8	89.9	84.4	103	72.8	90.9	82.6
I1J8R4	Peroxidase OS=Glycine max OX=3847 GN=100788562 PE=3 SV=1	16	1	1	331	36.417	99.2	78.3	86.5	103.9	118.7	91.6	108.9	123.2	112.8	111.8	90	100	89.7	94.2	116	86.5	95.5	93
I1LFG6	Uncharacterized protein OS=Glycine max OX=3847 GN=100782213 PE=3 SV=1	20	6	1	636	67.582	113.1	82.2	83.6	109.5	131.3	100.8	115	122.7	114.6	106.2	87.1	103.3	79.3	87.2	107.2	76.9	89.6	90.4
I1KZR0	Uncharacterized protein OS=Glycine max OX=3847 GN=100778966 PE=3 SV=1	34	4	1	922	100.061	104.7	79.3	95.5	110.1	137.4	98.5	120.5	129.3	133.5	103.2	84.7	96.6	83.2	82.5	94	78.2	86.8	81.9
I1KZ13	Uncharacterized protein OS=Glycine max OX=3847 GN=100811552 PE=3 SV=1	24	5	1	528	58.916	91.4	83.2	90.9	99.5	102.9	82.8	125.9	135.8	127.7	117.9	96.4	108.1	93.4	93.8	104.5	71.9	87.8	86
I1JQX3	Uncharacterized protein OS=Glycine max OX=3847 GN=100816763 PE=3 SV=1	25	3	1	515	58.577	100.8	76.3	89.4	102.1	126.8	97	126.3	135.7	130.2	113.7	88.1	103.8	80.8	83.8	96.9	76.4	89.3	82.6
I1K3X9	Tubulin alpha chain OS=Glycine max OX=3847 GN=732582 PE=3 SV=1	20	2	1	449	49.573	112	84	96.8	110	134.8	97.7	128.8	136	140.3	96.7	74.7	93.7	82	82.6	92.7	70.5	88	78.8
I1JEV3	Uncharacterized protein OS=Glycine max OX=3847 GN=100797559 PE=4 SV=1	25	25	1	633	68.397	97.2	81.6	84.4	110	126.6	89	117	123.3	120.3	99.7	96.4	112.4	94.8	82.4	98.7	81.2	89.8	95.3
I1J9Y0	Uncharacterized protein OS=Glycine max OX=3847 GN=100776102 PE=4 SV=1	33	6	1	585	65.624	103.7	86.4	88.7	107.5	109.1	91.6	118.3	131.1	123.5	106.9	89	106.2	87.9	93.1	105.1	75.7	91.3	85
A0A0R4J2L9	Malate dehydrogenase OS=Glycine max OX=3847 GN=GLYMA_02G005500 PE=3 SV=1	16	1	1	332	35.445	102.1	82.3	82.9	102.5	110.5	91.7	117.4	136.8	127.5	111.9	91	105.2	89.1	91.9	106.7	77.1	87.5	86
A0A762	Calreticulin-1 OS=Glycine max OX=3847 GN=Gm crt-1 PE=2 SV=1	24	7	1	420	48.144	107	83.4	95.3	113.8	138.6	99.6	124.3	139.8	144.1	99.1	79.8	93.4	84.1	80.4	90.6	71.6	77.9	77
H2D5S3	Malate dehydrogenase OS=Glycine max OX=3847 GN=100811402 PE=2 SV=1	16	1	1	328	35.182	114.4	81.1	92	105.9	126.4	90.4	118.9	139.5	125.9	108.3	87.2	101.5	79.9	83.3	108.3	72.7	82.5	81.9
I1MD61	Uncharacterized protein OS=Glycine max OX=3847 GN=100803713 PE=3 SV=1	18	5	1	330	35.431	97.7	80.1	86	99.4	109.7	91.7	131.9	143	129	113.3	91.2	110.4	90.6	88.5	101.1	67.2	87.5	81.7
I1JAV9	Pectinesterase OS=Glycine max OX=3847 GN=100815836 PE=3 SV=1	20	18	1	553	61.022	104.7	84.6	95.8	113.1	134.3	92.9	126.3	138.2	133.7	104	83.2	103.7	80.6	78.2	100.5	71.4	81.5	73.5
I1K5Y5	Malic enzyme OS=Glycine max OX=3847 GN=100782096 PE=3 SV=1	18	4	1	633	70.033	90.2	78.5	80.8	107	114.9	76	121.7	123.3	108.2	116.7	102.5	132	86.5	83.9	114.9	77.9	96.9	88.1
I1KCP1	Plasma membrane ATPase OS=Glycine max OX=3847 GN=100782459 PE=3 SV=1	28	4	1	956	105.163	83.1	80.4	84.2	75.7	118.8	82.2	133.3	133.5	119.4	119	97.6	123.1	110.8	82.1	98.3	78.2	87.5	92.8
B0M1A9	Peroxisomal 3-ketoacyl-CoA thiolase OS=Glycine max OX=3847 GN=100170734 PE=2 SV=1	17	1	1	463	48.586	94.2	77.7	82.6	113.8	123	84.1	108.3	121.5	121.1	116.4	101	109.6	87.2	86.4	104.4	80.2	90.4	98.2
A0A0R0HEI5	Uncharacterized protein OS=Glycine max OX=3847 GN=100815181 PE=3 SV=1	18	7	1	530	58.24	92.4	77.9	85.5	125.2	116.4	86.4	106.5	126.1	137.2	118.2	100.4	101.7	78.9	92.1	92.2	78.8	87	97
I1NH37	Uncharacterized protein OS=Glycine max OX=3847 GN=GLYMA_20G168100 PE=3 SV=1	24	1	1	389	44.369	100.6	83.4	97.1	100.7	132.1	102.7	127	140	126.7	109.6	81.1	106.7	85.9	78.9	90.6	76.3	84.6	76.1
A0A0R4J5A7	Uncharacterized protein OS=Glycine max OX=3847 GN=100786735 PE=3 SV=1	20	2	1	413	46.869	94.2	78.1	83.1	95.7	110.6	88.4	119.3	130	139.6	126.9	101.2	96	97.3	95.5	98.7	66.6	84.7	94.2
I1KWF3	Uncharacterized protein OS=Glycine max OX=3847 GN=100819911 PE=4 SV=1	23	13	1	653	73.363	103.3	83.2	80.9	101.5	108.9	85.1	110.7	130	111.6	111.5	90.1	108.3	93.7	95.7	126.8	79.4	92.1	87.2
I1M561	Uncharacterized protein OS=Glycine max OX=3847 GN=100814192 PE=3 SV=1	17	5	1	331	35.375	93.5	74.1	90.8	96.6	113.6	93	126.6	126.6	121.9	124.7	96.9	105.1	85.4	84.2	107	73.2	104.5	82.2
I1N675	Uncharacterized protein OS=Glycine max OX=3847 GN=100802570 PE=4 SV=1	20	12	1	363	40.497	93.5	74.9	89.6	112.5	150.9	99.9	111.4	125	117.2	109.5	85	94.3	90	78.5	110.6	83.1	85.7	88.5
I1M2K9	Uncharacterized protein OS=Glycine max OX=3847 GN=100804559 PE=3 SV=1	24	3	1	674	72.383	97.3	80.6	89.2	108.5	141.1	85.3	123.6	133.2	140.8	116.1	83.9	92.9	85.6	83.8	107.6	69	77.4	84.2
I1ME25	Uncharacterized protein OS=Glycine max OX=3847 GN=100814039 PE=3 SV=1	24	4	1	674	72.426	102.8	80.2	87.5	117.7	130.1	93	125.1	140.6	130.6	103.3	87.2	100.8	83.8	83.3	103.7	67.3	78.6	84.3
I1KTX8	Phosphoglycerate kinase OS=Glycine max OX=3847 GN=100795933 PE=3 SV=1	19	2	1	485	50.236	99.6	86.5	81.4	106.7	112.1	90.5	113.3	124	111	115.5	95	93	85.1	90.1	98	79.9	92.3	126
I1NBI4	Uncharacterized protein OS=Glycine max OX=3847 GN=100782067 PE=3 SV=1	24	2	1	515	58.529	93.9	76.9	91.4	98.4	131.4	99.3	115.9	132.4	112.7	116.9	87.1	119.9	97.5	84.1	86.8	77.3	88	89.8
I1MX58	Uncharacterized protein OS=Glycine max OX=3847 GN=100811577 PE=3 SV=1	29	8	1	544	60.216	100.6	82	89.5	103.2	117	90.9	121.1	134	125.7	116.5	89.2	103.8	82.9	87.7	103.4	75.6	90.1	86.6
I1KPH6	6-phosphogluconate dehydrogenase, decarboxylating OS=Glycine max OX=3847 GN=100803740 PE=3 SV=1	23	5	1	495	53.689	90.8	82.5	83.9	100.5	104.8	76.9	117.1	128.8	123.5	124.3	96.2	106.2	92	95.2	112.4	75.3	92.5	97.1
I1NF03	Uncharacterized protein OS=Glycine max OX=3847 GN=100811997 PE=3 SV=1	22	5	1	451	52.029	101.4	80.1	95.9	111.3	142.2	100.4	125.1	139.9	148.4	99.2	81.5	96.2	88.1	80.4	86.3	75	75.9	72.8
I1N1W7	Uncharacterized protein OS=Glycine max OX=3847 GN=100777553 PE=3 SV=1	23	4	1	527	58.768	83.1	82.2	88.6	88.2	101	79.3	131.7	138.7	106.7	100	99.2	134.6	129.3	93.3	111.3	67.7	85.6	79.5
I1N5E4	Uncharacterized protein OS=Glycine max OX=3847 GN=100816075 PE=3 SV=1	18	2	1	439	48.033	88.1	77.7	88.1	94.8	90.3	74.1	115.2	125.4	113	129.4	101.2	115.1	93.1	102.4	110.3	79.4	102.9	99.4
I1LUL9	Ketol-acid reductoisomerase OS=Glycine max OX=3847 GN=100799921 PE=3 SV=1	16	10	1	586	63.344	102.5	83.2	88	112.1	114.3	93.2	121.5	128.9	134.8	105.3	88.6	100.6	89.5	93.4	98.7	69.1	91.6	84.8
B0M1A5	Betaine aldehyde dehydrogenase OS=Glycine max OX=3847 GN=BADH2 PE=2 SV=1	17	14	1	503	54.576	89	82	87.3	95.4	101.8	82.3	121.7	123.6	117.9	129.1	101.9	120.2	91.2	93.6	99.6	73.7	97.2	92.6
I1N8L6	Uncharacterized protein OS=Glycine max OX=3847 GN=100787207 PE=4 SV=1	16	4	1	676	73.957	96.7	79.3	103.6	103.5	128.2	112.5	111.6	119.7	125.8	122.9	87.2	91.1	81.7	93.1	74.7	83.6	92.4	92.3
A0A0R4J4Z2	Uncharacterized protein OS=Glycine max OX=3847 GN=GLYMA_13G106200 PE=3 SV=1	18	1	1	413	46.741	104	78.4	81.8	112.4	112.1	86.3	112.6	125.5	133.3	112.5	92.3	105.3	90.4	103.1	107.2	68	88.6	86.1
F8SMC3	Glucose-6-phosphate 1-dehydrogenase OS=Glycine max OX=3847 GN=100817852 PE=2 SV=1	28	10	1	518	59.293	97.6	77.5	80.8	109.4	118.4	80.7	113.5	123.9	126.9	108.8	96	110.6	93.1	93.4	107.5	77.5	90.8	93.4
I1LCN7	Coatomer subunit alpha OS=Glycine max OX=3847 GN=100784701 PE=4 SV=1	31	4	1	1218	136.61	95.7	76.7	91.6	98.5	128.3	94.1	126.3	132.3	128.3	111.3	88.1	109.5	94.6	85.2	100.3	73.5	89.3	76.2
I1NJA5	Uncharacterized protein OS=Glycine max OX=3847 GN=100812918 PE=3 SV=1	23	8	1	624	67.735	98.3	83.8	84.8	107.9	119.6	92.3	113.1	124.6	121.2	115.6	94.4	101.7	80.3	83.7	104.3	84.8	93.9	95.7
I1LWR4	Alpha-1,4 glucan phosphorylase OS=Glycine max OX=3847 GN=100800659 PE=3 SV=1	28	7	1	978	109.97	89.5	80.6	80.3	101.7	109.1	85.2	130.1	132.3	116	122.4	104.2	128.5	87.9	87.6	104.8	68.5	86.2	85.3
I1MNU1	Uncharacterized protein OS=Glycine max OX=3847 GN=100819739 PE=3 SV=1	28	6	1	545	58.435	88.7	82	76.4	93.1	112	74.2	125.3	131.7	125.5	127.9	91.4	117.6	95.6	91.4	115.2	69.4	91.4	91.1
I1KSD7	Uncharacterized protein OS=Glycine max OX=3847 GN=100807439 PE=3 SV=1	15	6	1	301	31.952	95.7	78.1	86.5	97.8	107.2	81.5	120.7	140.6	125.6	114	91.3	110.6	93.8	95	109.3	78	87.9	86.5
C6T7F3	Uncharacterized protein OS=Glycine max OX=3847 GN=100780391 PE=2 SV=1	15	4	1	341	37.539	100.8	75.9	84.2	99.8	115.4	93.2	130.3	140.9	124.6	100.5	91.5	118.6	90	89.3	99	78.6	87	80.4
A0A0R0IYE6	Lipoxygenase OS=Glycine max OX=3847 GN=GLYMA_07G006900 PE=3 SV=1	23	4	1	859	96.276	81.4	68.2	64.6	79	114.9	78.9	94.6	99	75.7	140.6	105.1	148.6	98.1	92.6	99.8	106.4	120.2	132.3
A0A0R0IPA5	Uncharacterized protein OS=Glycine max OX=3847 GN=GLYMA_08G015900 PE=4 SV=1	32	13	1	913	102.721	102.6	80	88.7	112.2	123.9	92.9	123.6	134.9	128.6	103	85.1	103.3	84.3	88.4	99.6	74.3	87.7	86.9
I1JIM7	Uncharacterized protein OS=Glycine max OX=3847 GN=100778442 PE=3 SV=1	36	4	1	1118	131.077	95	79.8	89.9	99.1	118	85.8	118.9	132.5	131.1	116.8	92.6	99.7	93.7	84.7	103.6	76.5	92.5	90
I1MQ89	Uncharacterized protein OS=Glycine max OX=3847 GN=100787663 PE=3 SV=1	20	2	1	445	48.003	103	83.4	77.1	97.4	94.9	76.5	117.2	131	137.2	106	95.8	101.5	95.6	97.4	119.4	80.8	97.5	88.3
I1MJN2	Uncharacterized protein OS=Glycine max OX=3847 GN=100789942 PE=3 SV=1	17	1	1	389	42.072	82.1	81.7	79.7	83.6	98.5	82.6	120.3	131.5	118.9	148.7	115.3	122.9	108.7	90.1	102.8	56.6	83	93
A0A1X9PT62	Serine hydroxymethyltransferase (Fragment) OS=Glycine max OX=3847 PE=2 SV=1	20	4	1	471	51.875	98	80	84.4	105	124.9	92.1	124	129.1	136.3	112.3	93.7	104.7	84	86.1	100.2	76.6	86.2	82.3
E2FKH8	Sieve element occlusion by forisomes 1 OS=Glycine max OX=3847 GN=SEO-F1 PE=2 SV=1	32	31	1	656	75.152	96	74.7	89.6	97.1	114.1	97	115.8	132	124.3	121.5	89.6	91.9	92.7	96.5	108.7	76.9	93	88.4
A0A0R4J3N1	Uncharacterized protein OS=Glycine max OX=3847 GN=100779787 PE=3 SV=1	25	25	1	426	47.68	105.3	85.7	88.7	110.5	104.3	86	123.1	135.7	129.8	102.3	92.5	104.2	89.4	91.8	101.5	69.5	89.9	89.8
I1KSQ0	Guanosine nucleotide diphosphate dissociation inhibitor OS=Glycine max OX=3847 GN=100784639 PE=3 SV=1	21	1	1	444	49.524	106.6	83.2	88.1	109	125.1	88.8	118	130.6	128.2	103.9	83.5	95.3	83.1	87.4	106.5	79.4	90.2	93
C6THN1	Guanosine nucleotide diphosphate dissociation inhibitor OS=Glycine max OX=3847 PE=2 SV=1	21	1	1	444	49.558	106.7	81.1	89.6	112	118.7	88.9	124.5	129	131.4	98.6	91.4	104.1	84.8	88.6	101.3	73.5	91.2	84.9
A0A0R0FM59	Glucose-6-phosphate 1-dehydrogenase OS=Glycine max OX=3847 GN=100793462 PE=3 SV=1	23	5	1	518	59.234	91.7	73.6	70.3	103.3	122.5	70.5	113	126.9	131.7	118.4	96.1	110	93.6	92	123.9	79.9	88.9	93.6
I1KXG9	Uncharacterized protein OS=Glycine max OX=3847 GN=100811891 PE=3 SV=2	26	4	1	536	58.351	91	82.7	83.8	101.1	101	74.9	120	134.2	126.5	121.1	99.5	115.7	97.7	95.5	111.6	69.1	87.1	87.5
A0A0R4J5N3	Uncharacterized protein OS=Glycine max OX=3847 GN=GLYMA_17G053200 PE=3 SV=1	17	1	1	413	46.757	92.1	81.2	74.8	98.3	105	85.1	130.2	141.7	151.8	118.5	104.2	108.5	87.5	92.4	102.8	73.4	75.4	77
I1N4K3	Uncharacterized protein OS=Glycine max OX=3847 GN=100810004 PE=4 SV=1	23	13	1	655	73.671	111.3	87.5	85.1	107.9	123.9	90.6	115	130.2	104.1	99.8	85.2	116.3	90.4	85.2	127	75.5	88.1	76.8
I1KH71	Acetyltransferase component of pyruvate dehydrogenase complex OS=Glycine max OX=3847 GN=100804938 PE=3 SV=1	21	5	1	547	59.413	100.7	79.3	85.9	109	129.1	88.2	117.7	130.2	129.5	109.9	87	103.1	84.6	85.5	104.4	78.1	88.9	88.9
Q39843	Ascorbate peroxidase 2 OS=Glycine max OX=3847 GN=APx2 PE=2 SV=1	17	11	1	250	27.123	100.4	79.9	88.2	105.9	115.2	94.9	121.2	138.4	122.3	104.2	91.1	109.6	93.6	92.5	100.6	74.7	82.8	84.4
I1MEE6	Uncharacterized protein OS=Glycine max OX=3847 GN=100803171 PE=4 SV=1	18	16	1	602	67.777	99.8	85.3	87.3	175.3	132.3	75.9	111.2	119.6	123	82	122.4	121.7	67.8	65.8	92.8	64	74.6	99.3
I1L5K0	Uncharacterized protein OS=Glycine max OX=3847 GN=100803927 PE=4 SV=1	25	5	1	1148	124.94	106.3	80.4	88.1	110.5	128.7	90.8	122.6	136.3	129.4	102.2	87.7	100.3	84.5	83.4	102.1	73.9	83.4	89.3
I1N1F9	Uncharacterized protein OS=Glycine max OX=3847 GN=100777399 PE=3 SV=2	24	2	1	536	58.287	86.4	90	86.4	96.9	101.8	75.4	117.8	115.6	116	129.4	102.8	113.1	96.9	98.5	120	72.5	91.3	89.2
I1MJI9	Citrate synthase OS=Glycine max OX=3847 GN=100499624 PE=3 SV=1	19	2	1	472	52.457	97.3	82.9	87.2	106.6	100.1	77.2	117.8	135.8	129.6	116.5	97.3	104.8	87	93.2	107.8	74.8	90.6	93.3
A0A0R0LB64	Uncharacterized protein OS=Glycine max OX=3847 GN=100775766 PE=3 SV=1	10	2	1	319	34.175	115.4	67.5	78.1	105.4	128.9	88.6	123.8	146.5	112.8	87.8	108.9	129.5	103.7	77.5	106.7	64	70.6	84.3
A0A0R0GDY6	Uncharacterized protein OS=Glycine max OX=3847 GN=100776777 PE=3 SV=1	18	2	1	407	41.531	102	83.1	91.5	107.6	120.4	96.8	124.1	129.3	135.9	99.8	88.4	104.3	85.9	87	90.3	80.5	91.7	81.1
I1N4A7	Uncharacterized protein OS=Glycine max OX=3847 GN=100777928 PE=4 SV=2	14	3	1	276	29.768	87.5	75.2	86.9	88.5	107.6	81.6	129.5	137.1	131.7	134.3	100	109.7	99.5	97.7	105.2	60.7	82.4	84.8
I1KTQ4	Citrate synthase OS=Glycine max OX=3847 GN=100781418 PE=3 SV=1	19	2	1	472	52.483	98.9	89.9	89.8	102.2	87.6	67.4	116.6	135.6	126.8	110	94.8	103	94.5	98.8	115	77.9	93.2	97.9
I1KTM3	Uncharacterized protein OS=Glycine max OX=3847 GN=100819556 PE=3 SV=1	17	1	1	388	41.976	85	79.3	106.9	93.5	105.1	113.4	127.3	148.8	83.1	133.5	108	122.3	101.2	83.5	93.4	59.5	75.4	80.8
I1KHC9	Uncharacterized protein OS=Glycine max OX=3847 GN=GLYMA_07G040100 PE=4 SV=1	19	9	1	775	81.732	103.4	84.6	88.7	110.8	128.8	92.1	119.3	129.8	122.9	107	88	99.6	82.2	83.6	103.8	77.3	85.2	92.8
A0A0R0GW88	Uncharacterized protein OS=Glycine max OX=3847 GN=100785134 PE=4 SV=1	19	11	1	388	42.715	98.4	78.4	93.8	107	143.4	97.6	113.3	128.4	113.1	104.9	84.2	91.7	91.8	75.9	109.9	84.7	89.7	93.8
I1M4K9	Protein disulfide-isomerase OS=Glycine max OX=3847 GN=100804924 PE=3 SV=1	26	10	1	558	62.343	107.9	83.6	98.9	116.7	134.8	104.3	122.5	130.3	133.3	99.1	84	93.1	79.6	81.7	88.7	74.2	85.6	81.8
I1MVZ2	Uncharacterized protein OS=Glycine max OX=3847 GN=100804284 PE=4 SV=2	33	6	1	1622	176.472	105.1	89.2	94.4	106.1	122.1	97.1	120.8	139.4	126.4	107.1	83	102.5	84.2	85.7	88.4	76.7	80.6	91.2
A0A0R0J4X0	Uncharacterized protein OS=Glycine max OX=3847 GN=GLYMA_08G363800 PE=3 SV=1	17	10	1	257	29.03	73.5	77.3	72.3	73.7	90.4	69.6	105.4	125.9	109.2	160.4	110.1	122.9	122.8	107.7	121.7	64.1	88.4	104.3
A0A0R0I0B9	Uncharacterized protein OS=Glycine max OX=3847 GN=100799156 PE=3 SV=1	20	2	1	236	26.29	98.1	83.2	90.3	101.1	113.8	90	126.5	132.1	129	112.4	90.4	106.7	92.4	89.7	96.9	69.5	90.9	87.1
I1J8T0	Uncharacterized protein OS=Glycine max OX=3847 GN=GLYMA_01G172600 PE=4 SV=1	19	7	1	318	35.553	87	85	79.6	107.9	106.5	68.9	129.9	131.6	130.2	111.9	105.3	124.4	92.5	84.1	104.9	70.7	87.6	92
I1NEH3	Uncharacterized protein OS=Glycine max OX=3847 GN=100807194 PE=3 SV=1	16	2	1	461	48.431	94.2	80.3	71.5	107.5	116.6	80.5	105.5	115.5	104	116.1	94.6	108.2	87	91.6	126	89.7	101.4	109.8
I1K2I1	Tubulin alpha chain OS=Glycine max OX=3847 GN=100787058 PE=3 SV=1	20	5	1	450	49.566	104	85.9	114.3	100.8	135.1	109.3	130.8	142.1	135.9	104.2	69.4	91.7	90	80.6	84.2	70.1	87	64.5
I1MNX4	Uncharacterized protein OS=Glycine max OX=3847 GN=100783766 PE=3 SV=1	20	7	1	501	53.958	101.7	81.3	82.8	114	125.5	90.4	122.3	131.6	131	107.1	92.9	110.4	82	83.8	101.5	72.9	85	83.9
A0A0R0GKM7	Uncharacterized protein OS=Glycine max OX=3847 GN=100800328 PE=3 SV=1	35	2	1	1118	130.968	95.2	84.3	82.3	98.4	115.1	81	123.5	101.4	134.8	116.4	88.6	109	93.5	97.4	109.7	73.1	113.1	83.2
I1LG61	Beta-adaptin-like protein OS=Glycine max OX=3847 GN=100807007 PE=3 SV=1	25	2	1	898	99.862	107.5	84.5	92.1	114.3	119.3	93.4	121.8	132.9	130.1	102.2	90.1	97.3	81.9	87.2	98.2	72.3	86	88.9
A0A0R0EHR6	6-phosphogluconate dehydrogenase, decarboxylating OS=Glycine max OX=3847 GN=100799034 PE=3 SV=1	21	5	1	537	59.337	90.9	90.6	78.6	90.8	90.6	75.1	122.2	120.3	117.6	134.8	102.4	112.8	87.6	97.6	117.5	73.7	98.5	98.3
A0A0R0ETX2	Uncharacterized protein OS=Glycine max OX=3847 GN=GLYMA_19G259300 PE=4 SV=1	21	5	1	589	64.848	78.8	76.5	86.9	83.5	123.4	88.6	93.2	108.4	108.9	140.5	109	113.5	87.6	82.9	104.8	116.5	99.9	97.3
I1NAH7	Pyruvate kinase OS=Glycine max OX=3847 GN=100781158 PE=3 SV=1	21	5	1	527	57.534	96	72.5	76	97.6	125.3	82.5	117.4	125.8	116.5	119.1	96	111.9	94.2	90.3	121.1	75.6	90.2	92
C6TMX6	Cysteine synthase OS=Glycine max OX=3847 GN=100101865 PE=2 SV=1	18	7	1	325	34.413	101.8	86.2	86.7	113.1	117	85.2	127.2	139.4	129.7	104.4	89.8	107.4	83.5	83.3	101.4	70.1	84.3	89.7
I1K1T0	Uncharacterized protein OS=Glycine max OX=3847 GN=100805443 PE=4 SV=2	34	7	1	1622	176.072	98.1	77.7	92.3	101.7	124.4	98.4	122.5	131.4	121.8	112.3	91.5	105.3	86.5	84	97.3	78.8	91	85
E2FKH6	Sieve element occlusion by forisomes 3 OS=Glycine max OX=3847 GN=SEO-F3 PE=2 SV=1	30	29	1	667	76.755	90.3	74.4	89.3	95.2	120.7	98	116.8	134.1	127	130.9	90	96.6	88.1	91	105.2	78.7	89.7	83.9
I1JTZ0	Aminopeptidase OS=Glycine max OX=3847 GN=100811437 PE=3 SV=1	32	32	1	900	101.756	91	80.8	80.7	94.3	117.1	81	125.8	125.3	123.2	121.1	97.7	117.7	96.3	87.5	109.1	71.5	91.6	88.3
I1LM73	UTP--glucose-1-phosphate uridylyltransferase OS=Glycine max OX=3847 GN=100794066 PE=3 SV=1	23	12	1	475	51.927	88.3	85.3	84.4	89.9	93.6	77.2	116.3	123.9	121.8	132.4	99.3	113.1	98.8	98.5	107.9	74.2	99.4	95.5
I1JE12	Polyadenylate-binding protein OS=Glycine max OX=3847 GN=100813735 PE=3 SV=1	21	1	1	648	70.674	105.6	80.1	92.5	115.6	132.1	95.4	126.7	137.4	125.3	95.5	83.8	105.1	84.2	87.9	97.7	72.4	78.7	84.1
C6TBP8	Uncharacterized protein OS=Glycine max OX=3847 GN=100790268 PE=2 SV=1	17	2	1	242	26.609	106.3	88.6	90.2	111.5	89.1	77.8	123.5	141.5	131.9	96.5	92.2	107.1	91.7	95.9	107.3	70.4	92.7	85.6
I1JD52	Uncharacterized protein OS=Glycine max OX=3847 GN=100793494 PE=3 SV=1	27	5	1	545	58.553	97.8	99.2	82.7	97.9	130.3	79.5	122	172.2	129.3	109.3	61.5	107.6	94.1	68.1	118.1	78.8	68.7	82.9
I1JAF7	Beta-adaptin-like protein OS=Glycine max OX=3847 GN=100777522 PE=3 SV=1	25	2	1	891	99.02	98.1	89.3	94.9	106.5	116.2	97	123.6	113.5	110	99.2	92.1	117.5	91.1	92.3	98.5	81.4	96.7	82.1
I1L0D9	Peroxidase OS=Glycine max OX=3847 GN=GLYMA_09G023000 PE=3 SV=1	14	5	1	349	37.991	98.5	92.4	97.8	85.6	102.2	95.2	106.4	122.3	71.5	122.4	76.9	84.3	101.7	110.2	156.8	85.4	96.1	94.3
C6SXD0	Uncharacterized protein OS=Glycine max OX=3847 GN=100499848 PE=2 SV=1	13	9	1	153	17.751	98.2	78.7	85.4	106.7	117	103	125.6	139.7	136.6	111.5	91.4	93.5	83.8	88.5	103.5	74.1	84.8	77.9
I1L4U3	Uncharacterized protein OS=Glycine max OX=3847 GN=100780377 PE=3 SV=2	26	6	1	787	88.439	85.3	80.6	80.2	97.8	104.3	68.6	125.1	133.2	127.3	122.6	97.4	121.3	98.7	91.5	113.7	70.6	92.9	88.8
I1MZW3	Uncharacterized protein OS=Glycine max OX=3847 GN=100780392 PE=3 SV=2	28	4	1	1112	123.731	98.5	76.1	92.8	109.2	125.4	98.8	127.7	127.5	126.6	100	88.5	109.7	88.8	92.8	93.5	75.9	89.6	78.6
A0A0R0K6C1	Uncharacterized protein OS=Glycine max OX=3847 GN=100810595 PE=3 SV=1	27	6	1	541	61.623	109.3	82.4	96.8	120.3	138.2	100	122.3	135.3	147.3	97.7	81.1	86.1	85.6	82.8	91.5	64.7	80.2	78.4
I1JEI0	Uncharacterized protein OS=Glycine max OX=3847 GN=GLYMA_02G120900 PE=4 SV=2	19	4	1	368	41.493	98.2	84.6	91.2	101.8	92.9	74.4	125.1	140.5	127.6	97.9	94.8	114.1	95.6	92.2	104.3	81.5	95	88.3
I1JB64	NADH dehydrogenase [ubiquinone] flavoprotein 1, mitochondrial OS=Glycine max OX=3847 GN=100777389 PE=3 SV=1	15	2	1	482	52.85	103.2	80	93.1	111.6	120	97.2	123.8	136.2	117.8	97.7	88.4	115	91.9	89.5	94.8	71.8	85.9	82
I1JS35	Uncharacterized protein OS=Glycine max OX=3847 GN=100791439 PE=4 SV=2	25	9	1	595	65.523	99	78.3	89.6	92.2	119.5	97.2	107.2	118.2	101.2	124.3	94.5	104.1	93.9	92.4	118.1	83.4	97	89.8
I1LJP3	Uncharacterized protein OS=Glycine max OX=3847 GN=100780082 PE=3 SV=1	15	5	1	331	35.404	98.1	82.5	99.4	93.6	124.7	104.1	128.1	141.6	122.1	121.3	81.9	93.3	90.8	84.8	100.3	68.2	84.5	80.8
A0A0R4J669	Pyruvate kinase OS=Glycine max OX=3847 GN=100799747 PE=3 SV=1	23	3	1	526	57.883	98.5	78.7	85.9	100.3	120.6	89.9	134.7	136.5	131.1	109.7	94.4	106.2	90.4	85.3	102.3	66.3	84.6	84.6
I1LTA4	EF1Bgamma class glutathione S-transferase OS=Glycine max OX=3847 GN=EF1Bgamma2 PE=2 SV=1	17	7	1	418	47.437	95.3	78	85.4	101.9	116.4	95.9	125.8	136.8	125	105.8	88.4	104.2	95.8	89.9	105.5	75.4	90.5	84
K7KZN7	Uncharacterized protein OS=Glycine max OX=3847 GN=GLYMA_07G046000 PE=3 SV=1	19	8	1	1185	129.892	97.2	75.6	81.5	99.4	114.4	88	116.4	134.6	114.3	118.4	96.9	112.1	92.5	89	121.9	76.1	89.5	82.2
I1KSR6	Uncharacterized protein OS=Glycine max OX=3847 GN=100789420 PE=4 SV=1	16	10	1	361	38.992	99.4	76	81.6	109.7	136.6	87.4	130.1	144.9	127.8	98.7	87.2	112.9	87.7	76.5	108.3	74.3	78.9	81.9
I1NJ46	Importin subunit alpha OS=Glycine max OX=3847 GN=100797267 PE=3 SV=1	21	1	1	532	58.935	102.8	85.2	96	110.2	101.4	88.3	122.8	123.1	123.7	108	97.7	108.9	82	93.7	94.9	74.2	99	88.1
I1L602	Uncharacterized protein OS=Glycine max OX=3847 GN=GLYMA_09G240600 PE=4 SV=1	14	3	1	276	29.738	90.5	75.1	91.3	93.7	103	85.2	128.5	135.7	134.8	134.1	104.9	106.3	93.3	92.7	97.4	59.8	88.6	85
I1JDH6	Uncharacterized protein OS=Glycine max OX=3847 GN=100809096 PE=3 SV=1	16	3	1	275	30.213	94.2	82.2	94	101.1	120.6	94.2	127.4	134.9	126.6	99.3	86.5	114	102.9	90.9	95.8	75	84.9	75.4
C6TLT7	Late-embryogenesis abundant protein 1 OS=Glycine max OX=3847 GN=100802292 PE=2 SV=1	17	4	1	320	35.632	104.9	87.1	97.8	110.3	116.7	101.5	121.9	134.1	133.1	110.2	89.5	92.2	78.5	84.6	83.7	74.1	88.1	91.8
A0A0R0EVM7	Glutamine synthetase OS=Glycine max OX=3847 GN=GLYMA_18G041100 PE=3 SV=1	12	2	1	356	39.117	111.4	71.8	94.4	124.5	125	100.5	150.8	155.6	145.3	88.1	92.8	86.6	68.4	72.7	95.9	56.7	82.1	77.3
I1JV38	Glucose-6-phosphate isomerase OS=Glycine max OX=3847 GN=100791285 PE=3 SV=1	23	4	1	648	71.057	93.3	84.1	84.1	93.3	104.1	80.1	114.5	124.5	118.8	119.3	91.3	104.4	97.3	94.1	119.6	82.3	101.9	93
I1N6A5	Alpha-1,4 glucan phosphorylase OS=Glycine max OX=3847 GN=100806646 PE=3 SV=1	27	6	1	981	110.272	91.3	72.9	86.4	107.8	100	86.8	129.2	145.9	121	119.8	113.9	109.4	83.1	81.8	102.4	68.7	85.6	94
I1L3P6	T-complex protein 1 subunit gamma OS=Glycine max OX=3847 GN=100813370 PE=3 SV=1	24	5	1	554	60.214	96.6	90.5	93.5	94.6	96.8	79.2	123.2	130.9	127.6	117.3	90	103	96.6	96.9	104.8	71.7	94.9	91.8
I1MHG6	Uncharacterized protein OS=Glycine max OX=3847 GN=100811186 PE=3 SV=1	18	3	1	508	54.057	94.8	77.1	81.8	108.8	116.3	83.1	116.5	117.9	108.4	112.6	98.2	111.8	84.3	90.8	115	83	99.7	99.9
I1KZJ9	Uncharacterized protein OS=Glycine max OX=3847 GN=100810476 PE=4 SV=1	28	28	1	725	81.007	93.4	80.3	81.2	94.6	106.9	81.4	119	127.1	116.8	118.6	95.3	118.5	98.5	96.8	114.8	75.9	93.6	87.2
I1KG56	Coatomer subunit beta OS=Glycine max OX=3847 GN=100802469 PE=4 SV=1	27	3	1	950	105.954	98.1	77.4	92	103.5	129.3	92.8	123.7	134.4	138	115.1	89.6	97.8	87.2	82.8	95.7	72.4	86.5	83.6
I1K5K3	Uncharacterized protein OS=Glycine max OX=3847 GN=100797105 PE=3 SV=1	16	3	1	272	29.813	97.5	83.7	93.7	101.4	134	99	113.9	109.8	129.1	116.4	82.5	91.8	86.8	90.5	95.5	84	99.5	91
A0A0R0K474	Uncharacterized protein OS=Glycine max OX=3847 GN=100806638 PE=3 SV=1	16	3	1	413	46.65	86.3	88.5	90.4	97.3	111.7	93.7	125.6	125.8	141.5	125.5	103.1	94.3	95.3	86	95.2	69.9	84.8	84.9
I1LJG3	Uncharacterized protein OS=Glycine max OX=3847 GN=100803804 PE=4 SV=1	16	10	1	256	27.341	108.9	80.9	82.4	110.8	125.7	88.1	112	125	119.9	100	87.5	106	91.3	93	112.2	76.9	87.9	91.4
I1N462	Subtilisin-like protease Glyma18g48580 OS=Glycine max OX=3847 GN=Glyma18g48580 PE=1 SV=3	19	18	1	789	85.034	99.5	83.2	88.6	108.3	116.6	93.5	118.6	132.5	103.2	105.3	88.3	118.8	90.5	90.7	111.3	77.9	88.7	84.6
I1KMC2	Pyruvate kinase OS=Glycine max OX=3847 GN=100807615 PE=3 SV=1	21	6	1	501	54.251	96.6	81.9	89.6	98.9	110.9	90.6	126.3	135.7	134	117.7	95.5	108.1	91.1	88.8	90.3	69.4	87.2	87.5
I1LEV4	Uncharacterized protein OS=Glycine max OX=3847 GN=100812875 PE=3 SV=1	28	8	1	794	90.184	96.2	78.2	86.4	97.9	106.6	86	118.3	131.2	121	117.3	95.5	109.3	93.1	94.2	106.8	77.2	94.3	90.5
A0A0R0FDJ5	Uncharacterized protein (Fragment) OS=Glycine max OX=3847 GN=GLYMA_18G2501001 PE=4 SV=1	18	17	1	596	63.232	105.6	86.6	96.8	112.6	113.4	104	123.9	134.7	119.2	105.8	89.1	108.3	82.2	91.8	95.2	69.9	84.4	76.6
I1M510	Uncharacterized protein OS=Glycine max OX=3847 GN=100800309 PE=4 SV=2	29	11	1	1358	149.202	96.2	79	84.3	102.8	121.8	89.2	117.7	123.8	124.7	117.3	95.6	111.3	85.1	86.3	99.8	80.9	93.6	90.6
A0A0R0FND9	Uncharacterized protein OS=Glycine max OX=3847 GN=100814972 PE=3 SV=1	16	1	1	242	26.624	81.6	83.2	86.5	82.8	101.3	67.6	102.5	141.8	136.2	162.4	91.3	104.1	80.7	97.6	114.3	90	84.8	91.2
I1MLW9	Uncharacterized protein OS=Glycine max OX=3847 GN=GLYMA_16G073600 PE=4 SV=1	18	17	1	319	34.576	94.6	80.6	81.9	106.4	118.3	87.4	120.6	131	128.4	119.6	94	108.6	88.8	93.1	104.3	69.8	83	89.4
Q39817	Calnexin homolog OS=Glycine max OX=3847 PE=2 SV=1	23	8	1	546	62.042	110.6	84.9	100.4	120.1	149.9	96.6	131.3	140.9	147.2	98.6	75	81.3	77.7	72.7	91.2	61.6	76.6	83.4
C6TJD3	Uncharacterized protein OS=Glycine max OX=3847 GN=100778205 PE=2 SV=1	17	2	1	325	35.726	98.2	78	92.8	106.5	133.5	99.2	126.9	138.1	133.6	114.8	86.8	100.6	80.3	82.1	94.5	73.3	81.5	79.2
A0A0R0K8D9	Catalase OS=Glycine max OX=3847 GN=GLYMA_04G017500 PE=3 SV=1	18	8	1	492	56.701	95.4	69.6	81.2	109.6	122.1	89.4	115.8	121.7	113.3	110.4	109.6	117.3	80.5	81.9	103.2	88.3	95.1	95.6
I1N1K4	Amine oxidase OS=Glycine max OX=3847 GN=100783091 PE=3 SV=2	21	4	1	764	85.304	96.5	77.2	85.8	106.4	124.4	93.7	116.9	131.2	116.9	114.8	91.9	109.5	88.3	84.9	107.2	77.2	90.4	86.9
I1LRE4	Uncharacterized protein OS=Glycine max OX=3847 GN=100797805 PE=3 SV=1	20	3	1	527	57.065	83	73.7	76.5	81.5	137.5	81.3	117.5	126.6	124.5	140.7	91.2	111.6	105.4	88.3	107.5	71.9	82.7	98.6
C6TBN2	Probable aldo-keto reductase 1 OS=Glycine max OX=3847 GN=AKR1 PE=2 SV=1	17	9	1	346	38.229	155.1	115.9	132.2	163.7	182.9	142	163.9	185.6	197.6	47.6	37.9	41.2	37.6	38.2	42.5	32	39.5	44.5
I1KR53	Uncharacterized protein OS=Glycine max OX=3847 GN=100786744 PE=4 SV=1	24	21	1	765	82.512	91.6	76.8	67.5	84.8	106.9	83	103.6	118	106.1	135.5	95.9	122.8	97.6	104	129.3	86.9	98.3	91.4
I1JHQ1	Uncharacterized protein OS=Glycine max OX=3847 GN=100778257 PE=3 SV=1	21	5	1	566	60.638	94.9	80.9	71.3	106.3	113.4	73.4	108.9	105	113	120.1	104	136.1	86.4	99.9	115.6	83.3	96.8	90.5
I1J637	Uncharacterized protein OS=Glycine max OX=3847 GN=100788017 PE=4 SV=1	19	3	1	368	41.684	95.7	84.4	87.9	99.4	90.3	75.1	123.6	138	122.1	108.2	98.6	124.3	94.3	94.3	104	78.8	94.5	86.6
O48548	Aspartate aminotransferase OS=Glycine max OX=3847 GN=AAT PE=2 SV=1	19	3	1	456	49.688	102	81	88.2	107.7	122.3	95.4	119.9	126.3	117.9	113	94.7	114	83.1	88.4	103.7	74.3	87.3	80.8
C6TBQ0	Uncharacterized protein OS=Glycine max OX=3847 PE=2 SV=1	16	1	1	241	27.529	102.9	98.5	91	102.5	74	65.3	123.1	137.1	119.8	110.1	99.3	112.1	97.5	97.9	113.1	63.9	93.2	98.6
I1KKN7	Pyrophosphate--fructose 6-phosphate 1-phosphotransferase subunit alpha OS=Glycine max OX=3847 GN=100800863 PE=3 SV=1	22	4	1	617	67.394	103.9	84.3	93.4	104.8	122.6	93.5	121.3	136.5	134.2	113.6	87	97.3	82.6	83.4	96.8	73.7	86.2	84.7
A0A0R0I2M6	Peroxidase OS=Glycine max OX=3847 GN=GLYMA_09G022400 PE=3 SV=1	12	5	1	355	38.498	110.5	77.4	95.2	108.6	117.2	100	132.5	130.7	119.7	90.7	91.3	100.4	94.5	93.1	105.5	63.1	90.3	79.2
I1JIU4	Uncharacterized protein OS=Glycine max OX=3847 GN=100800203 PE=4 SV=1	16	3	1	321	35.794	99.5	88.9	87.6	108.7	96	90.9	118.7	118.3	120.3	107.7	103.8	100.4	88	98.7	107.4	77.4	94.2	93.3
C6TAQ5	Peroxidase OS=Glycine max OX=3847 PE=2 SV=1	16	16	1	345	37.722	96.7	82.1	84.7	109	128.8	86	127.1	127.3	128	102.9	98.2	116.4	81.5	76.4	95.7	83	87.3	89.2
I1MQD0	T-complex protein 1 subunit gamma OS=Glycine max OX=3847 GN=100802143 PE=3 SV=1	23	4	1	554	60.155	93.2	85.3	83.2	89.8	101.9	83.8	121.6	129	117.7	121.6	93.4	111.3	96.4	97.5	109.2	77.4	92.9	94.8
K7LJD7	Uncharacterized protein OS=Glycine max OX=3847 GN=100790707 PE=4 SV=1	25	22	1	953	104.183	121.3	94.6	102.7	123.4	138.7	115	131.7	150.3	132.8	89.7	71.4	83.9	68.3	73.4	89	65.6	71.6	76.7
I1LQ56	Uncharacterized protein OS=Glycine max OX=3847 GN=100809530 PE=4 SV=1	15	9	1	254	27.065	107.5	80.7	86.6	115.1	126.8	91.5	116.2	129.5	122.9	102.7	89.3	99.3	84.1	89.2	106.2	74.4	84.5	93.5
I1KV08	Uncharacterized protein OS=Glycine max OX=3847 GN=100794691 PE=3 SV=1	17	8	1	505	54.354	101.7	81.8	86.3	109.5	121.6	88.8	123.2	132.9	134.5	106.1	87.7	101.6	84	87.1	96.6	75.6	88.9	92.3
C6TLX4	Uncharacterized protein OS=Glycine max OX=3847 GN=100788619 PE=2 SV=1	17	17	1	322	35.056	103.5	86.5	88.8	107	111.8	90.2	118.2	129.6	116	109.6	93.5	113	91.1	93.8	110.5	70.7	84.8	81.5
I1KXB5	Amine oxidase OS=Glycine max OX=3847 GN=547524 PE=3 SV=1	19	3	1	766	85.398	98	83.2	90.7	112.6	136.1	99.9	118	114.7	120.8	106.7	82.5	123.9	81.5	87	86.4	83.2	96.5	78.4
I1JXS7	Uncharacterized protein OS=Glycine max OX=3847 GN=100802236 PE=3 SV=1	23	8	1	579	66.109	110.3	86.7	95.9	114.8	140.1	98.1	126.8	136.8	145.8	98.3	75.4	86.5	82.9	78	90.3	67	82.9	83.3
I1M2X3	Uncharacterized protein OS=Glycine max OX=3847 GN=GLYMA_13G266100 PE=4 SV=1	24	21	1	999	110.024	101	75.2	86.6	94.4	116.6	95.4	119.3	133.4	105.6	114.5	91.7	108.2	87.8	88.5	111.5	83	94.6	92.6
A0A0R0G342	Uncharacterized protein OS=Glycine max OX=3847 GN=100795045 PE=3 SV=1	18	1	1	236	26.266	96.6	78.4	89.6	96.9	126.2	98.9	111.3	128.4	107.9	126.8	90.4	96.5	89.8	86.4	100.6	78.6	90.2	106.4
I1KZK2	Uncharacterized protein OS=Glycine max OX=3847 GN=100809943 PE=3 SV=1	21	20	1	535	58.915	87.8	84.8	79.2	90.1	95	70.2	125.6	131	124.4	129.7	96.5	113.3	101.8	98.6	115.8	65.1	94.1	97.1
A0A0R0I1Y7	Peroxidase OS=Glycine max OX=3847 GN=100804126 PE=3 SV=1	16	16	1	352	37.934	96.8	76.8	84.6	113	128.8	87.2	123.6	126	127.6	102	94.9	106.2	86.7	84.3	105.4	78	89.2	89
I1MBN8	Uncharacterized protein OS=Glycine max OX=3847 GN=100781584 PE=3 SV=1	22	6	1	566	60.628	94.6	75.6	84.6	109	117.9	88.8	110.8	118.6	122.8	111.3	99	118.6	93.5	96	103.1	80.9	92.9	82.2
I1L1Q8	Uncharacterized protein OS=Glycine max OX=3847 GN=GLYMA_09G070300 PE=3 SV=1	20	5	1	509	54.382	94.4	75.3	79	106	122.3	88.6	109.1	115.2	110.7	120.6	100.2	120.4	86.6	90.6	104.8	83.4	96.4	96.5
I1K9N4	Glucose-6-phosphate isomerase OS=Glycine max OX=3847 GN=100818441 PE=3 SV=1	24	4	1	615	67.391	96	83	92.1	103	103.4	82.5	123.5	132.8	129.7	116.5	98.6	107	87.2	89.6	97.1	73.8	92.6	91.7
A0A0R4J2N2	Uncharacterized protein OS=Glycine max OX=3847 GN=100810850 PE=3 SV=1	17	6	1	495	53.256	99.7	73.9	86.7	105.9	130	94.8	121	134.3	122.9	106.6	90.5	102.1	92.2	88.5	109	74.6	82.7	84.5
Q93XE6	Chalcone--flavonone isomerase 1A OS=Glycine max OX=3847 GN=CHI1A PE=2 SV=1	14	13	1	218	23.25	101.6	81.7	81.4	116	126.4	82.7	119.3	133.3	138.8	105.3	94.6	110.5	84.9	81.8	100.4	72.9	82.2	86.2
A0A0R0KKR3	Uncharacterized protein OS=Glycine max OX=3847 GN=100792657 PE=4 SV=1	20	13	1	313	35.156	64.3	59.2	53.6	71.2	81	59.6	80.3	88.2	81.2	167.1	141.4	148.7	131.1	121.7	124.6	86	108.4	132.3
K7MZJ0	Sucrose synthase OS=Glycine max OX=3847 GN=100802045 PE=3 SV=1	30	8	1	812	92.197	91.9	80.2	78.9	110.5	115.9	85.5	112.9	121.9	120	123.9	105.9	117.2	81.7	88.8	108.6	79.1	87.3	89.8
I1L8G3	Succinate--CoA ligase [ADP-forming] subunit beta, mitochondrial OS=Glycine max OX=3847 GN=100527938 PE=3 SV=1	21	3	1	422	45.318	92.7	85.7	80.2	97.7	111.7	79.1	116.2	122.3	131.4	120.9	89.8	104	97.7	95.3	114.3	74.8	95.1	91.1
I1JGR4	Uncharacterized protein OS=Glycine max OX=3847 GN=100789296 PE=4 SV=1	25	6	1	784	86.137	101.5	91.4	86.8	106.5	125.3	92.5	116.8	121.6	123.3	105.6	83.6	118.9	86.9	85.3	99.1	82.7	92.8	79.5
I1L7G4	NADH dehydrogenase [ubiquinone] flavoprotein 1, mitochondrial OS=Glycine max OX=3847 GN=100810522 PE=3 SV=1	15	2	1	482	52.797	107	86.1	88.4	113.3	130.3	93	124.2	125.3	127.9	96.9	87.7	93.9	88.9	86	106.7	69.5	84.7	90.2
I1KHJ4	Uncharacterized protein OS=Glycine max OX=3847 GN=100776235 PE=4 SV=1	20	4	1	541	59.872	99	79.7	84.8	109.1	119.8	91.4	118.4	122	127	112.9	93.9	103.2	83.9	91.8	106.1	76.7	92.8	87.5
E2FKI0	Sieve element occlusion by forisomes 4 OS=Glycine max OX=3847 GN=SEO-F4 PE=2 SV=1	24	24	1	666	75.735	89.9	74.1	90.3	96.4	120.2	95.4	120.2	131.2	125.7	121.4	94.9	95.1	91.3	87.2	100.5	80.7	92.3	93
I1M5U8	Uncharacterized protein OS=Glycine max OX=3847 GN=100804026 PE=4 SV=1	32	32	1	2358	275.652	97.5	71.7	90.3	98	132.7	96.1	127.7	136.5	123.7	109.3	90.3	107.5	93.4	76.8	101.8	74.1	92	80.6
C6TDV2	Serine/threonine protein kinase OS=Glycine max OX=3847 GN=100808383 PE=2 SV=1	18	4	1	361	39.105	106.7	81.6	90	103.9	120.2	92.8	119.9	135	124.3	106.9	87.7	104.3	85.3	88.2	101.4	77.3	87.2	87.2
A0A0R0K5H8	Uncharacterized protein OS=Glycine max OX=3847 GN=GLYMA_05G209200 PE=4 SV=1	27	8	1	984	111.205	88.3	79	85	95.5	124.6	91.4	112.9	128.1	146.6	129.7	84.1	96.5	84.3	87.8	89.1	89.4	96.5	91.4
I1LJE2	Coatomer subunit gamma OS=Glycine max OX=3847 GN=100791801 PE=3 SV=1	26	3	1	887	98.747	89.9	74.3	98.6	95	112.6	91.1	126.2	139.1	118.2	111.8	88.4	123.1	101.5	94.5	88	75.6	91.2	81
I1MGS2	Uncharacterized protein OS=Glycine max OX=3847 GN=100786734 PE=4 SV=1	20	7	1	218	24.255	106.4	86.4	91.1	100.8	111.5	84.9	108.9	119.9	107.7	99.8	87.7	104.8	92.6	93.1	117.2	91.6	101.3	94.3
A0A0R4J5A2	Peroxidase OS=Glycine max OX=3847 GN=GLYMA_15G128700 PE=3 SV=1	13	5	1	354	38.548	98.6	77.9	90.7	100.9	118.4	98.1	115.2	130.3	114.4	110.1	91.7	110.2	98.4	94.7	108.8	76.8	87	77.9
I1LQ46	Coatomer subunit gamma OS=Glycine max OX=3847 GN=100789362 PE=3 SV=1	26	3	1	887	98.655	90.9	73.4	89	100.7	119.8	81.8	120.9	138.7	139.4	104.3	88.2	110	115.6	89.8	98.2	67.6	90.1	81.6
A0A0R0JYY8	Tubulin beta chain OS=Glycine max OX=3847 GN=100797652 PE=3 SV=1	18	6	1	446	49.947	96.2	78.5	92.8	99.9	136.5	96.9	121.3	124.8	126.8	117.6	86	114.7	87.6	85	96.6	77.3	89.2	72.1
I1LKU1	Uncharacterized protein OS=Glycine max OX=3847 GN=100794780 PE=3 SV=1	20	3	1	527	57.044	84.2	84.7	82.4	86.5	100.4	83.9	124.6	134.2	138.2	132.7	101.5	110.3	108.9	94.3	94.8	63.1	84.9	90.3
I1KXM1	Pyruvate dehydrogenase E1 component subunit alpha OS=Glycine max OX=3847 GN=100781250 PE=4 SV=1	18	5	1	394	43.568	100.6	82.1	86.1	107.6	119.5	90	118	129.2	125.3	108.4	90.6	105.6	85.3	88.6	105.8	80.2	90	87.2
I1L7Z5	Peroxidase OS=Glycine max OX=3847 GN=100799691 PE=3 SV=2	12	6	1	322	35.081	105	80.1	92.8	83.4	116.2	100.6	108.1	133.5	104.5	120	79	91.1	107.4	100.6	132.1	76.1	90.6	78.9
I1K565	Uncharacterized protein OS=Glycine max OX=3847 GN=100809534 PE=4 SV=1	27	11	1	991	108.454	101.2	76.9	89.1	110.1	129.7	92.2	120.1	145.6	138.7	111	81.5	102	84.7	82.8	98.8	72.8	83.5	79.2
I1JJT8	Uncharacterized protein OS=Glycine max OX=3847 GN=100804647 PE=3 SV=1	17	1	1	407	41.558	98.1	71.7	91.1	98.8	145	97.8	108	140	144.4	94	83.4	91.1	131.3	78.9	97.2	69.8	81	78.5
C6T034	Uncharacterized protein OS=Glycine max OX=3847 GN=100500082 PE=2 SV=1	12	2	1	223	24.261	100.4	85.4	85.9	96.1	103.8	83.3	121.1	133.2	126.7	120.9	92.2	108.4	89.6	94.8	108.9	71.9	90.6	86.8
I1KLJ1	Uncharacterized protein OS=Glycine max OX=3847 GN=100779259 PE=4 SV=1	23	4	1	746	81.875	111.2	85.4	95.3	114.5	126.7	92.7	126.3	141.5	139.1	94.8	81.7	96.7	84.7	82.9	95.6	68.5	81.9	80.7
A0A0R0GFI8	Uncharacterized protein OS=Glycine max OX=3847 GN=100799433 PE=3 SV=1	30	5	1	1133	125.738	99.4	79.4	88.7	106.1	122.4	93.3	117.5	131.8	131	109.9	90.5	98.4	90.1	88.2	102.8	77.1	87.6	85.7
I1JF82	Uncharacterized protein OS=Glycine max OX=3847 GN=GLYMA_02G145300 PE=4 SV=1	23	13	1	735	81.059	100.7	79.9	96.4	106.7	120.5	93.3	121	130.5	114.4	111	96.9	113.9	82.3	84.1	94.6	78.4	88.1	87.4
I1J6K4	Uncharacterized protein OS=Glycine max OX=3847 GN=100808526 PE=3 SV=2	22	6	1	928	102.877	98.3	90	75.8	94.8	103.3	89.9	105.9	116.1	107	120	94.4	108.6	101.1	99.6	125.8	79.9	96.5	92.8
I1L0U6	Importin subunit alpha OS=Glycine max OX=3847 GN=100780020 PE=3 SV=1	21	12	1	531	58.555	99.4	84.1	93.4	102.8	99.7	76.9	115	131.9	131.4	115.2	93.8	103.8	88.3	94.9	100.1	79.3	95.6	94.3
K7LR00	Uncharacterized protein OS=Glycine max OX=3847 GN=100817492 PE=3 SV=1	27	6	1	1094	121.816	97.5	84.5	77.3	102.9	118.4	72.9	117.8	123.2	114.1	112.8	93.4	121.5	86.6	89.9	108.7	82.3	90.6	105.5
C6TI64	40S ribosomal protein S3a OS=Glycine max OX=3847 GN=100813273 PE=2 SV=1	19	1	1	261	29.687	99.8	85.3	89.5	106.3	121.7	92.4	126.7	131.5	128.3	102.9	87.9	106.4	88.6	87.5	101	75.6	86.2	82.5
I1K5U0	Uncharacterized protein OS=Glycine max OX=3847 GN=100527654 PE=3 SV=1	22	3	1	538	58.503	101.4	82.9	90.6	107.8	115.6	95.2	126.8	127.1	138.5	108.7	87.1	89.6	79.6	89.9	90.2	75.7	97.4	95.9
I1KQE8	26S proteasome non-ATPase regulatory subunit 1 homolog OS=Glycine max OX=3847 GN=100817941 PE=3 SV=1	24	5	1	1006	109.466	102.2	81.8	88.9	105.5	129.8	93.7	118.8	131.8	125.3	112.5	87.4	103.8	87.4	87.3	101.7	73.6	82	86.5
I1M786	Uncharacterized protein OS=Glycine max OX=3847 GN=100816855 PE=3 SV=1	12	1	1	223	24.201	95.1	84.5	78.8	91.7	105	73.7	117.1	130.4	121	121.7	93.1	114.3	97.4	96	118.5	77.1	91	93.8
I1KXE7	Uncharacterized protein OS=Glycine max OX=3847 GN=100809224 PE=4 SV=1	18	18	1	570	64.172	93.5	72.2	86.8	107.6	103.8	82.1	129.1	138.9	127.2	115.3	119.1	106.8	82.5	77.7	102.5	72.1	88.3	94.7
K7LGW1	Uncharacterized protein OS=Glycine max OX=3847 GN=GLYMA_10G016200 PE=3 SV=1	17	6	1	558	60.419	100.1	80.5	84.6	108.8	122.5	88.2	115.9	130.7	126.4	107.8	90.2	103.5	89.1	89.5	111.5	78.3	86.5	85.7
A0A0R0GFW6	Phosphoglycerate kinase OS=Glycine max OX=3847 GN=100801951 PE=3 SV=1	18	4	1	483	50.036	104.1	82.2	76	107.9	113.8	93.5	118.8	126.6	104.6	120.8	104.1	92.1	78	85.2	82.8	70.4	88.1	151.2
I1LYP7	Uncharacterized protein OS=Glycine max OX=3847 GN=100796585 PE=4 SV=1	21	21	1	429	47.844	107.6	83.2	98.9	114.1	123.9	105	125.6	132	119	98.5	88.1	114.7	79.4	87.9	87	74.9	85	75.5
I1JRU2	Uncharacterized protein OS=Glycine max OX=3847 GN=100811808 PE=4 SV=2	35	4	1	2630	288.063	98.9	80.7	85.3	100.1	113.7	91.8	118.6	130.7	124.4	110.9	91.7	108.2	93.2	92.3	101.5	78.3	90.9	88.8
I1KRB6	Uncharacterized protein OS=Glycine max OX=3847 GN=100800519 PE=3 SV=1	21	16	1	523	58.352	101	75.1	84	107.9	126.3	93.4	124.5	150.1	123.4	105.1	84	110.3	92.9	86.9	117	68.6	77.7	71.8
I1MGH2	Uncharacterized protein OS=Glycine max OX=3847 GN=100805839 PE=4 SV=1	19	5	1	775	83.964	98.7	84.9	71.4	95.9	95.4	79.2	107.5	108.9	86.8	106.8	101.2	128.7	111.5	91.7	138.7	79.6	117.9	95.2
I1MS24	Uncharacterized protein OS=Glycine max OX=3847 GN=100782540 PE=4 SV=2	33	7	1	1782	197.58	103.4	81.5	93.2	108.1	119.5	94.2	118	128.5	121.2	105.4	87.9	100.3	89.2	90.2	97.9	75.9	92.5	93.2
I1KZW7	Pyrophosphate--fructose 6-phosphate 1-phosphotransferase subunit beta OS=Glycine max OX=3847 GN=100797925 PE=3 SV=1	21	2	1	562	61.355	106	84.7	93.1	106.7	119.5	95.5	129.5	138.6	144.6	103.2	84.3	88.4	83.1	85.3	95.1	71.4	87.6	83.3
K7KGC7	Sucrose synthase OS=Glycine max OX=3847 GN=100793371 PE=3 SV=1	26	4	1	812	92.248	90.8	66.2	93.7	104.4	97.9	92.2	122.2	111.6	129.6	118.8	98.9	103.7	90.8	110.8	90.3	73.1	114.6	90.5
I1LPD3	Beta-adaptin-like protein OS=Glycine max OX=3847 GN=100784577 PE=3 SV=2	22	2	1	898	99.858	83.3	85	88.5	82.1	110.5	89.6	149.8	122.5	128.5	114.9	98	126.7	92.6	90.6	96	77.2	93.3	70.7
P26690	NAD(P)H-dependent 6'-deoxychalcone synthase OS=Glycine max OX=3847 PE=1 SV=1	17	7	1	315	35.467	76.9	97.3	69.5	85.1	71.8	53.6	115.7	126.3	113.6	144.8	106.6	142.5	110.1	101.5	118.8	67.4	96.4	102
A0A0R0KII9	Uncharacterized protein OS=Glycine max OX=3847 GN=GLYMA_03G132700 PE=3 SV=1	14	12	1	347	38.088	105.7	89	87.6	96.1	108.7	114.3	120.5	146	122.9	121.7	79.1	95.3	88.4	97.6	105.6	67.6	79.6	74.4
C6TGA6	60S acidic ribosomal protein P0 OS=Glycine max OX=3847 GN=100777482 PE=2 SV=1	11	2	1	319	34.168	101.6	82.9	90.7	106.3	118.9	95.2	118.2	138.6	132.3	108.6	84.4	101.8	86.7	88.5	99.9	78.6	86.7	80.1
I1LYC1	Uncharacterized protein OS=Glycine max OX=3847 GN=100794995 PE=4 SV=2	31	5	1	1782	197.601	98.1	73.4	93.3	107.7	133	95.4	123.8	131	135.5	105	86.8	92.1	89.9	83.7	100.9	75.6	92.1	82.8
A0A0R0H998	Uncharacterized protein (Fragment) OS=Glycine max OX=3847 GN=GLYMA_12G0103001 PE=4 SV=1	25	7	1	915	100.085	99.8	83.7	99.8	113.9	124	105.8	118.7	125.3	117.3	106.8	86.6	103.1	78.8	87.2	96.2	82.1	93.2	77.7
I1LL59	Protein disulfide-isomerase OS=Glycine max OX=3847 GN=100790223 PE=3 SV=1	19	8	1	586	64.844	102.4	86.1	99	110.7	127.2	111.9	121.3	123.9	107	106.4	87.4	109.7	82.9	90.5	94.5	76.2	84.9	77.9
I1JI90	Phosphoinositide phospholipase C OS=Glycine max OX=3847 GN=GLYMA_02G257200 PE=4 SV=1	23	6	1	600	68.756	101.2	79.8	87.4	105.4	111.8	91.4	115.9	126.2	117.9	106.1	98.3	112	89.5	85.9	103.5	81.9	98	87.7
A0A0R4J581	40S ribosomal protein S4 OS=Glycine max OX=3847 GN=100811336 PE=3 SV=1	16	2	1	264	29.956	101.9	81.3	96.7	103.3	135.3	107.8	127.3	135.3	130.6	100.6	83.1	106.6	87.4	83.4	87.5	79.5	81.6	70.6
I1K5E6	Uncharacterized protein OS=Glycine max OX=3847 GN=GLYMA_05G243800 PE=4 SV=1	16	1	1	325	35.641	95.4	73.1	89.5	111	140.6	93	136.6	157.4	140.7	121.4	88	107.1	71.5	70.2	97.3	64	70.7	72.3
A0A0R4J2P9	Cysteine synthase OS=Glycine max OX=3847 GN=100815330 PE=3 SV=1	16	3	1	394	41.622	97.4	80.2	88.3	108.4	96.6	82.9	124.3	137	118.9	99.7	98.5	118	97.1	96	102.6	73.1	91.7	89.4
I1LWI5	Uncharacterized protein OS=Glycine max OX=3847 GN=100802449 PE=4 SV=1	15	6	1	276	29.744	91.8	78.1	88.3	94.3	106.1	87.4	124.1	134.4	130.5	131.3	96.1	105.4	92.1	95.7	103	66.4	89.6	85.3
A0A0R0L140	60S acidic ribosomal protein P0 OS=Glycine max OX=3847 GN=GLYMA_02G255500 PE=3 SV=1	11	2	1	320	34.137	96.3	81.6	86.6	99.7	116.6	92.1	120.2	130.6	134.4	113.8	92.5	103.3	88.6	91.3	99.1	81.3	87.3	84.5
I1ND14	Pyrophosphate--fructose 6-phosphate 1-phosphotransferase subunit alpha OS=Glycine max OX=3847 GN=100819847 PE=3 SV=1	21	3	1	617	67.584	104.8	84	95	108.6	129.6	89.4	129.6	145.3	149.2	108.6	78.2	97.9	78.8	83	96.5	69.6	79.9	72
I1MFL2	Pyrophosphate--fructose 6-phosphate 1-phosphotransferase subunit beta OS=Glycine max OX=3847 GN=100804429 PE=3 SV=1	21	2	1	562	61.225	96.9	79.3	102.3	92.4	107.4	107	124.4	103.3	72.6	100.9	102.9	149.5	101.6	106.3	98.7	83.8	100.9	69.9
I1LE22	40S ribosomal protein S3a OS=Glycine max OX=3847 GN=GLYMA_10G245200 PE=3 SV=1	19	1	1	261	29.657	103.8	84.3	89.4	105.8	120.8	95.5	125.8	131.2	126	96.3	82.7	102.1	92.9	88.4	104.6	75.4	92.6	82.5
I1LYN0	Succinate--CoA ligase [ADP-forming] subunit beta, mitochondrial OS=Glycine max OX=3847 GN=100790952 PE=3 SV=1	22	4	1	422	45.312	94.8	82.7	83.1	100.2	111.2	84.5	120.3	137.8	135.1	125.6	93.2	107.5	91.1	93.3	104	68	81.8	85.8
C6TJT5	Uncharacterized protein OS=Glycine max OX=3847 PE=2 SV=1	18	5	1	364	40.466	102.6	78.3	90.2	113.9	117.1	87.6	131.5	146.9	140.3	91.5	84.9	102.1	94	89	102.9	66.5	83.8	76.8
I1JQZ7	Uncharacterized protein OS=Glycine max OX=3847 GN=100777567 PE=4 SV=2	26	26	1	1352	145.104	99.4	78.4	86.8	108.2	129.1	94.6	123	131.7	122.7	107.8	84.6	104.4	86	87.4	101.5	75.6	88.7	90.1
Q43443	Phosphoinositide phospholipase C OS=Glycine max OX=3847 GN=547864 PE=2 SV=1	23	7	1	600	68.653	103.1	85.4	85.4	103.1	112.2	89.8	115.8	125.4	111.4	109.3	92.4	110.6	88	91.3	111.5	80.7	93.3	91.3
K7LBP9	Uncharacterized protein OS=Glycine max OX=3847 GN=100812823 PE=4 SV=1	19	5	1	774	83.884	94.3	72.4	76.6	101.8	99.4	79	117.4	108.4	116.1	119	105.9	110.2	92	94.5	126.7	75.4	119.4	91.4
I1LZI3	Lysine--tRNA ligase OS=Glycine max OX=3847 GN=100785660 PE=3 SV=1	25	2	1	599	68.471	107.4	86.1	88.3	102.4	109.7	85.4	121.2	132.8	151.7	104.4	91.9	101.4	90.4	91	92.3	74.2	88.5	80.8
K7LSH9	Uncharacterized protein OS=Glycine max OX=3847 GN=100809861 PE=3 SV=1	22	22	1	822	92.651	104.3	78.5	93.2	108.6	128.1	90.4	118.1	128	126.6	109.9	87.6	99.5	81.6	84.5	102.4	77.5	93.2	87.9
I1J5A5	Uncharacterized protein OS=Glycine max OX=3847 GN=100786773 PE=3 SV=1	25	1	1	538	58.442	84.5	81.9	75.7	112.1	102.6	67.9	111.2	124.6	124.9	127.5	111.5	116.2	89.5	90.6	112.6	75.2	88.8	102.8
K7LNG5	Uncharacterized protein OS=Glycine max OX=3847 GN=100781863 PE=4 SV=1	16	5	1	318	35.55	85.3	96.2	91.8	118.3	115	72.9	140.8	136.1	140.6	101.4	108.8	141.1	84.2	62	79.6	70	81.9	74
C6TNT2	EF1Bgamma class glutathione S-transferase OS=Glycine max OX=3847 GN=100787125 PE=2 SV=1	17	6	1	419	47.557	99.6	73.9	81.7	105.8	124.3	81	125.3	134.8	123.1	110.2	90.2	110.1	83.5	88.4	121.8	75.7	88.4	82.3
I1MK72	Uncharacterized protein OS=Glycine max OX=3847 GN=GLYMA_16G013900 PE=4 SV=1	19	3	1	536	59.402	98.5	78.8	83.1	107.3	126.7	84.6	115.1	122.4	124.8	119	94	105.1	82.4	85.5	110	77.6	92.7	92.4
I1LS55	Uncharacterized protein OS=Glycine max OX=3847 GN=100818408 PE=3 SV=1	17	3	1	371	39.747	76.8	79.7	83.1	79	103.2	86.7	117.2	140.7	114.6	144.8	101.5	114.5	110.5	91.1	102.7	71.7	83.7	98.5
I1KUR0	Uncharacterized protein OS=Glycine max OX=3847 GN=100817948 PE=3 SV=1	16	1	1	421	47.519	92.8	68.6	78.6	95.4	114.4	78.7	124	145.3	121.3	111.6	91.6	108.8	106.1	98.4	97.1	70.2	81.7	115.5
I1L9B1	Lysine--tRNA ligase OS=Glycine max OX=3847 GN=GLYMA_10G069800 PE=3 SV=1	26	4	1	596	68.139	102.6	85.1	93	104.2	106.7	86.9	115.2	132.4	127.4	115.6	92.4	102	82.5	91.8	103.1	79.8	91.6	87.6
A0A0R0HFD7	Uncharacterized protein (Fragment) OS=Glycine max OX=3847 GN=GLYMA_11G1021002 PE=3 SV=1	24	13	1	673	72.89	106.6	82.2	87.5	110.6	121.5	95.3	117.7	124.2	123.3	106.1	87.7	99.5	84.8	91.5	104.2	74.2	93	90.2
A0A0R0LAF9	Proteasome subunit alpha type OS=Glycine max OX=3847 GN=100802854 PE=3 SV=1	14	4	1	250	27.294	99.9	80.7	87.6	104.5	112.6	87.7	121.3	138.6	126	112.3	94.1	105.2	86.6	87	105.3	75.4	87	88.1
A0A0R4J3I5	Uncharacterized protein OS=Glycine max OX=3847 GN=GLYMA_06G137100 PE=3 SV=1	19	1	1	365	39.869	116.8	89.1	93.2	104.9	123.5	87.9	131.1	149.4	153.9	101.7	73.9	90.6	84	87.3	99.2	61.4	76.7	75.1
I1MLL7	Uncharacterized protein OS=Glycine max OX=3847 GN=100787122 PE=4 SV=1	27	6	1	1164	128.908	100.1	78.9	88.3	104.2	127.8	91.2	124.9	135.9	129.5	107.6	86.9	108.6	86.3	85.6	97.9	77	84.9	84.5
I1MZA8	Uncharacterized protein OS=Glycine max OX=3847 GN=GLYMA_18G036300 PE=3 SV=2	29	8	1	1391	152.228	82.9	79.8	80.6	91.7	113.1	86	110	117.4	118.5	149.8	95.8	114	91.1	92.7	112.3	74.4	101.1	88.7
I1MQH3	Succinate--CoA ligase [ADP-forming] subunit alpha, mitochondrial OS=Glycine max OX=3847 GN=100815484 PE=3 SV=1	10	2	1	325	33.943	104.1	82.5	91	115.2	123.5	97.4	121.7	135	134.2	103.4	89.8	100.2	81.4	86	91.9	74.2	83.2	85.3
I1NJ59	DHAR class glutathione S-transferase OS=Glycine max OX=3847 GN=DHAR4 PE=2 SV=1	12	6	1	213	23.457	90.2	90.3	79.1	93.9	88.6	73.3	119	132.5	123.1	131	101.1	115.5	93.2	95	108.6	72.7	92.5	100.5
I1JQD9	Eukaryotic translation initiation factor 3 subunit C OS=Glycine max OX=3847 GN=100805203 PE=3 SV=1	22	11	1	926	104.581	85.8	77.6	91.2	100.4	132.3	93.6	124.2	135.3	135.3	123.5	87.6	106.8	86.9	79.6	99.4	79.2	87.7	73.7
I1M0B2	Uncharacterized protein OS=Glycine max OX=3847 GN=100791847 PE=4 SV=1	22	3	1	742	81.583	91.8	79.9	80.1	110.3	117.3	95.2	121.9	125.1	119.9	119	98	106.8	80.1	89.3	104.7	76.9	90.5	93.3
I1M2S7	Uncharacterized protein OS=Glycine max OX=3847 GN=100780846 PE=4 SV=1	12	12	1	377	41.366	112.5	83.9	86.5	106.3	119.4	95.8	116.9	134.5	125.2	109.5	90.8	108.3	77.1	85.4	96	77.7	86	88.3
K7MTE4	Uncharacterized protein OS=Glycine max OX=3847 GN=GLYMA_18G196000 PE=3 SV=1	22	5	1	683	75.942	95.1	81.5	88.4	106.9	120.7	93.4	116.4	133	122.8	118.9	86.2	100.5	78.8	88.8	99.1	83.7	89.8	95.8
I1MXL3	Uncharacterized protein OS=Glycine max OX=3847 GN=100805702 PE=3 SV=1	13	4	1	476	52.082	88.8	69.9	73.4	97.3	127.2	78.1	118.5	132.5	110.2	118.2	92.9	119.9	95.3	87.7	128.8	81.8	89.7	89.6
C6TCX5	Uncharacterized protein OS=Glycine max OX=3847 GN=100781302 PE=2 SV=1	17	10	1	394	43.468	97.9	81	91.7	101.9	122.7	97.7	123.5	130.6	123	111.1	88.2	110.4	86.4	85.7	95.3	79.3	91.8	81.9
I1LIK8	Uncharacterized protein OS=Glycine max OX=3847 GN=100809292 PE=3 SV=2	26	26	1	1182	134.777	99.7	79	95.2	105.2	124.5	96	127.7	134.6	134.3	102.9	90	100.8	87.8	84.1	90.8	76.7	87.9	82.9
A0A0R0IF33	Uncharacterized protein OS=Glycine max OX=3847 GN=100785901 PE=3 SV=1	23	4	1	538	61.574	102	81	95.2	110.8	131.2	91.2	118.1	130.7	135.4	104.1	83.7	97.8	89.4	85.1	97.1	75.6	88.3	83.3
I1N627	Uncharacterized protein OS=Glycine max OX=3847 GN=100779369 PE=4 SV=1	18	6	1	286	31.53	102.1	75.5	86.2	101.8	126.3	94.8	112.2	132.4	114.4	118.2	93.5	106.4	84.6	86.4	103.5	81.2	85.9	94.6
I1MK76	Pectinesterase OS=Glycine max OX=3847 GN=GLYMA_16G014100 PE=3 SV=1	19	8	1	492	54.706	88.1	71.1	76.8	87.8	102.8	83.8	111.6	130.5	94.1	134.5	104.3	129	97.2	90.7	138	80.9	100.6	78.3
A0A0R4J3L5	Proteasome subunit alpha type OS=Glycine max OX=3847 GN=732640 PE=3 SV=1	17	17	1	246	27.367	94.3	80.4	87.2	98.6	101.6	83.9	128.6	140.3	125.5	116.1	96.5	107	96	94.6	100	66.3	86.6	96.4
I1K553	Uncharacterized protein OS=Glycine max OX=3847 GN=100804544 PE=4 SV=1	21	3	1	539	60.94	121	85	91.9	104.7	119.3	100.7	106.6	130	118.2	100.7	85.9	108	87.1	91	100.5	79.9	88.7	80.7
I1JXP9	Uncharacterized protein OS=Glycine max OX=3847 GN=100796195 PE=3 SV=1	24	4	1	922	102.49	93.7	81.2	81.8	100.7	104.8	76.8	118.8	124.7	120.7	117.8	95.8	109.5	93.8	95.9	113.6	75.1	97.6	97.7
Q39833	Alfa-carboxyltransferase OS=Glycine max OX=3847 GN=accA-2 PE=2 SV=1	22	4	1	690	76.871	106	86.1	89.4	112.3	121.2	93.3	116.8	129	125	104.6	87.1	99.6	82.7	87.6	101.6	77.6	89	91.1
I1J8G3	Phospholipase D OS=Glycine max OX=3847 GN=100801787 PE=3 SV=2	22	3	1	864	98.057	97.9	70.5	88.4	108.6	117.2	101.6	125.4	141.1	107.6	106.8	91	118.7	84.3	92.9	78	77	87.2	105.7
A0A2L0RIP6	eIFiso4G-1a OS=Glycine max OX=3847 GN=Glyma17g08030 PE=4 SV=1	27	8	1	789	86.748	104.2	86	94.1	111.7	123.1	100.5	111.3	119.3	125.6	107.5	86.5	92.4	85.1	90.8	96.7	80.1	94.3	90.8
I1KL89	Uncharacterized protein OS=Glycine max OX=3847 GN=100801405 PE=3 SV=1	16	1	1	458	49.83	96.3	80.3	86.1	102.7	115.6	90.9	118.9	126.9	129.5	117	93.1	107.4	86.5	90.6	98.1	78.6	93.5	88.1
A0A0R0GE22	Uncharacterized protein OS=Glycine max OX=3847 GN=GLYMA_15G218900 PE=4 SV=1	13	9	1	152	17.613	94.7	83.1	86.8	106.8	116.5	104	131.7	137.1	137.2	118.7	93.9	97.8	74.4	89.5	96	73.8	79.9	78.3
I1J8V9	Succinate dehydrogenase [ubiquinone] flavoprotein subunit, mitochondrial OS=Glycine max OX=3847 GN=100803020 PE=3 SV=1	18	3	1	630	69.257	117.3	57.3	90.7	127.6	70.1	94.7	133.5	129.4	131	87.7	125.6	104.8	79.9	121	94.8	53.9	96.6	83.9
I1NA25	Uncharacterized protein OS=Glycine max OX=3847 GN=100788807 PE=3 SV=1	24	7	1	1060	116.456	98.5	71.6	93.8	107.5	142.7	96.2	125.5	132.6	146	111.2	80.4	88.5	89.3	82.3	96.4	68.1	90.4	79.1
A0A0R0G896	Uncharacterized protein OS=Glycine max OX=3847 GN=GLYMA_15G071000 PE=4 SV=1	17	13	1	578	64.647	102.6	83.9	88.1	110.5	110.3	88.2	123.4	128.9	115.2	105.3	99.9	95.7	83.1	80.2	104.3	75	96.9	108.4
I1N520	Uncharacterized protein OS=Glycine max OX=3847 GN=100820161 PE=4 SV=1	17	16	1	315	35.114	76.7	77.6	67.7	83.6	103.3	76.1	105.7	118.3	135.4	147	104.8	117	119.8	110.6	104.5	67.2	85.3	99.2
A0A0R0HDA3	Protein disulfide-isomerase OS=Glycine max OX=3847 GN=GLYMA_12G172800 PE=3 SV=1	21	5	1	602	67.27	106.8	86.2	96.2	110.9	134.4	98.3	125.4	138.1	144	104.9	81.4	89.1	79.7	80	90.9	72.4	79.8	81.4
I1LQV6	Protein disulfide-isomerase OS=Glycine max OX=3847 GN=100785630 PE=3 SV=1	20	7	1	579	64.238	100.4	82.3	89.8	106.6	130.4	99	124.3	133.1	116.9	102	84.2	117	90.4	82.4	104.2	76.3	87.7	73.1
I1JPX8	Fructose-bisphosphate aldolase OS=Glycine max OX=3847 GN=100527532 PE=3 SV=1	17	11	1	358	38.487	95.3	79.5	83.1	109.1	118.4	80.7	119.2	134.4	129.2	116.1	93.3	110.6	85.2	90.1	109.9	75.1	84.3	86.4
A7VJA5	T-complex protein 1 subunit delta OS=Glycine max OX=3847 GN=cct-d PE=2 SV=1	21	3	1	533	57.642	87.7	80.8	79.2	92.7	113.6	80	124	133.1	135	130.7	96.9	109.1	96.1	91.4	109.4	68.8	84.3	87.4
I1LI96	Phosphoserine aminotransferase OS=Glycine max OX=3847 GN=100779355 PE=3 SV=1	13	3	1	408	44.969	102	81.8	89	111.3	123.7	93.6	122.9	124.7	131.1	102.1	90	106.3	88	90.8	97.5	73.7	89.1	82.4
A0A0R0H9T5	Peptidyl-prolyl cis-trans isomerase OS=Glycine max OX=3847 GN=106795232 PE=3 SV=1	11	6	1	172	18.115	103.8	82.3	84.6	107.9	122.3	98.5	123.2	134.5	126.5	110	92.1	102.9	81.5	86.9	104.4	73.5	81.8	83.1
I1J4W3	Uncharacterized protein OS=Glycine max OX=3847 GN=100791015 PE=3 SV=1	20	2	1	660	73.058	103.4	78.1	80.8	114.2	127.7	87.5	118.5	121.3	119.4	105.7	90.2	115.4	84.3	88.4	96.1	73.9	94.3	100.9
C6TNV4	Succinate--CoA ligase [ADP-forming] subunit alpha, mitochondrial OS=Glycine max OX=3847 GN=100782001 PE=2 SV=1	10	2	1	324	33.77	92.7	80.5	107.9	94.2	117.9	117.9	114.2	129.3	103	124.8	88.3	106.5	92.2	91.1	76.6	81.9	92.9	88.1
I1MIC1	Uncharacterized protein OS=Glycine max OX=3847 GN=100802658 PE=4 SV=1	19	7	1	415	45.169	104.9	83.4	94.9	112.8	131.2	99.8	121.3	126.1	127.3	104.4	87.5	102.3	80.1	85.9	93.9	76.6	86	81.9
A0A0R0E8N5	Uricase OS=Glycine max OX=3847 GN=GLYMA_20G072400 PE=3 SV=1	18	1	1	309	35.149	95.8	88.6	88.6	106.2	113.4	85.1	115.6	136.7	123.9	114.3	91.2	109	86.7	84.9	100.2	81.3	85.1	93.2
A0A0R0KWB3	Uncharacterized protein OS=Glycine max OX=3847 GN=100819609 PE=4 SV=1	18	1	1	260	29.56	99.6	83	87.6	103.3	130.9	96.9	123.1	133.2	127.5	109.1	85.2	101.4	88.6	83.8	105	76.3	83.9	81.7
I1NFK8	Uncharacterized protein OS=Glycine max OX=3847 GN=GLYMA_20G117100 PE=3 SV=2	26	3	1	748	84.792	93	73.4	96.2	99.6	99.2	101.8	115.1	129.2	123.1	115.4	98.3	103	95.1	97.3	91.9	81.8	102.6	84
C6TBY0	Uncharacterized protein OS=Glycine max OX=3847 GN=100797399 PE=2 SV=1	18	1	1	260	29.618	101.2	90.1	80.2	102.9	132.5	91.9	112.4	122.4	113.6	112.4	76	91	86	88.2	127.5	85.2	91	95.6
C6TGD9	Uncharacterized protein OS=Glycine max OX=3847 GN=100814078 PE=2 SV=1	14	6	1	409	43.12	95.1	79.4	88.5	104.8	124.7	95.7	116.3	124.4	112.1	109.7	85.1	106.9	94.8	94.5	108.7	79.3	91.9	88.1
I1MYB0	Uncharacterized protein OS=Glycine max OX=3847 GN=100794235 PE=4 SV=1	17	6	1	484	53.4	98.5	78	78.1	129.4	131.8	86.7	121.6	121.3	127.8	95.8	96.1	124	80.8	83.5	99.5	73.9	89.4	83.9
I1LI58	Phospholipase D OS=Glycine max OX=3847 GN=100814486 PE=3 SV=2	23	4	1	866	98.38	94.1	75	85	91.6	121.6	90.4	121.3	131.5	117.8	120.8	94.7	107.1	90.3	90.1	106.3	81.9	87.1	93.4
I1L7R5	Protein disufide isomerase-like protein OS=Glycine max OX=3847 GN=Gm pdis-1a PE=2 SV=2	16	3	1	364	40.331	103	78.8	86.1	115.4	124.2	89.3	119.5	142.7	142.8	105.3	85.5	100.8	84.2	85.6	99.3	72.5	83.1	81.6
I1K3R3	Uncharacterized protein OS=Glycine max OX=3847 GN=100812202 PE=4 SV=1	23	4	1	916	100.353	96.4	82.6	88.9	104.5	117	88.5	127.2	129.5	134.7	111.9	90	100.9	86.7	86.4	99	73.3	94.6	88
K7M9L4	Uncharacterized protein OS=Glycine max OX=3847 GN=100797877 PE=3 SV=1	24	5	1	1161	126.716	100.8	76.4	87.2	106.7	116.1	91	119.9	131.4	124	112.1	92.4	115.1	85.2	93	95.5	75.4	90.7	87.3
I1K778	Coatomer subunit gamma OS=Glycine max OX=3847 GN=100784608 PE=3 SV=1	26	6	1	882	98.163	94.5	83.9	93.3	101.5	117.8	89.2	122.7	127.7	135.1	117.4	91.5	95.1	90.2	89.4	96.8	73.7	89.7	90.7
I1JP48	Uncharacterized protein OS=Glycine max OX=3847 GN=100780415 PE=4 SV=1	18	7	1	687	74.761	99.6	80	91.4	106.8	127.2	93	127.8	133.4	137	109.3	89.3	107.6	88	87.6	99.3	68.4	82.5	71.8
I1MXB1	Glycine cleavage system P protein OS=Glycine max OX=3847 GN=100777528 PE=3 SV=1	23	2	1	1056	114.547	102.1	84.9	91.2	107.6	128.5	91.3	123.6	137.2	126.6	107.6	80.6	97.1	89.2	88.8	97.7	69.9	80	96
A0A0R0JKX7	Uncharacterized protein OS=Glycine max OX=3847 GN=100796232 PE=4 SV=1	18	1	1	427	48.245	89.4	80.2	78.4	93.1	114.1	77.8	114.2	130.3	133.4	129.5	92.7	104.2	97	91.8	113.1	76.7	90.8	93.1
I1NC67	Cysteine synthase OS=Glycine max OX=3847 GN=GLYMA_19G242300 PE=3 SV=1	15	4	1	325	34.291	95.4	83.2	91.2	108.5	111.2	87.1	121.4	128.6	114.9	107.1	97.4	121.6	89	89.8	96.8	78.5	89.8	88.4
C6F122	Beta-galactosidase OS=Glycine max OX=3847 GN=100792629 PE=3 SV=1	22	19	1	721	79.773	104.8	83.2	77.7	88.6	102.6	87.9	126.8	124.4	102.9	108.8	103.8	125.2	90.9	79.3	117	80.1	106.7	89.3
C6TIJ7	Uncharacterized protein OS=Glycine max OX=3847 GN=100780100 PE=2 SV=1	17	6	1	365	39.943	118.8	84.4	96.2	109	121.6	93.8	119.6	132.9	152.7	106.6	85.4	85.5	78.8	86	87.1	67.2	89.7	84.7
Q8LJW0	40S ribosomal protein S4 OS=Glycine max OX=3847 GN=547645 PE=2 SV=1	14	1	1	264	29.942	97.6	89.5	87.2	98.6	110	108.2	116.6	104.5	113	106.9	95.1	85.6	96.7	101.9	103.1	83.6	98.9	102.9
I1M057	Uncharacterized protein OS=Glycine max OX=3847 GN=100808644 PE=4 SV=1	27	4	1	1060	120.283	102.1	85.6	89.8	101.5	115.3	93	116.4	126.4	118.9	110.9	89.3	104.7	90.7	91.8	105.2	78.3	91.6	88.4
K7LM62	Uncharacterized protein OS=Glycine max OX=3847 GN=100788955 PE=3 SV=1	20	5	1	620	67.305	95.6	70.3	84.1	106	134.2	87.8	114.2	133.7	100	114.6	85.1	122.1	91.8	86.5	118.1	77.8	90.1	87.9
K7M387	Uncharacterized protein OS=Glycine max OX=3847 GN=100819867 PE=3 SV=1	24	5	1	1166	127.407	101.9	79.5	87.9	109	117.5	96.7	123.4	134.2	129.8	108.8	91.6	100.1	84.4	87.9	100.6	72.5	89.1	84.9
A0A0R0KSS1	Uncharacterized protein OS=Glycine max OX=3847 GN=100811802 PE=4 SV=1	16	8	1	343	37.914	117.8	76	89.3	131.2	152.4	96.6	106.6	130.2	132.8	96.1	82.4	85.1	88.4	89.3	91.4	59.8	69.7	104.8
I1NDD4	Uncharacterized protein OS=Glycine max OX=3847 GN=100813447 PE=4 SV=1	17	4	1	357	41.25	90	85.7	86.9	99.6	97.7	76.9	122.8	128.6	123.8	123.1	97.7	111	93.1	96.5	103.2	71.4	93.7	98.2
I1KTK0	Uncharacterized protein OS=Glycine max OX=3847 GN=100811720 PE=4 SV=1	19	5	1	232	25.873	99.8	84	91.3	104.9	128	100.5	124.2	131	130.8	110.6	84.1	102.5	85.9	86.2	96.3	74.5	86.8	78.6
I1JGY5	Glucose-6-phosphate isomerase OS=Glycine max OX=3847 GN=100809452 PE=3 SV=1	21	5	1	613	67.188	92.2	80.4	83.6	100	110.1	78.2	111.8	137.6	118.1	116	82	109.8	94.8	95.3	114	85.3	94.6	96.3
I1NIU6	Cysteine synthase OS=Glycine max OX=3847 GN=100101909 PE=3 SV=1	17	2	1	323	34.658	90.5	75.1	74.4	105.9	107.5	68.4	113.6	121.8	117	115.9	103.5	127.6	94.7	97.3	110.9	79.3	94.9	101.8
I1N628	Uncharacterized protein OS=Glycine max OX=3847 GN=100170756 PE=4 SV=1	13	4	1	276	29.686	96.1	76.6	82.7	96.8	114.1	84.5	124.2	134.1	115.2	127.9	99.1	103.3	85.2	90.9	126.7	69.9	85.3	87.6
E2FKH3	Sieve element occlusion c OS=Glycine max OX=3847 GN=SEOc PE=2 SV=1	20	10	1	698	79.707	83.3	53.2	103.1	81.3	134.4	97.6	159.7	153.4	138	116.9	95.7	106.9	98.7	63	95.4	60.1	100.2	59.1
I1LWI3	Uncharacterized protein OS=Glycine max OX=3847 GN=100306559 PE=4 SV=1	15	2	1	286	31.531	105.9	75.2	91.5	100.4	119.5	93.3	117.4	138.8	100.2	111.8	90.4	102.3	86.3	90	119.4	78.2	86	93.3
I1NHR3	Coatomer subunit alpha OS=Glycine max OX=3847 GN=100805072 PE=4 SV=1	27	2	1	1218	136.76	99	71.4	95.9	100.5	140.5	100.5	135.1	131.5	145.3	106.5	89.4	101.4	87.5	81.9	81.4	71.4	85.3	75.4
A0A0R0FQN0	Aspartate aminotransferase OS=Glycine max OX=3847 GN=547792 PE=4 SV=1	17	4	1	463	50.551	95.5	81.5	92.2	107.4	111	93	122.7	130.4	123.2	113.7	95	112.6	84.4	90.2	92.2	76.3	91.9	86.7
A0A0R0JL19	Uncharacterized protein OS=Glycine max OX=3847 GN=100801918 PE=3 SV=1	14	8	1	381	41.026	103.1	74.9	85.6	102.7	125.7	102.9	128.2	137.5	117.5	100.4	84	101	99.4	90.4	118.9	66.2	87.4	74.1
A0A0R0I5G1	Uncharacterized protein OS=Glycine max OX=3847 GN=100798111 PE=3 SV=1	27	27	1	1088	124.692	100.4	80.1	88.8	105.8	127.5	95.3	118.7	129.8	126.5	113.4	86.8	105.5	85.3	87	99.4	76.5	88.8	84.4
C6TH59	Proteasome subunit alpha type OS=Glycine max OX=3847 GN=100799108 PE=2 SV=1	12	3	1	235	25.562	92.2	87.5	84.8	100.9	112.5	94.4	119.7	134.7	125	118.7	91.6	109.3	87.9	88.2	100.7	80.6	85.5	85.9
A0A0R0J4W7	Uncharacterized protein OS=Glycine max OX=3847 GN=100799082 PE=4 SV=1	18	5	1	426	48.148	96.3	83.1	86.8	97	116.5	87.7	118.2	125	134.6	125.2	92	102.6	92	92.1	97.7	71.3	91.2	90.5
A0A0R0HGS5	Peroxidase OS=Glycine max OX=3847 GN=GLYMA_12G101200 PE=3 SV=1	13	9	1	324	35.414	105.7	85.4	87.8	84.2	117.2	113.7	119.6	138	99.2	106	78.6	109.6	109.9	88.6	119.1	74.7	92.2	70.7
I1K548	Uncharacterized protein OS=Glycine max OX=3847 GN=100802431 PE=4 SV=1	14	1	1	426	45.392	97.2	82.6	74.8	108.6	130.6	76.5	125.4	152.8	116.9	114.3	91.3	111.1	81	67.6	110.6	73.5	75.1	110.2
I1MMH5	Pectin acetylesterase OS=Glycine max OX=3847 GN=100781246 PE=3 SV=1	19	19	1	414	45.846	99.1	87	79.9	96.4	116.6	92.1	119.7	123.8	118.8	119.4	96.8	118.1	89.7	86.2	112.6	75.8	89.6	78.5
I1K9B8	Uncharacterized protein OS=Glycine max OX=3847 GN=100790095 PE=4 SV=1	27	7	1	983	110.266	101.3	72.1	89.5	106.4	130.4	93.1	127.3	144.8	134.2	104.3	85.1	104.2	90.1	83.3	99.4	70.6	84.3	79.6
A0A0R0I7I9	Uncharacterized protein OS=Glycine max OX=3847 GN=100790016 PE=3 SV=1	16	1	1	404	44.839	103.8	82.2	84.5	105.4	116.2	90.6	116	125	111.6	101.5	86.9	107.5	94	94.2	113.5	79.2	95.6	92.3
A0A0R0IIS7	Uncharacterized protein OS=Glycine max OX=3847 GN=100775182 PE=4 SV=1	14	1	1	427	45.404	98	75.4	81.9	105.1	120.4	87.8	118.5	135	116.6	110.1	94	111.6	89.7	89	117.5	78.7	86.3	84.6
I1JUT9	Uncharacterized protein OS=Glycine max OX=3847 GN=100807708 PE=4 SV=1	25	5	1	983	110.288	96.3	72.6	89.2	107.7	127.9	88.6	135.8	139.9	139.2	108.2	88.1	104.8	84.7	85.6	93.8	67.3	86	84.4
A0A0R0FBT0	Uncharacterized protein (Fragment) OS=Glycine max OX=3847 GN=GLYMA_17G1267001 PE=4 SV=1	16	4	1	627	69.536	101.6	80	89.1	110.2	122.5	90.7	111.6	122.9	119.9	106.4	88.1	103.4	89.1	93.2	106.2	81	93.3	90.7
I1KWV4	Uncharacterized protein OS=Glycine max OX=3847 GN=100813344 PE=3 SV=1	18	2	1	926	102.754	100.9	79.7	71.9	100.2	101.5	87.2	103.5	109.8	97.8	109.7	90.4	108.5	96.7	108.2	132.9	88.9	110.4	101.7
O23960	Acetyl-CoA carboxylase OS=Glycine max OX=3847 GN=accC-2 PE=2 SV=1	24	24	1	539	58.851	95.3	82.9	84.1	99.3	106.1	84	124.1	137	121.8	116.4	93.6	115.9	94.7	89.3	105.1	70.2	91	89
C6T2H1	Uncharacterized protein OS=Glycine max OX=3847 GN=100500685 PE=2 SV=1	10	2	1	203	21.653	107.5	75.6	89.3	113.7	130.9	97	118.2	141.1	125.8	102.5	84.5	101.7	85.8	91.1	98.3	72.3	76.8	88
I1LJ90	Coatomer subunit alpha OS=Glycine max OX=3847 GN=100781504 PE=4 SV=1	27	17	1	1221	136.666	101.8	72.1	92.4	100.6	132.5	93.2	128.8	143	132.9	110.5	84.2	106.7	89.2	80	100.5	69.1	88.1	74.4
I1KC56	Uncharacterized protein OS=Glycine max OX=3847 GN=100781379 PE=3 SV=1	22	8	1	487	53.256	95.8	74.6	83.8	105.5	119.6	86.1	119.8	129.4	121.6	114	97.3	115.5	87.5	87.6	104.7	77.4	91.6	88.3
G3E7M9	Annexin OS=Glycine max OX=3847 GN=100784252 PE=2 SV=1	24	23	1	316	35.901	75.9	86.8	69.1	91	89.7	59.7	120	128.7	105.9	149.9	112.9	148.4	104.2	100.1	114.8	59	81.9	102.1
I1KUU7	Beta-galactosidase OS=Glycine max OX=3847 GN=100781074 PE=3 SV=1	20	3	1	843	93.286	93.7	80.2	66.1	91	85.4	78	119.4	100.4	90	115.5	124.6	146	93.7	75.7	130.4	86.7	133.7	89.5
I1JLC4	Uncharacterized protein OS=Glycine max OX=3847 GN=100784176 PE=4 SV=1	16	4	1	390	42.99	106.3	81.6	92.9	106	127.1	100	117.7	124.8	121.5	107.6	88.3	101.4	83.5	85.5	97.3	79	92.7	87
I1ML11	Tubulin alpha chain OS=Glycine max OX=3847 GN=100784487 PE=3 SV=1	19	7	1	443	49.053	100.8	77.6	82.7	110.3	134.4	90.8	115.6	139	112.6	107.6	86.8	108.3	85.6	86.1	110.1	80.1	76.1	95.6
C6TFW4	Uncharacterized protein OS=Glycine max OX=3847 GN=100791036 PE=2 SV=1	8	6	1	158	16.719	98.8	77.4	76	112.2	126	69.6	125	134.2	122.9	99.7	98.2	121.6	77.7	74.6	112.2	86.5	89.5	97.8
A0A0R0K2R4	Uncharacterized protein (Fragment) OS=Glycine max OX=3847 GN=GLYMA_05G1578002 PE=3 SV=1	11	2	1	211	22.046	93.9	76.2	87.5	103.6	113.9	89.2	134.8	144.2	125.7	116.4	92.3	113.4	82.8	89.2	99.6	68.5	84.2	84.6
A0A0R0EX12	Histone H4 OS=Glycine max OX=3847 GN=100779904 PE=3 SV=1	9	5	1	156	17.901	93	87.8	81.7	89.4	85.3	75.8	107.6	126.9	106.7	122.1	103.7	129.9	107.4	107.4	115.4	80.5	88.9	90.5
A0A0R0JI98	Uncharacterized protein OS=Glycine max OX=3847 GN=100777627 PE=3 SV=1	11	7	1	230	25.017	98.7	80	85.3	100.2	123.5	97.1	117.5	130.4	130.3	117.6	87.7	100.1	89.6	90.6	105.8	76.4	87.7	81.3
I1KY39	Citrate synthase OS=Glycine max OX=3847 GN=100775180 PE=3 SV=1	21	4	1	513	56.444	98.9	82.9	85.8	111.4	116.5	89.4	116	125.7	120	108.9	99.5	116.1	85.3	86	100.6	79.4	89.4	88
A0A0R4J559	Uncharacterized protein OS=Glycine max OX=3847 GN=100789057 PE=4 SV=1	9	1	1	203	21.685	96.8	69.1	88.3	105.6	123.2	100.4	108.4	126.8	119.8	121	96.6	109.7	86.9	96.8	92.2	81.2	87.5	89.5
I1ME12	Uncharacterized protein OS=Glycine max OX=3847 GN=100795026 PE=3 SV=2	26	14	1	823	90.495	103.3	84.7	91.3	109	123.5	91.3	118.9	129.7	135.6	108.6	85.9	100.3	86.9	90.5	98.5	73.4	85.6	83
I1J7C8	Uncharacterized protein OS=Glycine max OX=3847 GN=100788381 PE=4 SV=1	15	2	1	390	42.946	104.8	84	90.9	99.8	125.4	113.4	119	130.3	118.8	123.6	92.2	96.4	71.8	82.9	98.4	81.1	85.3	82.1
I1LA42	Uncharacterized protein OS=Glycine max OX=3847 GN=547729 PE=4 SV=1	17	14	1	627	68.694	99.3	89.1	77.7	104.7	108	81.9	108.9	122.6	110.6	113.2	97.6	124.5	91.1	91.4	118.7	82.9	91.3	86.6
Q70EL6	T-complex protein 1 subunit delta OS=Glycine max OX=3847 GN=cctd PE=3 SV=1	20	2	1	533	57.474	91.1	76.8	94.8	91.3	107.6	102	129.2	140.2	134.7	121.3	96.1	99.5	97.2	94.6	73.9	69.8	84.7	95
C6T4C0	Uncharacterized protein OS=Glycine max OX=3847 PE=2 SV=1	11	11	1	149	16.88	67.1	80.5	68.8	71.8	80.3	62	106	127.8	102.7	172.6	111.9	143.8	122.5	109.5	108.1	59.9	89.9	114.6
I1KEN4	Uncharacterized protein OS=Glycine max OX=3847 GN=100807407 PE=3 SV=1	30	11	1	966	110.206	100.4	92.4	97.9	105.2	113.9	85	119.7	141	140.9	114.9	79.9	89.2	89.6	91	108.1	70.2	81.9	79
I1MRT3	Uncharacterized protein OS=Glycine max OX=3847 GN=100803230 PE=4 SV=1	16	3	1	497	54.157	94.1	83.1	84.1	101	107.4	89	121.7	122.3	120.4	120.4	92.5	109.4	89	93.8	108.8	73.8	100.9	88.3
I1JYF7	Uncharacterized protein OS=Glycine max OX=3847 GN=GLYMA_04G226400 PE=4 SV=1	18	4	1	404	43.899	99.1	84.3	92.6	101.4	119.2	98.1	113.3	125.2	118.4	118.3	89	105	87	91.2	99.4	80.8	91.1	86.5
A0A0R0L9T9	40S ribosomal protein S4 OS=Glycine max OX=3847 GN=100801792 PE=3 SV=1	16	4	1	264	29.958	99.5	80.2	91.5	100.5	130.6	98.7	131.8	134.8	139.2	106.1	85.5	96.5	87.4	83.8	91.6	74.6	85.2	82.4
K7LT57	Uncharacterized protein OS=Glycine max OX=3847 GN=100812560 PE=3 SV=1	12	2	1	347	37.44	93.8	77.7	92.5	90.3	125.5	91.1	118.4	127.8	123.7	121.5	82.5	92.6	97.4	92	111	78.6	94.5	89.1
A0A0R0KM06	Peroxidase OS=Glycine max OX=3847 GN=100775970 PE=3 SV=1	13	10	1	324	35.481	104.1	99	120.9	76.2	106.9	116	104.3	121.8	99.8	135.5	70.6	81.2	101.3	106.5	109	78.6	95.3	73.2
I1LDZ8	Uncharacterized protein OS=Glycine max OX=3847 GN=GLYMA_10G243600 PE=4 SV=1	15	10	1	344	37.669	103.1	85.1	85.9	102.4	114.9	89.8	124.1	136.3	126.4	111.8	89.6	104.5	83.6	88.7	109.1	75	85.4	84.2
I1JZP0	Uncharacterized protein OS=Glycine max OX=3847 GN=100783173 PE=4 SV=1	14	6	1	413	43.622	87.6	75.5	83.9	94.3	121.7	87.5	117.7	126	115.3	121	89.6	113.2	94.2	91.8	111	85.2	95.4	89.2
K7MYQ2	Uncharacterized protein OS=Glycine max OX=3847 GN=100806815 PE=4 SV=1	16	6	1	688	74.657	106.3	80.3	97.8	115.9	131.1	101.2	126.2	125.1	146.8	106.5	85.7	83.5	76.3	88.9	87.1	68.8	88.9	83.6
A0A0R4J410	Obg-like ATPase 1 OS=Glycine max OX=3847 GN=100813501 PE=3 SV=1	19	19	1	394	44.383	97.7	84.7	90.6	98.3	106.3	86.5	121.2	132.5	125.5	116.2	94.1	111.1	89.4	89.6	103.8	77.3	92.7	82.6
I1KVZ9	Uncharacterized protein OS=Glycine max OX=3847 GN=GLYMA_08G230100 PE=4 SV=1	13	11	1	152	17.609	93.9	74.6	72.9	97.7	113.1	81.1	122.6	132.9	127.1	117	104.5	114	85.2	87	117.7	83.7	87.9	87.2
I1LHR7	Succinate dehydrogenase [ubiquinone] flavoprotein subunit, mitochondrial OS=Glycine max OX=3847 GN=100818379 PE=3 SV=1	18	3	1	630	69.112	94.1	74.2	84.1	103.7	123.4	90.9	123.2	143	122.2	111.6	89.4	119.7	95.1	89	102.9	72.3	81	80.2
I1K072	Uncharacterized protein OS=Glycine max OX=3847 GN=100784244 PE=4 SV=1	15	4	1	701	77.27	98.9	74.8	88.2	105.2	125.3	91.6	112.9	120.7	118.6	112.1	92.2	105.4	89.8	89.9	112.7	81	97	83.6
I1KKU9	Uncharacterized protein OS=Glycine max OX=3847 GN=100814036 PE=4 SV=2	20	20	1	704	79.335	100	76.2	82.8	103	116.2	85.2	110.9	116.2	112.8	116.5	106.8	112.4	88.3	91.2	104.3	81.3	93.5	102.5
I1KZZ6	Uncharacterized protein OS=Glycine max OX=3847 GN=100783793 PE=4 SV=1	8	4	1	176	19.101	114	99.1	115.1	120.9	121	134.1	116.9	130.5	119.6	90.6	74.2	85.9	83.8	92.8	69.9	73.7	82.3	75.6
I1M307	Uncharacterized protein OS=Glycine max OX=3847 GN=100804561 PE=4 SV=1	15	15	1	435	48.808	94.8	79.9	78.6	102.9	125.1	88.2	117.8	126.9	109.8	117.8	102	127.5	88.2	79	115.4	78.5	87.1	80.4
C6TKI4	Proteasome subunit alpha type OS=Glycine max OX=3847 PE=2 SV=1	12	3	1	235	25.582	104.7	80.4	89.2	109.1	129.7	88.2	118.3	122.5	115.8	112.2	89.9	107.2	78.8	89.5	110	76.9	88.1	89.6
I1N0Y1	Imidazole glycerol phosphate synthase hisHF OS=Glycine max OX=3847 GN=100815533 PE=3 SV=2	21	4	1	580	62.858	94.4	79.5	83.8	101.9	116.4	93	114	127.8	115.4	119.4	94.1	117.2	86.3	93.6	105.7	83.9	88.6	84.9
K7MXC2	Uncharacterized protein OS=Glycine max OX=3847 GN=100781324 PE=4 SV=1	24	3	1	1161	128.674	100.3	78.9	97.1	99.4	122.9	86.7	126	136.2	121.8	95.7	85.1	116.1	98.6	89	105.3	80.1	87.9	73
C6SXW7	Uncharacterized protein OS=Glycine max OX=3847 GN=100499895 PE=2 SV=1	21	8	1	207	23.118	107.2	82.6	78.2	95	107.9	83	112	129.8	103.8	110.5	93.4	115.2	89.9	89.9	123.4	85.4	96.4	96.3
C6TLT3	40S ribosomal protein S3a OS=Glycine max OX=3847 GN=100808747 PE=2 SV=1	19	2	1	261	29.709	105.1	82.1	90.8	108.2	132.1	94.7	132.2	126.8	142.9	92.4	87.7	97	89.8	86.5	92.1	72.3	84.8	82.5
I1K089	Malate synthase OS=Glycine max OX=3847 GN=100782820 PE=3 SV=1	19	7	1	556	62.723	94.2	84.9	84.1	94.4	93.7	74.1	124.8	129.8	118.3	123.3	99.2	108.3	92.2	92	111.8	71.2	100.4	103.4
A0A0R4J3S5	Uncharacterized protein OS=Glycine max OX=3847 GN=100795756 PE=4 SV=1	20	1	1	619	66.677	95.7	77.4	89.1	99.3	122.7	98	119.4	132.3	116.4	113.8	86.9	114.3	91.4	93	102.9	80.5	87.8	79.2
I1LPA3	Uncharacterized protein OS=Glycine max OX=3847 GN=GLYMA_12G019800 PE=4 SV=1	15	13	1	339	37.757	77.2	76.6	69.1	84.4	89.7	66.6	110.7	128.5	121	136.6	109.3	125.6	123.3	106.1	111.9	67.8	89.8	105.7
I1M826	Delta-1-pyrroline-5-carboxylate synthase OS=Glycine max OX=3847 GN=100816150 PE=3 SV=1	25	16	1	713	77.369	102.5	80.4	91.5	102.2	120.9	95.4	120.1	130.1	127.2	111.9	86.7	99.8	87.8	88.9	97.4	75.6	93.1	88.7
I1JXE8	Uncharacterized protein OS=Glycine max OX=3847 GN=100815729 PE=4 SV=1	13	7	1	705	77.86	92.4	80.6	78.4	102.7	104.3	84.5	113.6	128.4	113.3	123.8	99.3	110.5	88.5	95.2	117.4	79	92.2	95.9
I1LPL2	Uncharacterized protein OS=Glycine max OX=3847 GN=100775472 PE=4 SV=1	18	5	1	259	29.397	98.6	82.8	91.2	99.7	119.2	100.4	129.5	137.8	134.9	104.7	87.7	106.8	91.8	88.6	90.9	75.7	83.8	75.7
I1JPG1	Uncharacterized protein OS=Glycine max OX=3847 GN=100812151 PE=3 SV=1	22	5	1	1060	116.326	95.8	73.5	85.7	101.6	136.7	98.4	126.5	130.3	138.6	119.1	87	95.8	87.2	81.4	100.8	69.8	91.1	80.7
I1KIS3	Uncharacterized protein OS=Glycine max OX=3847 GN=100783920 PE=3 SV=1	20	5	1	501	54.475	99.1	81	89.8	105.3	122.8	86.3	123.9	148	145.2	107.7	86	99.9	90.9	76.6	94.7	73.1	85.5	84
I1LTQ5	AP-2 complex subunit alpha OS=Glycine max OX=3847 GN=100793930 PE=3 SV=1	27	6	1	1020	113.688	102	82.2	89.4	103.6	123.5	96.1	116.5	122.7	118.8	109.5	92.8	105.8	89.4	88.7	99.5	79.1	90.2	90.3
C6TJH2	Uncharacterized protein OS=Glycine max OX=3847 GN=100811498 PE=2 SV=1	12	7	1	192	21.672	92.8	79.8	86.5	96.5	107.1	85.7	125	132.2	125.6	115.7	98.5	119	101.1	95.8	101.1	68.8	86.7	82
A0A0R0FJI5	Uncharacterized protein OS=Glycine max OX=3847 GN=GLYMA_16G008900 PE=3 SV=1	17	7	1	1427	152.832	95.6	74.7	84.4	102.8	128	93.6	120.6	135	118.2	115.1	97	102.6	86.6	78.6	106.7	79.3	86.7	94.6
I1MS26	Uncharacterized protein OS=Glycine max OX=3847 GN=100811246 PE=4 SV=1	22	8	1	1048	115.599	101.2	78.5	80	107	114.4	80.7	118.6	113.7	110.5	110.8	112.5	117.2	81.2	78.1	107.8	81.3	102.7	103.8
C0LUU6	Cinnamate-4-hydroxylase OS=Glycine max OX=3847 GN=C4H PE=2 SV=1	20	20	1	506	57.975	103.7	84.3	101.8	109.8	124.7	91.3	124.8	138.5	141.6	105.6	84.1	95.1	90.1	87.3	88.6	66	81.1	81.6
I1K467	Uncharacterized protein OS=Glycine max OX=3847 GN=100805255 PE=3 SV=1	20	1	1	545	59.027	86.1	79.2	75.2	84.6	97.9	73.2	111.6	124.1	120.7	144.6	106.9	124.5	108.7	102.1	108.5	64.5	89.8	97.9
I1KKK0	Proteasome subunit alpha type OS=Glycine max OX=3847 GN=100793282 PE=3 SV=1	13	3	1	250	27.316	100.5	85.2	86.4	100.2	108.9	86.7	120.5	134.2	125.1	112.6	89.7	104.9	87.6	93.3	106	78.6	88.8	90.8
I1JXY2	Uncharacterized protein OS=Glycine max OX=3847 GN=100817168 PE=3 SV=1	23	23	1	914	103.899	98.1	76.7	78.4	103.1	132.4	92	125.2	128	111.2	114.5	90.9	89.3	86.5	83.2	85.1	72.6	88.9	144.1
I1JET4	Uncharacterized protein OS=Glycine max OX=3847 GN=100791763 PE=4 SV=1	18	18	1	558	60.175	100.3	79.7	85.2	111.5	125	82.7	121.1	131.3	124.1	108.6	89	117.8	81.5	88.1	106.5	77	86.9	83.6
I1KV92	Coatomer subunit beta' OS=Glycine max OX=3847 GN=100818132 PE=3 SV=1	22	3	1	905	102.147	95.4	72.4	91.9	101	131.9	94.5	128.7	134.6	138.2	112.9	87.9	98.3	90.1	82.6	95.2	71.9	90.6	81.9
C6TC96	Uncharacterized protein OS=Glycine max OX=3847 PE=2 SV=1	11	7	1	167	17.844	103.3	96.5	104.8	101.3	108	133.5	120.5	132.6	96.2	112.3	77.7	120	84.8	97.7	69.6	77.8	87.5	75.9
I1J8Y0	Uncharacterized protein OS=Glycine max OX=3847 GN=GLYMA_01G177700 PE=3 SV=1	23	10	1	657	73.017	103.3	77	85.9	121.4	137.4	88.8	119.4	133.9	126.4	102.2	87.3	103.9	84.6	81.1	103.2	69	83.3	91.7
I1N1Y9	Peptidylprolyl isomerase OS=Glycine max OX=3847 GN=100781128 PE=4 SV=2	21	4	1	544	60.942	101.2	80.3	90.9	107.6	128.2	95.6	120	134.1	139.9	107	83.1	96.8	91.7	87.8	98.4	72.4	86.5	78.4
I1KP14	Uncharacterized protein OS=Glycine max OX=3847 GN=100782692 PE=4 SV=1	23	4	1	995	108.695	96.3	81.5	91.2	101.2	132.3	97.4	126.6	123.4	142.8	109.2	85.6	83.9	88.8	84	98.1	77.7	93.2	86.6
I1NH45	Peroxidase OS=Glycine max OX=3847 GN=100775837 PE=3 SV=1	16	6	1	356	38.891	86.8	71.9	69.8	104.2	118.5	73.8	95	112	101	109.1	109.7	135.8	103.6	91	119.3	101.2	96.9	100.4
I1KT56	Uncharacterized protein OS=Glycine max OX=3847 GN=100776446 PE=4 SV=1	13	3	1	464	50.203	92	78.1	85.9	99.2	106.3	88.1	118.9	126	127.5	117.7	100.3	103.6	89.8	100.9	100.2	82.4	88.5	94.7
C6TGU2	Proteasome subunit alpha type OS=Glycine max OX=3847 GN=100799919 PE=2 SV=1	13	13	1	237	25.98	92.8	79.5	79.8	98	110.3	77.8	118.3	129	122	125.1	95.9	115	91.8	94.5	114.1	74	90.9	91.3
C6ZJY9	Serine hydroxymethyltransferase OS=Glycine max OX=3847 GN=100305381 PE=2 SV=1	20	20	1	536	58.373	98.2	85.6	84	106.1	117.4	93.5	115.4	127.5	117.5	118.6	95.7	106.8	78.1	83.7	102.6	83.6	90	95.7
I1LSZ2	Ubiquitinyl hydrolase 1 OS=Glycine max OX=3847 GN=100805602 PE=3 SV=2	22	10	1	807	89.774	105.2	83.3	86.3	110.3	120.3	93.1	116.9	125.1	126.6	108.1	90.6	103.8	82.6	90.2	101	77.1	90.6	89.1
C6TGF3	Uncharacterized protein (Fragment) OS=Glycine max OX=3847 PE=2 SV=1	16	1	1	487	54.353	78	79.9	73	79.6	103.4	75.4	107.7	125.5	128.3	162.4	106.4	113.9	114.7	98.1	107.9	57.6	86.7	101.5
K7KGX2	Uncharacterized protein OS=Glycine max OX=3847 GN=100799703 PE=4 SV=1	18	10	1	412	46.335	108.8	95.7	89.5	115.3	123.8	93	124.6	139	128.4	110.7	85.4	97.6	75	79.6	98.6	65.5	76.6	92.8
K7L6N1	Uncharacterized protein OS=Glycine max OX=3847 GN=100785356 PE=4 SV=1	16	3	1	232	25.899	106.9	86.1	87.9	105.8	131.3	94.9	118	134	138.9	107.8	84.8	92.7	84.8	81.7	104	76.6	82.1	81.6
I1LHN4	Uncharacterized protein OS=Glycine max OX=3847 GN=100803268 PE=3 SV=1	18	6	1	657	73.152	97.2	75.9	96.6	104.7	144.1	94.6	127.7	142.8	125.1	107.7	80	104.2	87.3	73.4	95.5	75.5	83.8	84
C6TLV6	40S ribosomal protein S3a OS=Glycine max OX=3847 GN=100805519 PE=2 SV=1	18	1	1	261	29.621	97.8	76.3	90.6	110.6	150.9	104.9	143.8	163.3	161	122.1	81.4	102.7	66.8	65.8	80.4	58.9	62.3	60.5
I1JV14	Uncharacterized protein OS=Glycine max OX=3847 GN=100781710 PE=3 SV=1	19	11	1	672	74.407	105.1	75.8	94.2	112.5	130.5	95	114.5	126.6	113.3	108.3	90.1	108.3	83.3	87.6	98.9	76.4	89.4	90.3
I1JC17	Uncharacterized protein OS=Glycine max OX=3847 GN=100782019 PE=3 SV=1	21	1	1	539	58.516	83.3	71.8	80.8	103.4	93.2	79.8	105.4	116.8	121.1	132	120.1	106.3	90.7	100.7	112.1	85.3	97.3	99.9
A0A0R0FSS2	Uncharacterized protein OS=Glycine max OX=3847 GN=100788897 PE=4 SV=1	20	3	1	834	91.225	101.2	83.5	91.6	100.5	100.3	82.9	121.9	140.7	128.2	114.1	91.7	101.7	88.6	91.2	107.6	73.7	92.4	87.9
I1L4H0	Uncharacterized protein OS=Glycine max OX=3847 GN=100791396 PE=3 SV=1	20	5	1	501	54.527	96.7	77.3	80.8	105.9	109.6	73.5	121	122.9	123.4	109.9	102.2	112.9	93.1	88.9	108.7	73.4	99.1	100.7
A0A0R0JVZ4	Uncharacterized protein OS=Glycine max OX=3847 GN=100781743 PE=4 SV=1	19	1	1	614	66.228	98.5	98.5	85.9	101	115.7	95.6	123.3	127.1	131.5	108.6	72.7	99.1	87.5	109	100.3	81	77.1	87.7
K7KIY2	Malic enzyme OS=Glycine max OX=3847 GN=100818219 PE=3 SV=1	12	1	1	622	68.807	96.9	85.6	78.3	114.1	127.4	83.6	118.1	123.3	124.2	111.4	102.7	112.6	78.6	70.7	101.8	80.8	90.3	99.4
I1J5B4	Uncharacterized protein OS=Glycine max OX=3847 GN=100812652 PE=3 SV=1	23	7	1	717	82.258	91.4	81.3	79.7	91.1	105.4	80.1	121.7	136.6	124.4	129.2	96.3	109.6	95.9	91.8	112.2	70.7	88.7	94.1
K7MV36	Uncharacterized protein OS=Glycine max OX=3847 GN=100776325 PE=4 SV=1	34	2	1	5108	568.19	96.8	79.2	83.3	105.3	128.6	88.8	120.7	127.1	121.9	116.3	91.2	107.7	84.9	81.5	111.4	75.9	92.4	86.9
I1NHC6	Uncharacterized protein OS=Glycine max OX=3847 GN=100803655 PE=4 SV=1	19	19	1	555	63.204	101.5	83.8	89	103.3	105.6	76.8	121.9	133.5	130.4	111.2	97.6	106.8	86.1	86.5	105.1	76.1	93.1	91.9
I1M8Q5	Uncharacterized protein OS=Glycine max OX=3847 GN=100791699 PE=3 SV=2	11	2	1	496	54.364	100.1	69.4	83.1	109.7	135.3	89.5	121.1	136.7	126.2	117.3	97.3	118.6	78.4	79.1	103.1	73.4	82.2	79.5
C6SW70	Uncharacterized protein OS=Glycine max OX=3847 PE=2 SV=1	17	3	1	241	28.154	95.7	82.2	91.8	97.1	129.7	99.1	121.8	131.2	125	110.2	83.3	107.1	93.3	85.8	98.2	81.9	87.7	78.8
I1MBI9	Peroxidase OS=Glycine max OX=3847 GN=GLYMA_14G201700 PE=3 SV=1	15	6	1	359	39.989	99.6	83.3	77.5	90.3	105	93.4	104.4	121.6	96.4	114.1	94.1	117.6	104.8	102.5	133.7	86.8	93.6	81.4
I1NF29	Uncharacterized protein OS=Glycine max OX=3847 GN=100820540 PE=4 SV=1	24	24	1	766	86.445	100.9	81	92.7	101.4	116.5	94.3	128	132.5	127.6	114.2	93.2	100.6	83	86	97.8	72.6	90.8	87
I1M9F7	Aspartate aminotransferase OS=Glycine max OX=3847 GN=100811514 PE=4 SV=1	17	4	1	463	50.569	97.4	85.5	83	98.3	112.8	88	122.1	137.7	126.7	123.2	87.7	102.4	85.8	90.6	113.4	73.3	85.7	86.6
K7M8Y1	Coatomer subunit beta' OS=Glycine max OX=3847 GN=100804239 PE=3 SV=1	18	6	1	920	104.078	94.1	70.9	89	94.8	127.6	91.9	123.5	140.7	137.8	115.7	88.1	96.2	93.7	81.6	104.4	78.2	91	80.7
A0A0R4J5J5	Peroxidase OS=Glycine max OX=3847 GN=100804620 PE=3 SV=1	13	7	1	324	35.944	109.1	86	91.5	100	119.6	85.9	114.6	124.6	119.7	104	80.2	100	101.4	99.5	120.8	70.9	90.1	82.1
I1MPI1	Uncharacterized protein OS=Glycine max OX=3847 GN=100784477 PE=3 SV=1	18	5	1	699	80.235	99	75	85.4	108.2	105	70.8	123.1	141.7	138.1	117.3	91.7	101.4	86	100.1	101.6	66.3	86.5	102.6
I1LWR5	UDP-glucose 6-dehydrogenase OS=Glycine max OX=3847 GN=100802280 PE=3 SV=1	18	4	1	480	53.026	110	77.9	101.1	101.8	130	109.8	130.5	137	136.4	104.9	87.3	97.4	87.8	85.3	83.5	65	82.7	71.7
I1JHP9	Uncharacterized protein OS=Glycine max OX=3847 GN=100306364 PE=4 SV=1	11	2	1	205	22.716	84.9	70.4	64	91.1	94.1	70	108.9	117.1	100.8	137.8	111.7	132.2	106.8	114.1	129.7	70.3	92.5	103.3
C6TGC6	Glucose-6-phosphate isomerase OS=Glycine max OX=3847 PE=2 SV=1	20	14	1	568	62.633	99.2	82.5	87.9	103.3	120.9	93.1	121.6	132.9	122.7	115.9	86.5	106.5	85.7	89.4	105.2	74.2	87.8	84.6
I1JFF0	Peroxidase OS=Glycine max OX=3847 GN=100806595 PE=3 SV=1	11	6	1	322	35.228	110.2	86.5	94.3	83.6	115.4	99.7	106.4	123.2	106.6	114.3	73.1	95.3	107.6	108.6	131	77.9	93.2	73.1
A0A0R4J4L8	Uncharacterized protein OS=Glycine max OX=3847 GN=100819819 PE=3 SV=1	14	1	1	423	47.377	92.1	87.1	84.6	90.4	96.4	70.7	120.7	128.3	113.1	124.7	95.6	115.8	97.5	96.5	117.9	74.6	96.1	97.9
C6ZRR6	Serine/threonine protein kinase OS=Glycine max OX=3847 GN=100499642 PE=2 SV=1	16	1	1	361	39.155	99.9	73.1	83.3	102.2	155.5	90.6	118.6	125.6	120.7	117	83.1	104	84.9	81.5	99.8	77.4	81.1	101.7
I1MBN4	Uncharacterized protein OS=Glycine max OX=3847 GN=100527191 PE=4 SV=1	11	2	1	205	22.728	71	74.6	73.6	75.2	85.1	72.9	103.7	119.4	113.8	161.6	111.3	124.9	124.4	117.8	118.3	64.1	91.8	96.5
I1KVR2	Uncharacterized protein OS=Glycine max OX=3847 GN=100813342 PE=4 SV=1	16	3	1	243	28.305	98.1	83.4	87.2	102.7	130.2	93.1	129.2	131.1	143.2	115.2	85.2	102.7	84.4	84.1	99.3	70.4	86	74.5
I1M261	Uncharacterized protein OS=Glycine max OX=3847 GN=100810258 PE=4 SV=1	16	5	1	513	56.693	93.4	77.1	75.9	107.5	119.3	94.9	116.4	122.3	105.6	113.7	103.6	121	90.2	93	109.5	78.9	84.7	93.2
I1LNE6	Uncharacterized protein OS=Glycine max OX=3847 GN=100817323 PE=3 SV=1	19	19	1	535	59.166	78.4	80.7	74.4	78.3	93.2	70.2	121.3	125.6	118.4	140.2	103.7	121.6	115.3	98.6	113.4	66.4	98.2	102
I1NA39	Lambda class glutathione S-transferase OS=Glycine max OX=3847 GN=GSTL7 PE=2 SV=1	14	12	1	237	26.992	98.9	85.4	88.8	118.2	100.7	74.1	111.7	130.5	120.6	100.7	98.7	114	87.6	97.2	108.2	82.9	87.6	94.3
A0A0R0GTU4	Uncharacterized protein OS=Glycine max OX=3847 GN=100806165 PE=3 SV=1	14	6	1	357	38.616	93.9	74.2	76.9	103.4	119.4	86.4	109.3	123.1	111.5	115.4	97.4	108	95.1	94.3	119.3	83	91.5	97.9
I1KJ84	Uncharacterized protein OS=Glycine max OX=3847 GN=100818990 PE=4 SV=1	18	18	1	424	46.059	100.8	82.9	87.7	105.2	108.1	85.7	116.5	128.4	121.3	108.9	91.9	105.9	88.8	98.3	102.8	79.8	90.5	96.6
I1M6N5	Pyruvate dehydrogenase E1 component subunit beta OS=Glycine max OX=3847 GN=100777306 PE=4 SV=1	14	2	1	360	38.751	97	75.6	81.5	110.5	142.8	86.9	123	125.3	140.8	100.7	84.7	104.4	89.6	90.6	104.8	79.2	81	81.5
I1K7H0	Uncharacterized protein OS=Glycine max OX=3847 GN=100814379 PE=4 SV=1	20	2	1	487	55.55	93.8	89.3	86	87.1	83.4	73.1	120.6	134.6	119.9	131.9	101.7	114.8	99.1	98	109.3	67.6	93	96.9
I1LPE4	Uncharacterized protein OS=Glycine max OX=3847 GN=100792355 PE=3 SV=1	14	3	1	513	56.196	108.1	82.7	91.7	123.5	119.4	93.7	117	142.1	128.9	99.3	89.4	98.6	82.1	88.4	104.5	70	77.9	82.5
I1LN30	Adenosylhomocysteinase OS=Glycine max OX=3847 GN=100787210 PE=3 SV=1	17	7	1	485	53.298	105.1	89.6	86.8	95.1	111.2	85.5	128.5	130.2	137.6	122.3	94.2	107.5	88.5	90.6	97.1	60.5	84.2	85.5
I1MUT2	Uncharacterized protein OS=Glycine max OX=3847 GN=100785914 PE=4 SV=1	19	7	1	403	43.537	101.4	82.9	92.2	105.6	122.7	96.7	123.4	125.8	124.6	104.3	89.9	104	90.3	87.5	100.4	75.1	91.2	82.1
A0A0R0H6W8	Uncharacterized protein OS=Glycine max OX=3847 GN=732604 PE=3 SV=1	7	5	1	287	30.83	96	68.1	80.7	85.5	113.3	92.9	112.4	133.3	92.4	124.8	102.9	126.8	99	87.3	121.9	82.4	95.2	85.2
I1N466	Uncharacterized protein OS=Glycine max OX=3847 GN=100814825 PE=4 SV=1	14	6	1	370	39.857	111.3	86.9	99.9	119.7	131.7	103.6	111.6	118.6	120.4	94.3	85.7	98.8	87.8	84.4	98	75.4	92.6	79.2
I1KL66	Uncharacterized protein OS=Glycine max OX=3847 GN=100791508 PE=4 SV=1	17	4	1	537	57.579	104.6	80.8	85.1	113.5	122.5	89.5	119.8	131.7	121.6	101.4	93.5	106.6	84.3	84	107.6	76.4	87.5	89.6
A0A0R0JW56	Pyruvate kinase OS=Glycine max OX=3847 GN=GLYMA_05G000700 PE=3 SV=1	19	5	1	511	55.267	95.8	79.9	84.5	104.6	124.8	93.3	117	130.2	131.3	118.6	88.1	106	86.5	87.2	109.6	77.6	89.8	75.3
I1LY51	Uncharacterized protein OS=Glycine max OX=3847 GN=100796226 PE=4 SV=1	17	3	1	398	44.069	85.2	78.7	80.3	102	105.6	74.6	108.6	119.3	113	127.1	110	128	91.3	92	109.4	85.7	94.4	94.8
I1MJL6	Uncharacterized protein OS=Glycine max OX=3847 GN=100784101 PE=4 SV=1	18	4	1	232	25.915	107.1	78.3	78.8	109.9	130.7	82.4	119.6	148.2	124.4	112.1	80.5	118.6	81.8	86.1	123.2	69.6	76.1	72.6
I1LJ94	V-type proton ATPase subunit a OS=Glycine max OX=3847 GN=100783125 PE=3 SV=1	21	3	1	818	92.915	85.8	73.3	77.7	87.4	110.7	81.7	117.9	133.3	120.1	139.4	106.7	113.8	102.7	89.6	107.9	66.8	86.4	98.7
I1M3R5	Uncharacterized protein OS=Glycine max OX=3847 GN=100780671 PE=3 SV=1	16	1	1	367	39.562	82.6	72.8	81.2	81.1	104.2	80.7	123.8	138.3	125.5	149.1	105.8	115.3	103.3	81.2	110.5	60.1	97.6	86.8
C6SVL1	Ribosomal protein OS=Glycine max OX=3847 GN=100305550 PE=2 SV=1	11	2	1	216	24.552	103.6	91	92.6	103.7	82.4	73.2	122	128.5	116	109.4	98.6	109.1	89.2	99.8	110.8	72	99.7	98.4
C6TJG0	Uncharacterized protein OS=Glycine max OX=3847 GN=100803033 PE=2 SV=1	15	13	1	253	26.64	99.4	77.4	90.3	114.4	126.5	95.4	118.1	133.5	133.3	112.8	89.8	95.5	81.7	88.5	94.6	73.5	84.3	90.9
C6TGV2	Isocitrate dehydrogenase [NADP] OS=Glycine max OX=3847 PE=2 SV=1	19	9	1	416	46.734	95.8	79.6	81.1	105.7	116.5	85.9	110.9	133	119.8	114.5	95.9	102.4	87.9	83.8	111.8	85.2	91.2	99.1
A7LCD6	Lipoxygenase OS=Glycine max OX=3847 GN=LOX10 PE=2 SV=1	20	14	1	866	97.191	95.2	75.1	81.6	92.1	115.6	85.7	121.9	123.5	118	117	96.6	114.2	92	92.2	110	81.7	96.9	90.5
K7L432	Uncharacterized protein OS=Glycine max OX=3847 GN=100806720 PE=4 SV=1	26	2	1	1217	134.235	84.8	85.9	83.7	85.4	97.7	75.3	118.4	127.4	117.7	138.4	101.4	119.9	106.6	96.6	111.4	66.5	91	92
A0A0R0HEL8	Peptidyl-prolyl cis-trans isomerase OS=Glycine max OX=3847 GN=100777759 PE=3 SV=1	10	5	1	172	18.213	102.2	82.7	89.2	104	116.4	94.6	126.6	134.4	126.3	110	87.9	107.9	81.5	91.6	102.1	75.7	87	79.9
I1LUH6	Uncharacterized protein OS=Glycine max OX=3847 GN=100785990 PE=3 SV=1	15	2	1	367	39.439	68.4	68.3	80.6	67.3	78.4	77.5	129.9	139.1	105.1	58.2	107	142.4	191.3	109.7	108	84.8	97.5	86.3
I1JAQ7	Uncharacterized protein OS=Glycine max OX=3847 GN=100803381 PE=4 SV=2	16	11	1	402	45.158	100.3	83.2	86.8	125.3	132.5	88.4	120	125.8	136.2	104.4	99.2	118.3	80.7	82.5	86	69.3	76.8	84.3
I1KQX0	Uncharacterized protein OS=Glycine max OX=3847 GN=100811544 PE=4 SV=2	15	2	1	541	58.218	99.1	78.7	86.3	104.3	121.3	93	110.5	101.9	111.8	109.3	97.9	103.7	85.3	95.4	110.6	91.5	104.8	94.6
I1LMS5	Ribosomal protein OS=Glycine max OX=3847 GN=100499715 PE=3 SV=1	11	2	1	264	30.006	96.5	90	84.5	97.8	80.4	64.8	124.6	142.1	116	105.9	97.9	130.9	106.7	97.9	115	68.5	91.7	88.9
I1K4Q5	Uncharacterized protein OS=Glycine max OX=3847 GN=100809343 PE=4 SV=1	15	2	1	232	25.757	102.5	81.5	92.6	103.6	125.9	100.6	120.4	129.1	137.1	112.4	87.2	89.2	85.9	86.9	99.2	75.1	89.3	81.3
I1MSU1	Xylose isomerase OS=Glycine max OX=3847 GN=100804624 PE=3 SV=1	18	18	1	480	54.175	99.5	79.1	87.5	108.2	120.2	92.2	116.3	130.9	127.7	114.9	93	103.5	85.4	86.6	106.2	75.7	90.1	83
I1JZR6	Uncharacterized protein OS=Glycine max OX=3847 GN=100813821 PE=4 SV=1	22	11	1	554	61.399	102.5	85	83.6	109.4	117.5	83.5	115.5	134.8	128.6	112	87.5	106.8	83.6	88.7	106.2	77	86.6	91.3
A0A0R0KE56	Pectinesterase OS=Glycine max OX=3847 GN=100794948 PE=4 SV=1	12	3	1	299	32.195	107.8	89.8	90.3	90.6	117	88.1	122.1	132.6	96.8	106.7	73.2	96.8	99.9	94.5	137	73	92.8	91
I1LFD7	Uncharacterized protein OS=Glycine max OX=3847 GN=100775785 PE=4 SV=1	24	1	1	1214	134.874	97.7	74.5	92.6	100.5	133.3	94	125.3	130.8	124.3	107.8	87.9	104.7	88.3	84.4	98.8	80.4	89.1	85.6
A0A0R0HEQ3	Histone H2B OS=Glycine max OX=3847 GN=100778668 PE=3 SV=1	11	2	1	149	16.24	93.1	76.5	86.3	90.7	102.1	94.1	110.4	133.3	98.1	106.8	93.5	120.2	106.1	99.6	115.3	92.8	95.1	86
I1MUX7	Uncharacterized protein OS=Glycine max OX=3847 GN=100798971 PE=4 SV=1	11	3	1	592	66.682	106.3	81.2	90.7	108.7	131.9	97.2	122.6	132.9	128.4	106.3	88.2	103.5	80.1	77.4	94.1	76	88.4	86.1
I1KUN0	Uncharacterized protein OS=Glycine max OX=3847 GN=100797897 PE=4 SV=2	24	16	1	1630	184.035	97.2	76	92	101.7	136.9	98.6	121.8	135.5	125.6	117.9	83.9	101.8	84.9	84	99.4	76.4	83.7	82.7
K7M052	Uncharacterized protein OS=Glycine max OX=3847 GN=100127429 PE=3 SV=1	23	4	1	1059	117.938	102.6	78.1	88.1	110.3	130.4	97	121.2	133.8	133.3	110	88.1	100	82.9	86.8	97.5	72.9	82.8	84.2
I1K6C1	Uncharacterized protein OS=Glycine max OX=3847 GN=GLYMA_05G213800 PE=3 SV=1	14	3	1	232	26.723	93.8	86.3	77.5	93.8	95	66.3	121.7	127.4	112.4	117.4	97.3	122.7	100.1	99.5	120.8	73.1	94.6	100.3
C6TAN4	Uncharacterized protein OS=Glycine max OX=3847 GN=100784099 PE=2 SV=1	16	16	1	466	50.898	99.3	77.4	89.1	106.2	126.4	95.3	125.7	135.3	133.1	107.9	90.5	103	87.4	85.5	96.6	73.5	84.9	82.9
I1LN34	Uncharacterized protein OS=Glycine max OX=3847 GN=100788278 PE=4 SV=1	14	3	1	480	53.108	84.9	70.7	72.7	124.7	144.3	83.5	117.9	125.1	128.1	114.2	101.3	117.3	75.9	78.1	105.4	82.3	80.5	93
I1K693	Uncharacterized protein OS=Glycine max OX=3847 GN=GLYMA_05G217300 PE=3 SV=1	25	14	1	610	68.325	91.1	86.3	88.9	94.4	101.5	78.3	121.9	125.3	124	115.7	94.3	101.1	98.6	94.9	114.3	78.3	97.6	93.5
I1JRM5	Uncharacterized protein OS=Glycine max OX=3847 GN=102670317 PE=4 SV=1	13	8	1	339	37.394	95.7	80.9	88.5	109.3	120	87.2	117.7	125.8	124.2	109.2	93.3	111.4	84.8	90	101.5	83.3	90	87.2
I1J7T0	Pectinesterase OS=Glycine max OX=3847 GN=100782892 PE=3 SV=1	15	6	1	515	56.499	96.9	82.9	90.5	85.5	117.6	95	124.3	142.5	110.7	124.9	82.4	111.7	97.6	88.8	118.3	70.8	85.8	73.8
I1JXQ5	Alpha-mannosidase OS=Glycine max OX=3847 GN=100798150 PE=3 SV=2	23	5	1	1011	114.212	94	78.4	77.6	98.7	112.6	92.7	110.7	125.2	117.4	123.3	98.1	117.2	94	95.3	110.6	79.3	90.5	84.5
I1MQL3	Uncharacterized protein OS=Glycine max OX=3847 GN=100778754 PE=3 SV=1	22	3	1	1053	116.431	101.3	74.7	87.5	106.1	126.9	84.4	112.5	133.3	112.4	112.9	87.6	99.1	83.6	90.3	125.8	83.6	87.2	90.7
C6T1W3	Uncharacterized protein OS=Glycine max OX=3847 GN=100137078 PE=2 SV=1	9	8	1	113	12.599	55.4	61.8	88.9	92.8	144.5	119.6	186.3	159.6	149.5	129	103.6	101.6	69.3	53.5	85.8	67.2	77	54.5
C6TIV2	Uncharacterized protein OS=Glycine max OX=3847 PE=2 SV=1	17	6	1	370	41.126	100.5	80.9	87.8	128.5	116.2	77.3	109.7	123.8	131.9	97.3	100.8	107.7	88.5	85.9	101.1	75.4	92.5	94.3
C6TMQ6	Uncharacterized protein OS=Glycine max OX=3847 GN=100809006 PE=2 SV=1	17	3	1	404	44.047	100.3	82.7	89.9	104.1	120	90	124.7	139.3	137	115	88.5	101.3	83.6	85.7	101.2	72.3	83.8	80.6
I1JYG3	Uncharacterized protein OS=Glycine max OX=3847 GN=GLYMA_04G226900 PE=4 SV=1	10	4	1	192	21.732	93	82	90.3	98	104.9	87.1	122.6	136.7	140.9	117.2	99.9	101	104.4	89.1	78.6	64.8	87.4	102.1
A0A0R0G0Q7	Uncharacterized protein OS=Glycine max OX=3847 GN=100801599 PE=3 SV=1	10	2	1	370	40.931	97.7	82	95.9	101.3	114.3	102.1	114.6	121.7	101.1	111	91.3	111.5	91.7	97.1	106.7	83.7	93.8	82.7
A0A0R0HYB1	Uncharacterized protein OS=Glycine max OX=3847 GN=100819821 PE=3 SV=1	16	16	1	473	51.55	102.3	88.2	89.1	100.9	115.6	96.4	127.2	130	130.1	104.2	89	104.4	91.8	89.2	97.1	73.7	87.9	82.9
I1JR71	Importin subunit alpha OS=Glycine max OX=3847 GN=100798125 PE=3 SV=1	14	2	1	532	58.81	109.9	91.3	104.3	115	109.3	107.5	126.2	125.3	118	96.1	89.7	122.5	81.4	93	74.4	71.3	91.4	73.3
I1JIH4	Uncharacterized protein OS=Glycine max OX=3847 GN=100811253 PE=3 SV=1	14	4	1	438	47.798	108.3	90	100.4	114	125.9	105	125.4	135.5	148.6	100.6	81.8	86.1	80.6	81.7	77.3	71.1	85	82.6
I1L6V4	Uncharacterized protein OS=Glycine max OX=3847 GN=GLYMA_09G269600 PE=4 SV=1	16	2	1	327	35.912	82.9	64.5	62.5	108.1	103.6	78.3	91.8	95.2	91.4	113.3	128.5	150	105.2	101.5	117.9	98.7	106.8	99.8
I1NG28	Uncharacterized protein OS=Glycine max OX=3847 GN=100776184 PE=4 SV=1	19	4	1	631	69.782	89.8	75	88	103.6	135.2	91.9	125.8	125	129	114.1	92.4	101.2	86.7	77.1	104.1	80.1	95.4	85.7
B3TDK4	Lipoxygenase OS=Glycine max OX=3847 PE=3 SV=1	22	13	1	839	94.352	89.5	83.4	95.6	119.6	120.7	134	159	146.5	99.8	117.4	100.8	135.5	61.8	74.4	78.3	52.7	74.3	56.7
I1MY65	Uncharacterized protein OS=Glycine max OX=3847 GN=100783077 PE=4 SV=1	13	5	1	541	59.923	97.4	80.3	85.2	91.7	106.9	98.1	113.7	133.3	91.8	112.8	89.5	134.1	104	100.2	116.6	80.5	89.8	74.3
I1MS73	AP-2 complex subunit alpha OS=Glycine max OX=3847 GN=100798273 PE=3 SV=2	23	2	1	1020	113.533	88	69	88.5	90.6	131.9	97.7	113	140.1	127.6	125.2	97.3	101.8	100.8	79.1	105.1	82.5	82.6	79.3
K7LVH5	Uncharacterized protein OS=Glycine max OX=3847 GN=100819481 PE=3 SV=1	25	3	1	741	82.304	96.7	79.6	83.8	120.8	125.5	80	119.8	122.4	138.6	106.5	102.3	110.5	81.2	79.1	98.7	75	91.2	88.4
A0A0R0KF64	Uncharacterized protein OS=Glycine max OX=3847 GN=100125585 PE=3 SV=1	18	10	1	437	47.722	92	76.9	80.6	98.7	104.1	79.4	121.2	130.3	111.3	109.9	107	114.1	95	85	103.5	83.2	96.8	111.1
I1MKN3	Uncharacterized protein OS=Glycine max OX=3847 GN=GLYMA_16G028800 PE=3 SV=1	16	1	1	298	33.988	92.4	81.9	87.7	96.6	119.9	88.7	123.4	124.5	118.9	113.1	87.5	105.1	93.1	91.8	117.1	81.4	94.5	82.5
I1N5R6	Uncharacterized protein OS=Glycine max OX=3847 GN=100792857 PE=4 SV=1	12	9	1	320	34.308	87.1	71.9	83.1	112.8	120.2	75.2	106.5	116.5	121.4	104.9	96.1	107.9	118.2	111.7	119.7	70.5	83.6	92.7
I1M223	40S ribosomal protein S6 OS=Glycine max OX=3847 GN=GLYMA_13G237800 PE=3 SV=2	15	1	1	249	28.341	101.3	82	89.6	102.1	121.4	91.6	121	138.6	136.1	107.4	86.7	99.5	87.9	84.8	101.2	80.2	86.5	82.1
I1LVJ0	S-adenosylmethionine synthase OS=Glycine max OX=3847 GN=100820392 PE=3 SV=1	15	2	1	392	43.028	100.1	85.4	108.3	97.2	122.3	95.7	113	134.2	148.7	116.3	77	82.6	111.5	104.5	91.7	61.9	76.5	73
A0A0R0EIZ5	Uncharacterized protein OS=Glycine max OX=3847 GN=100776011 PE=3 SV=1	15	5	1	575	64.093	108.1	85.7	87.5	108.2	119.5	94.9	125.9	133.5	111.2	91.5	93.1	124.2	94.1	78.8	107.5	72.2	89.4	74.7
A0A0R0EY92	Uncharacterized protein OS=Glycine max OX=3847 GN=GLYMA_18G091500 PE=4 SV=1	13	11	1	325	35.763	96.1	76.1	78.7	100.8	107.6	82.9	126.3	124.7	122.7	116.5	103.8	115.6	84.8	90.9	102.7	75.4	96.9	97.4
C6T827	Pyruvate dehydrogenase E1 component subunit beta OS=Glycine max OX=3847 GN=100817577 PE=2 SV=1	14	2	1	360	38.6	100.3	83.3	81.1	109.6	120.5	83.8	127.1	126.2	134.9	102.2	88.8	107.1	91.3	92.4	108.5	69.4	88.8	84.6
C6T4P7	Uncharacterized protein (Fragment) OS=Glycine max OX=3847 GN=100786559 PE=2 SV=1	16	1	1	249	28.282	101.9	85.7	90.2	101.4	123	90.9	122.7	132.7	133.3	106.5	85.7	104.3	89.5	87.1	106.1	78	85.8	75.2
I1K4A8	Uncharacterized protein OS=Glycine max OX=3847 GN=100815756 PE=4 SV=1	13	10	1	358	38.853	106.4	84.2	90.4	117.8	121.7	90.5	122.7	132.8	124.1	96	95.6	102.8	81.8	81.6	97.4	75.2	84.1	94.9
I1KJQ5	Eukaryotic translation initiation factor 3 subunit B OS=Glycine max OX=3847 GN=100817394 PE=3 SV=1	18	2	1	718	82.594	98.5	75.2	94	103.8	131.7	96.8	121.9	131.4	138	115.8	87.6	97.6	84.4	84.6	89.6	75.5	89.5	83.9
K7N3G6	Amine oxidase OS=Glycine max OX=3847 GN=100799555 PE=3 SV=1	15	15	1	675	75.935	92.3	74.8	83.1	90.9	114.6	86.7	118.5	131	112.4	116.1	95.9	118.9	97.6	82.7	118.5	84.6	100.9	80.4
C6ZHS4	Eukaryotic translation initiation factor 5A OS=Glycine max OX=3847 GN=100499632 PE=2 SV=1	10	5	1	160	17.459	103.2	82.2	90.7	108.2	127.3	99.3	121.5	133.4	127	109.3	82.7	98.8	80.7	84.8	98.5	77	89.6	85.7
C6TD38	Uncharacterized protein OS=Glycine max OX=3847 GN=100805113 PE=2 SV=1	10	2	1	207	21.984	108.1	77.6	85.1	113.4	125.1	94.9	114.3	132.2	124.6	107.6	88.5	101.6	83	95.1	104.2	73.7	81.5	89.5
I1LBD0	Uncharacterized protein OS=Glycine max OX=3847 GN=100806082 PE=4 SV=1	19	4	1	447	51.333	102.5	87.9	95.1	106.6	102.1	88.3	118.9	134.5	126.9	107.8	95.6	111.6	87.1	92.1	95.5	77.1	87.9	82.6
C6T8Y4	Ferredoxin--NADP reductase, chloroplastic OS=Glycine max OX=3847 GN=100789291 PE=2 SV=1	19	4	1	377	42.241	96.1	76.8	93	104.4	122.9	90.1	112.4	124.6	120.7	117	84.3	93.8	92.6	94.5	105.8	77.5	96.9	96.6
A0A0R0GUI6	Uncharacterized protein (Fragment) OS=Glycine max OX=3847 GN=GLYMA_13G267900 PE=4 SV=1	15	11	1	175	19.879	90.5	75.9	81.7	110	128.5	89.4	127.5	130.9	121.4	114.9	100.3	110.1	76.8	82	94.1	80.2	82.4	103.3
C6T9B1	Uncharacterized protein OS=Glycine max OX=3847 GN=547551 PE=2 SV=1	11	11	1	285	31.39	97	84.3	93.2	96.5	118.5	96.9	110	120.8	125.2	127.3	88	100.3	86.2	92.4	99.9	82.9	95.9	84.5
I1KHZ6	Uncharacterized protein OS=Glycine max OX=3847 GN=100818819 PE=3 SV=2	15	1	1	298	33.978	101.1	81.3	85.8	97.5	114.4	93.5	121.4	149.9	135.4	115.5	84.3	90.5	90.3	83.5	113.9	74.1	86.6	80.9
A0A0R4J4L1	Uncharacterized protein OS=Glycine max OX=3847 GN=100806281 PE=4 SV=1	16	16	1	321	34.937	84.5	86.1	71.1	85.8	101.4	85.4	119	134.7	127.1	157.5	121.4	118	87.5	88.5	106.6	65.6	67.9	91.9
I1M3C3	Uncharacterized protein OS=Glycine max OX=3847 GN=100786189 PE=3 SV=1	15	1	1	298	34.036	97.9	82.6	88.5	105.4	126.6	90.9	119.9	130.7	132.2	112.9	81.8	99.3	85	88.7	103.7	78.9	89.6	85.5
I1KYQ5	Glycosyltransferase OS=Glycine max OX=3847 GN=100777345 PE=3 SV=1	13	10	1	469	51.249	96	70	75	110.9	126.4	81.6	104.7	118	126.5	109.8	97.1	103.3	103.5	107.8	109.1	75.1	80.6	104.6
O80412	Mitochondrial phosphate transporter OS=Glycine max OX=3847 GN=548006 PE=2 SV=1	16	1	1	375	39.765	105.2	84.4	98.4	111.5	120.3	104.7	121.3	127.6	136.1	113.2	97.3	94.9	79.4	86.8	82.5	69.4	83.5	83.3
I1LPZ3	V-type proton ATPase subunit a OS=Glycine max OX=3847 GN=WBb225L1.8 PE=3 SV=1	20	2	1	818	92.867	82.1	67.5	76.3	77.2	113.7	79.8	123.1	136	117.8	153.3	108.6	123.4	103.3	85.1	118	61	89.1	84.7
A0A0R0EW30	Uncharacterized protein OS=Glycine max OX=3847 GN=100783650 PE=3 SV=1	13	1	1	422	47.286	94.5	84.4	86	97.5	106.7	80.8	114.6	122.6	120.9	127.2	95.4	103.5	83	95.9	114.8	83.1	94.9	93.9
I1N1Y6	40S ribosomal protein S8 OS=Glycine max OX=3847 GN=100500112 PE=3 SV=1	12	3	1	217	24.746	98.6	76.7	93.8	99.7	130.1	97	126.6	137.1	130.7	109.1	85.2	101.3	90.1	82.4	101	76	88.5	76.2
I1LDC1	Uncharacterized protein OS=Glycine max OX=3847 GN=100798469 PE=4 SV=1	10	4	1	218	24.187	99.3	86.9	96.5	89.3	82.5	77.1	126.7	147.7	117.7	120.2	93.6	111.6	90.2	96.7	105.2	74.3	92.7	92
I1JD78	Uncharacterized protein OS=Glycine max OX=3847 GN=100810846 PE=3 SV=1	17	4	1	501	53.967	98.3	74.7	88.3	104.9	118.3	92.7	118	128.9	129.6	115.5	91.9	108.2	83	89.1	95.3	80.3	97.1	85.9
I1MCU3	Uncharacterized protein OS=Glycine max OX=3847 GN=GLYMA_15G019200 PE=3 SV=2	19	3	1	1284	145.286	103.7	69.4	84	95.9	126.5	90.9	127.8	144.2	118.8	107.3	87.3	97.2	93.8	85.9	123.2	71.5	86.8	85.9
A0A0R4J5H1	Uncharacterized protein OS=Glycine max OX=3847 GN=100808318 PE=3 SV=1	14	6	1	537	57.605	94.6	72.9	87.1	108.1	125.6	97.7	116.4	130.2	110.7	116.5	90	103.2	88.8	92.4	110.7	75.7	88.9	90.6
A0A0R0I9G1	Uncharacterized protein OS=Glycine max OX=3847 GN=100780375 PE=3 SV=1	23	4	1	1058	116.821	98	81.6	87.1	101.5	128.5	94.1	122.3	131.8	114.9	112.2	85.5	111	88.2	83.1	99.7	77.8	89.5	93.1
A0A0R0LCZ4	Uncharacterized protein OS=Glycine max OX=3847 GN=100811217 PE=3 SV=1	16	16	1	558	60.734	100.9	78.8	84.3	106.5	112.5	87.2	118.6	133.6	126.2	109.5	94.5	104.6	87.7	89.3	104	76.7	91.3	93.6
I1MXZ0	Uncharacterized protein OS=Glycine max OX=3847 GN=100802514 PE=3 SV=2	16	1	1	399	44.61	83.7	81.2	78	87.3	108.2	79.8	113.4	113.5	124	135.1	110.4	103.1	109.9	86.6	108.6	70.7	100.1	106.4
I1L3X9	Sucrose synthase OS=Glycine max OX=3847 GN=100805344 PE=3 SV=2	18	5	1	921	104.082	94.1	73.6	84.9	101.3	115.1	92.3	121.9	134.8	118.2	114.4	93	104.7	95.1	94.3	113.5	73.3	89.1	86.5
A0A0R0F5Y7	Uncharacterized protein OS=Glycine max OX=3847 GN=GLYMA_18G072400 PE=4 SV=1	21	3	1	1116	121.886	99	81.4	89.4	108.3	124.1	92.9	116.8	126.1	124.5	114.6	89.8	100.4	84	87	105.6	77.3	91.6	87.1
A0A0R0IS95	Uncharacterized protein (Fragment) OS=Glycine max OX=3847 GN=GLYMA_08G2526001 PE=4 SV=1	30	10	1	2894	323.353	104.6	84.6	91	107	122	95.2	121.1	117.1	125	112.3	91.6	103.7	81	91.6	101.1	74	93	84
C6TIW0	Fructose-bisphosphate aldolase OS=Glycine max OX=3847 PE=2 SV=1	16	1	1	388	42.518	100.3	85.9	88.2	105.4	96.8	78.8	120.6	135	125.3	116	97.5	106.2	82.7	89.4	107.6	75.1	95.4	93.9
C6TJM1	Fructose-bisphosphate aldolase OS=Glycine max OX=3847 PE=2 SV=1	16	11	1	358	38.456	102.2	87.3	92.5	91.4	104.5	76.9	114.3	128.6	107.2	113.3	78.8	112.2	108.4	114.7	133.9	70.4	86.1	77.3
A0A0R0H8B1	Uncharacterized protein OS=Glycine max OX=3847 GN=100500293 PE=4 SV=1	9	2	1	250	26.329	99	80.5	86.6	99.7	127.6	109.5	127.9	128	97.3	97.2	83.9	128.1	93.5	99.6	96.4	82.8	80.3	82.1
C6TDL5	Uncharacterized protein OS=Glycine max OX=3847 PE=2 SV=1	18	4	1	260	28.142	97.5	79.1	92	101.1	134.9	96.9	124.6	132.2	130.9	109.3	81.8	109.1	90.8	88.4	96.4	76.7	83.5	74.6
I1JKM1	Uncharacterized protein OS=Glycine max OX=3847 GN=100776347 PE=4 SV=1	11	5	1	289	32.307	54.1	50.3	39.7	59.6	58.2	34.9	78.3	81.2	62.2	176.2	148.4	228.2	145	142.7	140.2	86.8	119.2	94.7
A0A0R0LI21	Uncharacterized protein OS=Glycine max OX=3847 GN=GLYMA_01G208600 PE=4 SV=1	16	5	1	2164	232.449	100.4	74.8	85.8	102.1	124.7	88.2	112.5	126.5	111.7	111.8	91.4	113.6	88.4	88.2	113.8	84.8	94.4	86.8
A0A0R4J532	Uncharacterized protein OS=Glycine max OX=3847 GN=100305601 PE=4 SV=1	10	1	1	203	21.725	105.4	81.9	89.7	110.8	132.4	98.4	117.2	130	128.6	105.4	86.9	99.1	84.4	87.5	97.6	76.8	81.3	86.5
I1JMQ3	Uncharacterized protein OS=Glycine max OX=3847 GN=100791259 PE=4 SV=1	15	5	1	368	39.138	108.3	83.5	85.7	121.5	134.6	92.5	106.6	121.3	116.1	99.3	85.8	114.6	86.6	84.5	114.8	77.7	90.3	76.3
K7LWP1	Uncharacterized protein OS=Glycine max OX=3847 GN=100792174 PE=3 SV=1	16	2	1	433	49.337	84.2	69.2	73.5	87.8	107.4	80.5	103.1	115.8	103.4	128.7	107.6	119.1	107.7	96.6	124.5	88.5	103.4	99
A0A0R0K6A7	Uncharacterized protein OS=Glycine max OX=3847 GN=547890 PE=3 SV=1	14	5	1	250	28.191	72.9	73.3	71.8	70	78.9	68.2	102.5	113.3	110.2	174.3	126.9	126.9	121.4	117.3	118.8	58.9	90.4	104.1
K7M5U1	Uncharacterized protein OS=Glycine max OX=3847 GN=100816678 PE=4 SV=1	21	19	1	930	103.809	101.2	77	90.4	93.5	120.8	92.6	118.7	146.5	127.9	120.5	82.5	102.7	91.8	89.5	105.9	74.4	83.7	80.5
I1J8T1	Uncharacterized protein OS=Glycine max OX=3847 GN=100794711 PE=4 SV=1	10	5	1	307	33.748	105.5	88.1	90.2	128.7	127.1	89.8	117.3	117.2	115.2	101.5	95.8	119.4	79.7	88.8	104.3	67.3	83.1	81.1
C6TJ77	Uncharacterized protein OS=Glycine max OX=3847 PE=2 SV=1	16	13	1	424	48.88	98.1	80.8	87.5	96.5	99.6	82.9	118.7	135.1	117.4	110.9	93.1	112.3	95.5	97.8	106.5	80.3	93.5	93.4
A0A0R4J574	Serine hydroxymethyltransferase OS=Glycine max OX=3847 GN=100812952 PE=3 SV=1	15	7	1	507	56.122	105.9	85	93.2	116.5	99.4	88.8	127.6	135.1	120.3	96.2	96.5	114.2	85	91.5	99.5	68.8	92.6	84.1
A0A0R4J3Y6	Uncharacterized protein OS=Glycine max OX=3847 GN=100776268 PE=3 SV=1	18	16	1	418	47.086	97.8	81.6	86.2	97.1	93.7	71.4	129.6	129.9	115.9	113.1	94	123.9	95.3	102.8	115.4	67.2	98	87.1
I1K609	Uncharacterized protein OS=Glycine max OX=3847 GN=100787769 PE=3 SV=1	12	1	1	511	55.121	105.4	83.9	88.2	115.5	128.1	96	122.3	128.5	128.6	100.8	84.9	104.3	82.5	88.1	100.5	73.5	86.4	82.4
Q9FQ95	In2-1 protein OS=Glycine max OX=3847 GN=GSTL5 PE=2 SV=1	13	3	1	237	27.014	93.8	95.5	88.8	113.7	80.7	62.9	126.8	144.1	120.2	112.8	102.3	120.2	86.2	94.1	110.5	66.8	83.3	97.4
I1K1F4	NADH-cytochrome b5 reductase OS=Glycine max OX=3847 GN=GLYMA_05G008100 PE=3 SV=1	15	5	1	323	35.565	93.7	81.3	90	101.9	122.8	100.2	116.5	128.7	124.7	121.2	86.6	101.2	90.8	95.1	98.9	75.8	85.5	85
I1KD09	ATP synthase subunit gamma OS=Glycine max OX=3847 GN=100813657 PE=3 SV=1	16	3	1	324	35.41	86.9	85.5	83.1	88.7	90.6	67.9	125.8	145.2	118.8	123.6	99	122.6	106	95.3	116.3	69	84.5	91.4
C6SWY5	Histone H2B OS=Glycine max OX=3847 GN=100305866 PE=2 SV=1	10	1	1	148	16.183	98.7	80.4	81.3	95.1	124.1	89.1	113.5	129.9	110.1	116.5	85.5	101.8	94.7	95.7	123.4	81.5	84.4	94.2
I1MM85	Uncharacterized protein OS=Glycine max OX=3847 GN=100800696 PE=3 SV=1	15	4	1	523	58.496	81.8	86	79.4	88.4	96.5	72.1	123.4	138.3	120.5	131.7	97.7	113.7	104.2	93	119.3	70.4	88.4	95
I1JM69	40S ribosomal protein S8 OS=Glycine max OX=3847 GN=100794937 PE=3 SV=1	9	3	1	220	24.812	121.1	86.8	110.6	124.6	139	106.6	154.9	149.3	160.1	80.8	72.5	75	63.2	72.6	78.9	55.4	79.7	68.9
I1MM91	Peptidylprolyl isomerase OS=Glycine max OX=3847 GN=100803189 PE=4 SV=1	19	5	1	574	63.763	104.8	81.4	88.5	104.9	128.3	93.3	122.1	138	126.4	105.5	80.2	106.7	88.5	86.3	103.7	74.2	85.8	81.3
A0A0R0ILS3	Uncharacterized protein (Fragment) OS=Glycine max OX=3847 GN=GLYMA_08G0318002 PE=3 SV=1	10	4	1	358	38.271	93.8	55.5	89.7	105.6	82.5	93.4	132.2	92.6	83.2	110.1	105.8	112.8	81.1	126.8	111.3	77.2	136.9	109.5
I1K622	Uncharacterized protein OS=Glycine max OX=3847 GN=100790605 PE=3 SV=1	21	4	1	567	63.265	97.9	81.5	90.3	100.5	105.6	83.6	119.6	131.6	120.6	115.3	103.7	118.9	94.3	89.8	103	72.4	87.9	83.7
I1N3E5	Uncharacterized protein OS=Glycine max OX=3847 GN=GLYMA_18G220500 PE=4 SV=1	15	2	1	327	35.978	19.5	47.1	39.6	22	76.3	74	25.6	73.1	58.7	202.1	144.8	145.7	176.3	129.1	155.5	154.5	129.6	126.5
I1N0U0	Uncharacterized protein OS=Glycine max OX=3847 GN=100802888 PE=4 SV=1	16	15	1	450	50.215	96.1	75.6	79	105.7	127	70.7	119.9	121.5	123	107.5	95.1	117.5	86.4	84.3	112.8	84.4	96.4	97
I1MBQ9	Sucrose synthase OS=Glycine max OX=3847 GN=100808482 PE=3 SV=2	19	8	1	840	95.216	95.5	72.2	83.9	101.9	115	92.5	118	124.5	121.1	114.9	100.5	109	94.2	95.6	111.1	75.5	92.2	82.4
I1JBV5	Pyruvate dehydrogenase E1 component subunit alpha OS=Glycine max OX=3847 GN=100816737 PE=4 SV=1	16	8	1	396	43.253	97.3	75.6	99.1	105.3	117.1	96.4	109.4	126.1	117.3	117.4	91.8	96.4	88.2	94.8	92	82.4	94.6	98.9
C6TIC3	Uncharacterized protein OS=Glycine max OX=3847 GN=100812711 PE=2 SV=1	8	2	1	286	30.73	111	81	91.3	93.6	120.7	102	123.7	145.4	113.6	112.9	84.6	100.8	82.9	82.1	106.5	76	86.2	85.8
I1KPF0	Uncharacterized protein OS=Glycine max OX=3847 GN=100819919 PE=4 SV=1	20	20	1	488	53.255	94.6	76	85.5	93.5	118.3	89.7	115	128.6	113.6	118.5	89.3	101.3	96	94.9	115	82.3	92.9	94.9
I1L903	Isocitrate dehydrogenase [NAD] subunit, mitochondrial OS=Glycine max OX=3847 GN=100781465 PE=3 SV=1	15	2	1	359	39.358	85.2	86.6	81.4	91.4	93.8	74.1	121.6	134.6	118.5	132.4	100.7	117.3	100.2	97.1	111	69.2	87.2	97.7
I1MQT7	Uncharacterized protein OS=Glycine max OX=3847 GN=100816200 PE=4 SV=2	26	2	1	1218	134.369	88.1	82.8	74.6	82.9	95.9	78.1	101.4	128.3	105.1	139.4	95.5	127	105.7	102.7	125.4	82.5	94.8	89.8
E2FKH9	Sieve element occlusion by forisomes 2 OS=Glycine max OX=3847 GN=SEO-F2 PE=2 SV=1	19	19	1	662	75.65	88.5	72.7	87.3	98	121	98.1	119.6	126.3	122.1	118.7	92.8	103.3	92.9	89.9	104	82.2	97.2	85.2
C6T0H9	Uncharacterized protein OS=Glycine max OX=3847 GN=100811636 PE=2 SV=1	10	10	1	140	15.003	102.2	81.6	88.9	104.8	124.4	93.1	126.4	133.4	132.6	103.4	84.4	103	89.1	87	100.3	74.2	89.2	82.1
I1MXM6	Polyadenylate-binding protein OS=Glycine max OX=3847 GN=100811385 PE=3 SV=1	17	5	1	654	71.88	99.4	82.8	90	104.9	127.7	92.7	115.7	130	134.5	112.4	84.4	107.3	92.1	87.3	100.1	75.4	87.8	75.4
I1K4M0	Uncharacterized protein OS=Glycine max OX=3847 GN=100801361 PE=4 SV=1	13	2	1	478	51.666	96.3	80.3	84.8	103.5	108.4	87	121.9	133.4	130.2	118.6	95	110	87.4	90.9	99.8	72.2	92	88.1
I1N1B9	Uncharacterized protein OS=Glycine max OX=3847 GN=GLYMA_18G130500 PE=4 SV=2	14	2	1	344	38.055	97.2	82.8	101	107.2	118.6	99	118.7	129.6	126.8	112.9	85.5	96.9	85.6	89.4	85.8	78.4	94.1	90.5
I1KNH4	Pyrophosphate--fructose 6-phosphate 1-phosphotransferase subunit beta OS=Glycine max OX=3847 GN=100782857 PE=3 SV=1	17	6	1	568	62.064	106	82.1	95.9	117.5	126.4	92.1	129.9	133.8	129.1	96.6	86	95.6	83.1	86.9	102.5	66.9	84.9	84.8
A0A0R0K9H5	Uncharacterized protein (Fragment) OS=Glycine max OX=3847 GN=GLYMA_04G1764001 PE=4 SV=1	12	4	1	643	69.743	106.7	73.8	78.7	101.9	121.4	87.9	111.2	127.9	112.4	105.1	94.4	118.8	97.2	92.3	112.8	77.9	90.2	89.5
I1JDS6	Beta-hexosaminidase OS=Glycine max OX=3847 GN=100790700 PE=3 SV=1	16	4	1	555	62.869	108.1	81.1	90.3	113.8	133.4	103.3	114.6	130.5	112.5	106.9	87.9	104.3	77.8	85.2	102.2	78.8	81.9	87.4
I1MJD7	Inosine-5'-monophosphate dehydrogenase OS=Glycine max OX=3847 GN=GLYMA_15G263100 PE=3 SV=1	16	6	1	502	53.348	103.3	84.1	88.3	104.8	115.9	85.1	129.9	134.9	115.5	103	94.3	115.7	88.2	87.4	111.4	70.7	83.4	84
I1JP95	S-(hydroxymethyl)glutathione dehydrogenase OS=Glycine max OX=3847 GN=100499743 PE=3 SV=1	11	11	1	379	40.314	99.1	76.7	87.2	105.5	121.6	91.3	121.8	130.3	120.1	109.2	89	107.2	86.7	89.7	107.6	77.6	92.8	86.7
I1MPF6	Uncharacterized protein OS=Glycine max OX=3847 GN=100780174 PE=4 SV=1	17	8	1	359	40.412	99.4	78.8	87.2	104.3	123.1	86.8	125.7	132.8	124.3	106.7	90.4	103.8	84	86.4	108.1	79.8	88.5	89.9
I1JE70	Uncharacterized protein OS=Glycine max OX=3847 GN=100790366 PE=4 SV=1	22	9	1	1439	160.615	95.8	77.5	89.6	98.7	131.3	90.3	118.1	132.9	136.5	117.5	87.6	101.1	90.7	81.7	102	79.2	89	80.5
E2FKH4	Sieve element occlusion d OS=Glycine max OX=3847 GN=SEOd PE=2 SV=1	18	8	1	705	80.399	88.1	58.2	90.3	90	132.7	91.5	137.2	143.8	126.9	125.3	99.2	115.4	90.1	69.1	107.6	69.3	97	68.4
C6TGV7	Uncharacterized protein OS=Glycine max OX=3847 PE=2 SV=1	14	1	1	423	46.57	94.2	77.5	88.6	93.9	104.1	85.2	109.6	134.1	126.9	124.7	97.6	106.8	87	89.5	106.4	90.5	97.2	86.2
C6SWY6	Uncharacterized protein OS=Glycine max OX=3847 GN=100305867 PE=2 SV=1	10	10	1	158	16.522	100.1	72.2	83.8	146.4	158.1	96.5	117.5	130	132.3	90.4	81.2	100.1	76.9	79.9	98.1	68.7	78.6	89.2
I1KHZ4	Uncharacterized protein OS=Glycine max OX=3847 GN=100817746 PE=3 SV=1	14	2	1	298	33.946	100.7	65.8	87	111.1	140.3	98.1	97.8	128.2	117.8	118.3	92.8	105.1	74.8	81.8	98.8	97.4	91.1	93.1
A0A0R0GHN2	Uncharacterized protein OS=Glycine max OX=3847 GN=100785863 PE=3 SV=1	16	1	1	399	44.624	81.7	78.2	71.9	85.2	95.2	68.4	113.9	124.2	100.4	143.3	102.9	143	107.9	109.3	111.4	68	90.1	105
Q9FQF0	Glutathione S-transferase GST 8 OS=Glycine max OX=3847 GN=GSTU30 PE=2 SV=1	15	10	1	225	25.836	81.2	80.4	82.2	81.1	79.2	60.8	120.5	133.8	104.4	136.2	105.7	141.6	112.8	109.6	102.9	68.1	91.2	108.1
C6TAZ2	Uncharacterized protein OS=Glycine max OX=3847 PE=2 SV=1	11	7	1	211	23.193	97.1	77.5	82.9	98	124.7	88.5	119.7	133.7	137.1	125.3	94.2	101	92.3	87.1	102.3	67.5	82.8	88.1
I1NIY6	Uncharacterized protein OS=Glycine max OX=3847 GN=100781350 PE=4 SV=1	18	3	1	447	51.366	102.7	85.7	86.4	106.6	100.3	83	115.6	140.6	129.5	109.8	86.9	96.3	87	96.7	118.3	78.3	89.8	86.5
A0A0R0H3D0	Uncharacterized protein OS=Glycine max OX=3847 GN=GLYMA_12G092900 PE=4 SV=1	9	9	1	273	28.424	102.1	81.8	90.3	111.9	115.3	92.2	113.3	132.6	128	110.3	87.4	102.8	85	91.3	106.6	77.4	91.6	80.2
I1N0U1	Uncharacterized protein OS=Glycine max OX=3847 GN=100803418 PE=4 SV=1	16	15	1	453	50.818	80.1	69.5	82	94.2	123.3	74.3	116	119.7	122.7	123.7	94.9	115.9	95.4	93.3	114.9	90.7	99.3	90.3
I1MHR0	S-adenosylmethionine synthase OS=Glycine max OX=3847 GN=100787994 PE=3 SV=1	13	3	1	395	43.026	97.2	88.8	124.7	90.7	123.4	102.7	117.8	121.7	168.6	128.4	67.2	63.6	111.1	121.8	72.6	54.7	77.1	67.8
I1MUX8	Uncharacterized protein OS=Glycine max OX=3847 GN=100799487 PE=3 SV=1	16	16	1	645	71.948	100.9	83.7	88.7	98.6	122.3	85.6	123.5	127.2	167.3	115.7	94.2	98.7	84.9	84.2	77.9	76.4	88.4	81.8
I1LSB5	Uncharacterized protein OS=Glycine max OX=3847 GN=100789879 PE=3 SV=1	10	4	1	576	62.745	99.8	81.7	113.6	112.5	121.4	122.7	120.3	123.7	111	107.4	94.8	96.2	72.8	92.9	66.4	87	85.5	90.1
I1KZY9	Uncharacterized protein OS=Glycine max OX=3847 GN=GLYMA_09G010000 PE=4 SV=1	11	3	1	421	45.77	96.6	77.4	81.8	106.9	122.5	87.6	120.2	132.4	125.4	108	94.1	109.7	87.8	86	107.5	80.6	87.5	87.9
C6T5K7	Uncharacterized protein (Fragment) OS=Glycine max OX=3847 PE=2 SV=1	17	3	1	261	28.178	96.5	63.3	84.5	96.8	112.7	93.5	115.5	128.8	118.3	126.5	100.1	115.9	85.8	101.8	111.1	78.9	93.2	76.7
I1LBC8	Mitochondrial Rho GTPase OS=Glycine max OX=3847 GN=100805555 PE=3 SV=1	18	3	1	646	71.928	100.4	78.2	88.8	105.5	119	92.7	115.7	130.4	124.6	110.2	96.1	104.3	89.8	88.2	104.2	78.5	88.1	85.4
I1LQ62	Uncharacterized protein OS=Glycine max OX=3847 GN=100816481 PE=4 SV=1	17	7	1	756	83.733	97.5	78.6	90.5	105.4	121.5	97.2	120.6	135.8	120.8	113.4	91.1	113	85.6	84.5	93	77.5	88.4	85.5
A0A0R0K544	GTP-binding nuclear protein OS=Glycine max OX=3847 GN=100814146 PE=3 SV=1	11	11	1	290	33.084	101	78.7	90.8	102.5	108.2	90.6	127.6	145.7	125.6	112.1	91.4	111.8	85	86.1	103.8	71.8	89.9	77.4
I1K099	Uncharacterized protein OS=Glycine max OX=3847 GN=GLYMA_05G046700 PE=3 SV=1	20	3	1	476	52.299	97.4	83	82.9	102.4	106.4	89.6	123.7	128.6	113.9	116.7	96.3	121	88.2	93.7	103.6	71.6	91.9	89
C6T017	Uncharacterized protein OS=Glycine max OX=3847 PE=2 SV=1	10	4	1	192	21.688	99.9	80.4	86.3	102.4	119.2	90.8	125.1	129.4	120.3	102.9	93.3	121.8	102.7	88.2	102.6	67	89.4	78.2
I1LZW4	Uncharacterized protein OS=Glycine max OX=3847 GN=100783191 PE=4 SV=1	18	3	1	986	109.877	92.2	83.7	92.7	101.7	110.1	87.6	119.9	123	122	109.1	93.4	104.6	95.8	90	105.5	81.3	99.8	87.6
I1MQM4	Glutamate decarboxylase OS=Glycine max OX=3847 GN=100783047 PE=3 SV=1	14	5	1	499	56.231	103.2	80.8	100.5	102	123.3	97.8	123.3	149.2	141.7	116.9	85.7	89.7	84.5	86.8	91.3	70.1	74.2	79
I1KJK0	Uncharacterized protein OS=Glycine max OX=3847 GN=100805110 PE=4 SV=1	15	5	1	368	39.274	107.5	75.2	96.8	114.1	134.4	97.3	117	123.3	125.3	102.9	82	97.1	85	88.9	95.7	73.5	96.2	87.8
A0A0R4J4T7	Uncharacterized protein OS=Glycine max OX=3847 GN=100808812 PE=3 SV=1	13	3	1	576	64.335	101.8	85.4	91.1	109.1	108.5	91.5	124.6	155	126.7	105.5	94.2	128.2	84.3	73.8	98.9	74.7	83.1	63.6
C6TH20	Uncharacterized protein OS=Glycine max OX=3847 GN=100807657 PE=2 SV=1	12	4	1	367	39.359	104.8	76.3	102.8	109.6	139.2	107.3	118	123.8	120.8	100.9	77.2	96.3	85.1	85.9	93.6	81.6	97.6	79.3
C6TBS0	Dolichyl-diphosphooligosaccharide--protein glycosyltransferase 48 kDa subunit OS=Glycine max OX=3847 PE=2 SV=1	16	5	1	433	48.052	99.3	80.9	97.2	104.1	129	96.6	135.5	144.5	137.5	105.7	85	102.3	88.5	78.9	90.3	66.8	81.6	76.2
A0A0R4J339	Uncharacterized protein OS=Glycine max OX=3847 GN=100794284 PE=4 SV=1	15	9	1	770	82.335	103.1	85	88.9	105.4	128.3	95.8	119.1	133.3	133	110.9	81.7	96.9	88.6	87.7	103.6	72.9	84	81.9
I1JC08	Uncharacterized protein OS=Glycine max OX=3847 GN=100802879 PE=3 SV=1	20	4	1	710	81.772	93.7	90.7	77.5	94.6	105	82.7	118.3	105.1	120.2	126.1	85.8	110.3	89.7	104.3	119.5	77.6	109.2	89.9
I1MV71	Uncharacterized protein OS=Glycine max OX=3847 GN=100778963 PE=3 SV=1	12	7	1	247	27.65	95.7	81.1	63.1	124.9	128.2	63.1	98.6	100.2	104.4	100.3	135.2	144.2	84.6	68.3	120.8	95.9	87	104.4
I1LVH0	Uncharacterized protein OS=Glycine max OX=3847 GN=100793768 PE=4 SV=1	16	16	1	376	40.165	101	80.6	84.5	107.8	122.3	98.5	118.6	135.1	125.7	111.2	89.4	101.9	81.8	86.9	97.6	79.7	85.6	91.8
I1NHF4	Chorismate synthase OS=Glycine max OX=3847 GN=100814518 PE=3 SV=1	16	16	1	435	47.045	100.2	76.5	91.6	120.2	121.9	100.9	120.5	118.4	130.7	101.6	90.2	95.4	81.9	94.3	91.6	75.6	98.7	89.8
I1JCQ7	Succinate dehydrogenase [ubiquinone] flavoprotein subunit, mitochondrial OS=Glycine max OX=3847 GN=100802169 PE=3 SV=1	15	4	1	634	69.718	91.4	75	78.3	94.8	128.2	82	131.3	130.7	121.8	118.6	93.7	112.8	92.4	89.3	117.9	71.5	83.2	87.3
I1LIV5	Uncharacterized protein OS=Glycine max OX=3847 GN=100791799 PE=4 SV=1	19	3	1	567	65.98	103	80.3	89.1	90.7	96.9	83.1	122.6	130.7	114.1	110.9	100.2	120.1	101	90.1	107.3	71.8	101.8	86.4
K7LP96	Uncharacterized protein OS=Glycine max OX=3847 GN=100796543 PE=4 SV=1	9	3	1	171	16.605	83.8	74.8	83.3	104.8	137.5	93.4	103.7	123.3	127.3	116	85.8	107.4	104.2	91	100.5	87.5	87.7	88.1
I1MYB9	Uncharacterized protein OS=Glycine max OX=3847 GN=100813940 PE=4 SV=1	15	6	1	766	84.303	101.2	74.4	89.6	106	135.8	94.3	121.8	133.6	121.8	110.2	85.4	100.2	85.4	82.1	108.7	75.4	88.7	85.4
Q945U3	Acyl-coenzyme A oxidase OS=Glycine max OX=3847 GN=ACX1;2 PE=2 SV=1	20	15	1	665	74.488	99.7	77.3	76.1	105.4	115.7	78.7	113	120.9	121.6	112.9	100	120.8	90.7	91.1	114.9	78.2	95	87.8
A0A0R0GHB3	Uncharacterized protein OS=Glycine max OX=3847 GN=100806710 PE=3 SV=1	18	2	1	797	90.447	95.9	83.5	99.5	102	120	94.4	130.6	130.6	147.8	108.5	84.9	92.9	93	88.8	90.5	70	92.2	75
K7L5V1	Signal recognition particle subunit SRP72 OS=Glycine max OX=3847 GN=100810125 PE=3 SV=1	16	4	1	662	72.9	103.5	77.9	90.1	108.9	128.3	93.4	116.6	128	129	105.8	85.2	100.7	86.8	89.2	99.4	78.4	91.4	87.5
A0A0R0EGZ2	Uncharacterized protein (Fragment) OS=Glycine max OX=3847 GN=GLYMA_20G054600 PE=4 SV=1	22	2	1	749	88.699	106.6	69.9	92.7	106.2	122.8	84.7	120.8	146.1	140.6	104.4	92.6	98.4	90.5	79.2	96.1	71.5	89.4	87.5
C6TIM5	Ferredoxin--NADP reductase, chloroplastic OS=Glycine max OX=3847 GN=100807968 PE=2 SV=1	17	2	1	377	42.164	86.8	75.6	85.1	91	127.8	86.8	105.8	127.5	129.3	140.2	88.7	99.6	89.8	92	108.3	86.4	88.4	90.9
I1KN78	Uncharacterized protein OS=Glycine max OX=3847 GN=100802118 PE=4 SV=1	12	11	1	240	25.581	96.6	81.7	81.1	90.6	91.6	73.6	98.3	119.5	110.6	118.9	101	110.3	107.7	109.7	121.4	87.8	96.5	103
I1MZN5	Uncharacterized protein OS=Glycine max OX=3847 GN=100786467 PE=3 SV=2	14	11	1	953	104.949	99.7	76.3	91.3	101.2	123.3	97.2	115.4	126.1	110.2	110.8	90.4	102.5	86.9	90.9	105.6	86.1	93	93.2
I1JZ45	Uncharacterized protein OS=Glycine max OX=3847 GN=100802238 PE=3 SV=2	18	17	1	435	47.314	100.5	84.6	85.4	113.4	107.9	87.9	118.4	134.1	126	109.4	97	111.6	81.5	88.3	99.9	76.7	88.1	89.2
A0A0R0HTY5	Uncharacterized protein OS=Glycine max OX=3847 GN=GLYMA_10G152200 PE=4 SV=1	21	4	1	825	94.313	101.4	75.8	90.2	110.2	142.3	94.8	120.6	128.8	128.5	105.5	89.6	105.9	83.4	76.8	93.5	78.9	86.6	87.2
Q6X0N7	Beta-galactosidase OS=Glycine max OX=3847 GN=GLYMA_08G111000 PE=3 SV=1	17	17	1	909	102.423	100	80.3	82.1	107.1	115.8	91.3	113.7	127.9	112.1	111.8	94.5	113.6	90.1	90.3	110.1	77.4	91.2	90.8
I1JQS1	Uncharacterized protein OS=Glycine max OX=3847 GN=GLYMA_03G219500 PE=4 SV=1	16	11	1	954	106.09	104.6	81.9	87.7	112.5	118.8	93.5	114.9	121.8	122	106.9	88.9	102.5	83.1	90.8	103.5	78	97.8	90.9
I1JT00	Uncharacterized protein OS=Glycine max OX=3847 GN=100787034 PE=4 SV=1	20	3	1	487	55.614	83.1	82.2	78.9	80	103.6	80.2	122.3	129	119.9	143.5	100.7	116.9	90.6	95	109.5	80.5	89.4	94.6
I1LGS5	Acyl-coenzyme A oxidase OS=Glycine max OX=3847 GN=GLYMA_11G035200 PE=3 SV=1	20	5	1	665	74.473	99.6	77.2	82.7	108.4	114.1	82.6	117.1	123	119.8	111.3	103.7	114.6	83.2	89	106.4	80.3	92.9	94
C6SY42	Uncharacterized protein OS=Glycine max OX=3847 PE=2 SV=1	9	6	1	224	24.312	100.7	87.1	89.9	101.6	111	91.8	114.5	138.8	132.9	117.5	83.1	95.6	87.3	91.8	100	78.4	88.3	89.8
I1ND31	Uncharacterized protein OS=Glycine max OX=3847 GN=100801527 PE=3 SV=1	15	2	1	391	42.8	85.9	76.9	75.8	109.3	118.8	73.2	109.9	123.4	116.4	99.2	97.7	120.5	117.6	91.3	122.9	78	92	91.2
A0A0R4J654	Coatomer subunit delta OS=Glycine max OX=3847 GN=100806837 PE=3 SV=1	18	5	1	530	58.37	104.3	77.9	103.8	114.8	141.1	105.1	122.1	127.1	152.5	114.3	83.6	77.9	73.4	82.8	74.7	71.1	87.6	86
A0A0R0GZF0	Annexin OS=Glycine max OX=3847 GN=GLYMA_13G199800 PE=3 SV=1	19	5	1	313	35.744	80.6	80.6	66.1	85.1	92	66.4	112.6	129.6	112.7	162	113.6	140.7	101.4	99.7	118.2	58.3	84.5	95.9
I1JXH8	Uncharacterized protein OS=Glycine max OX=3847 GN=100776903 PE=3 SV=1	17	3	1	487	53.235	97.6	84.1	83.2	111.5	119.1	87.9	113.8	134.2	117.7	105.2	95.3	116.1	91.7	84.7	107.9	80.3	82.6	87.2
I1K4R1	Uncharacterized protein OS=Glycine max OX=3847 GN=GLYMA_05G184100 PE=4 SV=1	15	2	1	232	25.828	97.8	83.5	88.3	99.7	127.5	96.5	125.8	124.9	135.3	117.5	83.1	95.9	87.7	91.5	102	71.5	89.4	81.9
A0A0R0HXH4	Uncharacterized protein OS=Glycine max OX=3847 GN=100804850 PE=4 SV=1	16	6	1	731	80.202	96.9	77.1	94.3	109.8	114.4	99.4	121.8	135.9	127.1	114	94	105.7	80.6	92	91.1	76.8	86.6	82.3
I1NJ39	Uncharacterized protein OS=Glycine max OX=3847 GN=100793575 PE=4 SV=2	25	5	1	1130	124.731	99.8	75.1	80.8	100.7	128.8	86.1	119.5	129.1	109.2	113.1	90.8	139.5	88	85	114.2	79	91.1	70.2
I1KW34	Uncharacterized protein OS=Glycine max OX=3847 GN=100795043 PE=4 SV=1	14	2	1	415	44.962	105.1	96.4	86.9	110.4	137.5	99.3	110.9	115.5	111.3	105.1	78.9	106.6	87.5	79.8	101.7	81	91.8	94.3
C6TJ60	Uncharacterized protein OS=Glycine max OX=3847 GN=100789547 PE=2 SV=1	16	4	1	284	31.348	101.1	81.3	79.8	92	113.8	93.4	109.4	126.1	107.1	124.8	98.4	110.2	96.3	94.8	116.7	76.5	85.6	92.8
I1K6B1	Uncharacterized protein OS=Glycine max OX=3847 GN=100812919 PE=4 SV=2	20	10	1	1207	139.384	96	78.3	87.5	97	129.4	94.5	124.9	130.8	126.7	114.1	86.2	104.2	90.9	82.2	107.2	77.1	93.1	79.8
I1LI24	Uncharacterized protein OS=Glycine max OX=3847 GN=GLYMA_11G078100 PE=4 SV=1	10	4	1	405	42.865	116	81.8	88.2	118.4	135	100.3	128	129.8	147.1	84	79.4	85	89.4	84.9	87.5	64.2	89.1	91.9
I1KV97	Uncharacterized protein OS=Glycine max OX=3847 GN=100820094 PE=4 SV=1	19	5	1	901	102.955	98.7	82.2	86.7	107	114.4	89.4	120.1	134.2	126.8	114.7	90.8	99.4	86.2	89.4	98.4	73.3	89	99.3
I1MG80	Uncharacterized protein OS=Glycine max OX=3847 GN=100778568 PE=3 SV=1	12	12	1	535	60.313	92.1	76.8	79.6	99.6	119.5	78.2	106	104.5	99.9	120.8	111.1	129.9	88.4	78.9	112.5	93.1	109.2	99.9
B5L5C4	Isoflavone synthase 1 OS=Glycine max OX=3847 GN=ifs1 PE=3 SV=1	15	1	1	521	58.92	104.9	87.4	100.9	120.6	124.6	83.9	128.3	132.3	162.3	93.7	87.7	90.8	91.7	83.4	85.5	60.8	84.5	76.6
A0A0R0GRC9	Uncharacterized protein OS=Glycine max OX=3847 GN=GLYMA_13G072500 PE=4 SV=1	16	14	1	639	72.552	80.4	77.3	69	83.3	100.2	75.4	117.6	119.6	104.9	134.5	110.8	140.4	118.2	99.2	112.3	65.9	93	98.1
I1L069	Uncharacterized protein OS=Glycine max OX=3847 GN=100778070 PE=4 SV=2	22	9	1	1407	152.894	100.8	81.3	87.7	100.8	111.7	94.9	114.6	135.4	119.5	120.4	89	104.7	87.6	92.2	102.5	75.8	90.4	90.6
I1NH59	Uncharacterized protein OS=Glycine max OX=3847 GN=100781537 PE=4 SV=1	8	2	1	223	24.742	93.6	81.4	89.7	85.4	80.9	83.8	124	142.4	118.5	127.8	86.6	100.1	93.1	106.7	113.1	76	102	94.9
I1MBZ5	Uncharacterized protein OS=Glycine max OX=3847 GN=100812416 PE=4 SV=1	12	5	1	547	60.793	95.5	77.7	80.7	89.7	113.5	90.8	112.9	132.8	105.3	125.4	90	133.3	100.5	100.3	111.3	75.9	85.7	78.5
I1N783	Proteasome subunit alpha type OS=Glycine max OX=3847 GN=100527499 PE=3 SV=1	11	2	1	249	27.318	100.1	82.3	96.8	103.9	126.2	110.3	117.5	127.5	125.2	108.1	85.6	90.4	92.3	87.1	83.5	78.1	91.4	93.8
I1L571	60S ribosomal protein L13 OS=Glycine max OX=3847 GN=100305489 PE=3 SV=1	12	4	1	207	23.806	97.2	82	87.8	98.4	128.2	91.1	128.2	132.5	132	107.1	82.1	94.4	91.7	88.1	113.6	77.4	87.1	81.1
C6TCX8	Uncharacterized protein OS=Glycine max OX=3847 PE=2 SV=1	18	18	1	478	51.721	103.7	90.8	86.4	109.5	121.1	91.4	122.5	131	125.1	107.2	87.5	113.4	87.3	87.7	106.7	69.7	81.9	76.9
C6TB98	Uncharacterized protein OS=Glycine max OX=3847 PE=2 SV=1	14	12	1	310	33.907	102	83.4	89.3	122.4	132.4	93.6	116.4	135.2	143.9	100.2	85.6	94.3	82.9	83.7	96	76.1	79.6	82.9
I1KGH6	Uncharacterized protein OS=Glycine max OX=3847 GN=100810990 PE=3 SV=1	13	4	1	505	54.421	90.9	80	92	102.9	123.6	93.9	124	135.5	136.5	115.6	84.1	92.4	87.6	88.4	100.7	79	88.4	84.4
I1JJS4	Uncharacterized protein OS=Glycine max OX=3847 GN=100800931 PE=4 SV=1	13	4	1	315	35.563	88.5	101.9	64.5	96.5	114	55.7	117.1	138.9	109.2	122.8	82.7	148.8	100.8	80.2	121.1	74.2	82.4	100.7
K7N1D8	Uncharacterized protein OS=Glycine max OX=3847 GN=100803126 PE=4 SV=1	15	2	1	725	79.65	103.2	73.3	98.2	119.7	136.5	104.6	119.4	135.1	130.2	104.7	90.2	98.2	78.2	80.5	84.9	74.9	84.5	84
I1N7Z4	V-type proton ATPase subunit C OS=Glycine max OX=3847 GN=100813963 PE=3 SV=1	13	3	1	377	42.771	90.5	80.2	78.1	100.8	102.5	73	116.9	127.2	115.6	126.6	101.4	125.1	88.5	94.9	113.3	76.7	93.9	94.9
I1M8K9	Uncharacterized protein OS=Glycine max OX=3847 GN=100527668 PE=4 SV=1	9	6	1	232	25.783	88.9	82.6	90.6	96	106.8	85.6	116.8	132.4	132.5	131.2	94.3	97.4	92.1	94.1	97.1	75.1	89.8	96.9
I1K5Z4	Phosphotransferase OS=Glycine max OX=3847 GN=100783175 PE=3 SV=1	13	1	1	498	53.671	97.5	77.1	75.3	108.2	122.8	106.5	123	126.2	142.4	103.6	93.7	92	86.4	89.7	99.6	81.2	90.5	84.3
A0A0R0EPH6	Uncharacterized protein OS=Glycine max OX=3847 GN=100819824 PE=3 SV=1	11	2	1	309	33.14	100.1	82.8	83.3	106.9	111.6	83.9	120.6	134.8	124.7	114.3	93	106.1	82.7	89.7	105.6	75.4	88.2	96.4
C6SWQ6	Uncharacterized protein OS=Glycine max OX=3847 GN=100499796 PE=2 SV=1	12	1	1	245	26.877	91.6	89.4	105.5	96	77.2	70.4	131.3	146	114.8	112	100.3	117.2	94.7	96.6	98.2	74.4	90.5	94
I1MN82	Uncharacterized protein OS=Glycine max OX=3847 GN=GLYMA_16G130900 PE=4 SV=1	16	13	1	488	55.311	96.8	76.8	77.6	108.5	126	84.6	116.6	130.2	114.5	116.5	96.9	119.4	85.8	84.9	119.2	75.9	85.2	84.7
A0A0R0KXC5	Uncharacterized protein OS=Glycine max OX=3847 GN=GLYMA_02G009600 PE=3 SV=1	8	8	1	223	25.679	89.9	74	78.5	90.8	125.7	85.7	125	135.3	136.7	133.6	96.9	117.4	101.9	91.5	107.9	58.7	76.6	73.8
I1JRF8	Glutathione synthetase OS=Glycine max OX=3847 GN=100778473 PE=3 SV=1	16	3	1	547	61.196	92.8	75.9	84.9	101	120.4	88.4	118	126.5	130.1	116.8	93.7	105.7	91.8	92	102	79.6	91.5	88.8
I1MFI3	Aminomethyltransferase OS=Glycine max OX=3847 GN=100800509 PE=3 SV=1	16	6	1	407	44.317	95.5	87.3	85.2	109	111.1	91.5	121.4	100.2	120.7	108.5	96.7	107.8	91.1	94.5	106.1	74.5	110.3	88.6
C6T514	40S ribosomal protein S8 (Fragment) OS=Glycine max OX=3847 PE=2 SV=1	8	1	1	243	27.642	97.8	82.8	94.1	101.7	131.1	96.5	123	132.2	139.8	100.5	84.1	90.7	94.4	83.2	94.5	82.7	86.7	84.3
I1JKB0	Uncharacterized protein OS=Glycine max OX=3847 GN=106794117 PE=3 SV=1	16	2	1	502	57.503	99.3	87.5	102.9	112.4	129.9	123.3	123.3	126.8	95.2	78	83.1	113.6	91.3	88.8	80.7	95.7	83.9	84.3
I1KWT3	Uncharacterized protein OS=Glycine max OX=3847 GN=100807798 PE=4 SV=1	19	9	1	342	37.464	104.3	87.1	87.6	118	123.7	83.9	120.2	135.7	138.7	102.8	86.4	103.6	82.7	87.8	101.6	72.1	79.2	84.5
I1MTZ8	Uncharacterized protein OS=Glycine max OX=3847 GN=100782529 PE=4 SV=1	18	3	1	988	110.048	97.1	84.6	85.6	101.8	119.8	90.9	119.8	123.6	121.7	115.7	90.3	103.4	89.4	90.4	107.4	76.1	91.3	91.1
I1M042	Uncharacterized protein OS=Glycine max OX=3847 GN=100803493 PE=4 SV=1	17	17	1	551	61.418	105.5	90.8	93.6	105.6	107.6	94	115.6	128.7	128.1	109.9	86.7	97.9	87.4	95	97.2	75.9	91.1	89.1
A0A0R0G3G4	40S ribosomal protein S12 OS=Glycine max OX=3847 GN=100500093 PE=3 SV=1	9	2	1	147	15.779	89	81.3	79	96.5	109.3	81.7	120.8	135	131.6	136.5	99.4	116.4	90.6	91.9	101	66.7	83	90.4
I1KMS9	Uncharacterized protein OS=Glycine max OX=3847 GN=100809578 PE=4 SV=1	14	1	1	570	60.305	98	86.4	84.1	98.9	114.2	86.3	121.5	125.9	125	117.1	87.4	113.1	85.5	89.9	103.1	78.9	96.2	88.5
C6TID5	Uncharacterized protein OS=Glycine max OX=3847 GN=100790578 PE=2 SV=1	14	3	1	276	29.191	103.1	87	85.5	106.2	110.9	79	123.9	132.3	131.8	109.7	91.8	115.1	89.1	90.5	106.5	68	87.5	82.1
I1N1N3	Uncharacterized protein OS=Glycine max OX=3847 GN=100809646 PE=3 SV=2	12	11	1	489	52.181	92.7	74.3	84	97.1	102.9	91.6	116.6	123	124	111	102.1	105.4	104.1	97.5	107.5	78.5	100.2	87.6
A0A0R4J4T0	Uncharacterized protein OS=Glycine max OX=3847 GN=100775864 PE=3 SV=1	15	3	1	765	80.053	94.7	70.8	71.7	94	128.9	77.8	126	130.5	109.3	128.4	100.3	128.4	90.3	77.1	134.7	66.5	92.5	78.2
I1KZP9	Uncharacterized protein OS=Glycine max OX=3847 GN=100782902 PE=3 SV=1	15	2	1	389	44.469	94	63.8	114.9	97.4	107.2	130.3	95.9	96.5	157.7	109.8	111.8	69.3	111.2	101.8	64.8	91.7	119	62.9
C6T588	Uncharacterized protein OS=Glycine max OX=3847 GN=100527731 PE=2 SV=1	8	3	1	158	16.75	115.1	94.3	84.3	112.3	115.9	89.8	127.7	127.8	106.3	90.3	90.6	128.4	80.1	95.1	99.7	74.4	76.3	91.6
I1JNC7	Uncharacterized protein OS=Glycine max OX=3847 GN=100803795 PE=4 SV=1	16	3	1	984	108.488	100.7	85.2	92.7	109.8	118.5	96.9	104.4	120.6	134.7	108.7	91.2	96.6	83.8	82.8	84	92.7	101.8	95
A9CPA7	Protein disulfide isomerase family OS=Glycine max OX=3847 GN=GmPDIM PE=2 SV=1	14	4	1	438	47.621	111.3	94.7	90.4	118	125.1	89.8	131.6	136.7	138.4	95.1	81.4	98.1	76.4	79.4	99.4	67.6	82.8	83.8
I1LQ57	Dolichyl-diphosphooligosaccharide--protein glycosyltransferase 48 kDa subunit OS=Glycine max OX=3847 GN=100806848 PE=3 SV=1	15	4	1	433	48.194	99.5	81.8	95.5	103.5	97.9	92.4	134.7	152.8	146.5	112.5	85.4	93.9	87.3	81.9	94.8	62.5	100.3	76.9
K7M039	Uncharacterized protein OS=Glycine max OX=3847 GN=106795489 PE=4 SV=1	21	2	1	1180	131.606	95.7	75.5	84.8	96.6	123.9	91.5	114.9	129.5	117	114	92.7	111.7	95.8	84.2	110.6	82.9	94.2	84.4
I1K4M7	Uncharacterized protein OS=Glycine max OX=3847 GN=100807909 PE=3 SV=2	12	5	1	641	70.806	101.1	84.9	88.1	109.4	119.4	95.2	113.8	126.5	120	111.9	90.8	100.9	87.3	90.6	106.9	76.5	87.8	88.9
I1LG54	Uncharacterized protein OS=Glycine max OX=3847 GN=100805943 PE=4 SV=1	15	6	1	553	60.768	100.7	79.2	84.3	110.9	119.8	86.9	121.2	128.3	118.6	101	93.1	111.2	89.2	87.2	107.1	77	92.5	91.8
I1KGU0	40S ribosomal protein S12 OS=Glycine max OX=3847 GN=100786733 PE=3 SV=1	8	1	1	143	15.117	96.7	82.4	79	97.6	114.1	81.9	117.1	133.3	145.4	117.4	95.9	108.9	93.6	90.1	95.4	77.7	84.2	89.3
K7MYB6	Uncharacterized protein OS=Glycine max OX=3847 GN=100787208 PE=4 SV=1	16	4	1	984	108.416	105.7	81.4	91.1	102.6	131.2	97.4	124.8	131.9	137.9	108.5	89	111.1	82.7	80.8	75.1	75.6	85.7	87.4
I1MR41	Aminomethyltransferase OS=Glycine max OX=3847 GN=100809241 PE=3 SV=1	17	4	1	407	44.255	98.3	79.5	81.7	104.6	116.9	95.4	118.5	120.1	106.7	101.1	93.2	123.6	96.9	94.5	108.2	80.6	95.8	84.5
I1LIJ6	Uncharacterized protein OS=Glycine max OX=3847 GN=547693 PE=4 SV=1	23	8	1	687	77.216	95.7	79	84.6	103.2	118.6	95.3	116.4	132	126.3	115.8	89	101	93.1	92.6	103.3	75.7	88.8	89.6
I1JTG3	Uncharacterized protein OS=Glycine max OX=3847 GN=100775287 PE=3 SV=1	14	8	1	389	42.703	99.4	77.4	88	110.2	121.4	96.9	119.1	132.8	123.8	111.8	96.5	107.5	85.7	86.5	92.9	73.8	85.3	90.9
I1JTW7	Glycine cleavage system P protein OS=Glycine max OX=3847 GN=100795673 PE=3 SV=1	16	3	1	1031	111.913	106.1	83.2	88.9	102.1	117.7	91.6	121.6	134.2	132.2	115	82.6	102.9	82.3	94	96.4	72.9	88.3	87.9
A7BIC9	Malonyl-CoA:isoflavone 7-O-glucoside-6''-O-malonyltransferase OS=Glycine max OX=3847 GN=GmIF7MaT PE=2 SV=1	16	16	1	467	51.631	99.4	77.1	88.5	107.8	121.3	90.1	115.5	124.1	119.8	108.6	93.5	104.7	87.1	88.8	104	81.6	95.2	92.9
I1L1F3	Uncharacterized protein OS=Glycine max OX=3847 GN=100306213 PE=4 SV=1	15	2	1	242	28.303	105.3	86.6	83.1	110	133.7	94.9	119.3	129.8	128.1	106.9	82	105	83.9	80.2	107.5	74.6	87.6	81.3
A0A0R0JEI9	Uncharacterized protein OS=Glycine max OX=3847 GN=100818967 PE=3 SV=1	12	3	1	250	28.347	77	69	69	76.8	83.5	64.4	107.2	121.7	106.6	160.7	118.2	129.8	116.1	113.7	117.3	62.1	93.9	112.9
I1MTH5	Uncharacterized protein OS=Glycine max OX=3847 GN=100784845 PE=3 SV=1	15	4	1	474	51.406	96.2	78.1	86.7	120.9	135.4	90.2	117.7	121	136.7	106.9	98.5	106.4	80.7	78.6	86.8	77.7	88.5	93.1
A0A0R0FLF0	Xyloglucan endotransglucosylase/hydrolase OS=Glycine max OX=3847 GN=GLYMA_16G045000 PE=3 SV=1	15	7	1	345	40.43	86.1	85.7	81.5	91.3	120.4	96.4	105.1	129.5	118.6	137.7	80	115.1	105.8	103.4	112.8	74	81	75.5
C6T8B0	Uncharacterized protein OS=Glycine max OX=3847 PE=2 SV=1	13	8	1	420	47.742	82.8	76	86	85.3	119.3	93.7	99.2	123.9	137.1	118.1	93.3	97.4	127.1	90.8	98.1	87.4	96.8	87.6
C6ZS03	Leucine rich repeat protein OS=Glycine max OX=3847 GN=100804739 PE=2 SV=1	17	16	1	368	39.681	100.5	91	81.4	98.6	113.2	91.4	111	125.5	114.1	118.1	91.3	112.6	90.1	92.4	109.5	81.7	86.6	91
P27066	Ribulose bisphosphate carboxylase large chain OS=Glycine max OX=3847 GN=rbcL PE=1 SV=3	16	16	1	475	52.576	97.8	82.9	51	88.3	119.6	65.7	135.9	150.1	76.1	128.2	78.3	60.4	83	87.1	67.8	66.9	82	278.9
I1KBS7	Uncharacterized protein OS=Glycine max OX=3847 GN=100786707 PE=4 SV=1	16	10	1	557	62.485	103.2	80.1	89.3	94.3	118.7	92.7	117.4	136.2	123.8	119.6	84.6	102	86.2	89.8	105.2	79.4	90.6	87
A0A0R0GWM0	Uncharacterized protein OS=Glycine max OX=3847 GN=GLYMA_13G293500 PE=4 SV=1	10	3	1	250	26.573	108.5	82.2	91.8	100.2	123.1	105.5	116.3	129.6	116.3	107.3	84.8	104.9	82.5	90.7	90.1	85.2	89.6	91.5
I1MEH3	Uncharacterized protein OS=Glycine max OX=3847 GN=100795029 PE=4 SV=1	16	5	1	513	56.61	92.8	76	85.4	104.9	129.6	102.9	123.2	125.3	102.3	96.6	90.2	126.4	103.6	93.5	104.4	79	85.4	78.6
K7LNG2	Uncharacterized protein OS=Glycine max OX=3847 GN=100780246 PE=4 SV=1	12	2	1	376	41.826	93.8	88.2	82.1	98.5	114.8	80.4	107.5	110.5	115.1	121.2	99.7	107.2	94.9	89.3	107.8	83.9	97.5	107.4
C6SVC4	Uncharacterized protein OS=Glycine max OX=3847 GN=100305498 PE=2 SV=1	12	12	1	246	27.589	86.5	86.4	79.5	88.7	92.3	78.6	118.6	132.4	119	135.4	98.3	115.7	100.5	96	107	70.3	94.6	100.2
I1JKA6	Uncharacterized protein OS=Glycine max OX=3847 GN=100818905 PE=3 SV=1	16	2	1	499	57.072	98.5	78.5	93.2	103.3	120.1	99.5	115.6	131.6	121.4	112.8	89.1	102.8	90.3	90.7	97.2	79.5	90	86
I1LPK4	Alanine--tRNA ligase OS=Glycine max OX=3847 GN=GLYMA_12G027800 PE=3 SV=2	16	1	1	942	103.628	102.4	79.9	77.4	110	116.5	76.1	119.5	133.3	160.4	117.3	96.2	88.6	77.8	82.9	104.2	73.1	91.2	93.2
I1L634	Uncharacterized protein OS=Glycine max OX=3847 GN=100803751 PE=4 SV=1	12	9	1	787	84.271	96.8	81.3	84	100	116.1	80.5	108.9	123.3	112	115.6	92.9	116	93.5	93.8	115.2	85.3	92.7	92.2
C6SV94	Uncharacterized protein OS=Glycine max OX=3847 GN=100787077 PE=2 SV=1	9	1	1	150	16.285	98.1	93.8	85.1	102.4	87.9	77.5	113.7	135	137	111.4	93.2	104.9	93.9	97.5	108	80.5	92.6	87.5
I1MUN3	Uncharacterized protein OS=Glycine max OX=3847 GN=100815506 PE=4 SV=1	14	3	1	549	61.084	94.2	79	88.6	95.5	120.9	91.8	120	128.4	124	120.3	89.9	108.4	94	87.8	105.6	76	94	81.6
A0A0R0KBX5	Uncharacterized protein OS=Glycine max OX=3847 GN=100815931 PE=4 SV=1	21	2	1	2191	240.103	88.3	79.9	84.4	100.1	135.1	95.8	102.7	117.3	125.8	129.6	89.6	98.1	91.7	88.1	107.8	87.6	89.9	88.1
I1LAZ3	Uncharacterized protein OS=Glycine max OX=3847 GN=100776327 PE=3 SV=1	11	3	1	516	56.911	104	80.7	95.3	114.4	138.5	120.4	123.5	129.5	127.2	95.9	80.9	111.3	92.9	88	80.2	69.3	82.4	65.6
E9KNA7	SGF14e OS=Glycine max OX=3847 GN=100529130 PE=2 SV=1	15	2	1	259	29.469	78.4	92.2	78.2	68	70.9	54.3	114.5	127.8	106.1	164	105.3	129	101	101.9	129.1	74.1	101.8	103.3
I1M903	Uncharacterized protein OS=Glycine max OX=3847 GN=100813135 PE=4 SV=2	13	3	1	670	69.149	93.6	80.6	86.3	100.5	129.1	93.2	112.8	124.8	122.1	124.9	87.4	103	87.5	88.5	105.6	80.6	89.6	89.7
I1M8A5	Proteasome subunit alpha type OS=Glycine max OX=3847 GN=100792921 PE=3 SV=1	13	13	1	288	31.112	105.3	83	87.2	103.1	110.2	86.9	121.8	137.6	125.8	113.8	92.2	109.4	83.1	89.1	105.6	73	87.8	85.1
Q8W1A0	Cysteine synthase OS=Glycine max OX=3847 GN=547631 PE=2 SV=1	14	3	1	325	34.248	96.7	81.3	79.2	104.2	113.6	82.5	122	130.4	116.3	114.5	98	113.7	86.4	89.6	109.6	76.1	87.2	98.7
K7MBV6	Uncharacterized protein OS=Glycine max OX=3847 GN=100500011 PE=4 SV=1	14	1	1	272	31.894	93.3	82	89.4	95.1	130.5	95.6	118.9	135.4	138.6	120.1	83.4	96.2	92.7	82.6	102.5	79.9	86.1	77.6
K7LAF0	Uncharacterized protein OS=Glycine max OX=3847 GN=100779464 PE=4 SV=1	13	3	1	410	44.532	101.8	84	83.5	107.1	121.3	92.7	121.8	130.1	127	111.2	88.1	102.7	82.1	87.8	108.7	75.9	88.7	85.3
I1K5D3	Eukaryotic translation initiation factor 3 subunit C OS=Glycine max OX=3847 GN=100779751 PE=3 SV=2	18	7	1	925	104.247	96.9	76.1	105.4	105.2	137.6	108.8	128.1	134.4	117	110.7	88.4	103.6	83.2	75.2	88.8	75.9	88.2	76.6
A0A0R0FLG8	Alpha-mannosidase OS=Glycine max OX=3847 GN=GLYMA_16G048100 PE=3 SV=1	19	15	1	1011	114.951	97.7	78.3	83.9	104.5	123.4	91	119.9	135.2	114.9	113	94.1	110.1	88.6	86.3	111.3	76.3	82.7	88.8
I1K4K8	Acyl-coenzyme A oxidase OS=Glycine max OX=3847 GN=100799226 PE=3 SV=1	20	20	1	676	75.583	97.1	75.9	81.9	103.8	112.3	83.3	116	120	108.4	114	107.6	118.5	86.4	84.5	107.6	82.7	99.6	100.3
A0A0R0J669	Uncharacterized protein OS=Glycine max OX=3847 GN=100783935 PE=4 SV=1	22	2	1	2405	267.286	101.3	80.2	87.1	110.7	129.1	92.9	118.3	130.4	126.2	110.5	86.9	97.2	80.5	86.5	105.5	78.7	87.1	91.2
Q949H4	Urease OS=Glycine max OX=3847 GN=ure PE=2 SV=1	15	14	1	837	90.653	100	79.3	85.6	99.8	119.9	90.2	114.5	127.1	121.1	119.2	85.5	105.5	92.7	91.7	110.1	73.8	96.6	87.5
I1M099	Uncharacterized protein OS=Glycine max OX=3847 GN=100777472 PE=4 SV=1	10	10	1	294	31.418	93.2	84.3	95.6	92.5	117	102.9	113.4	133.8	105.1	115.2	91	113.2	103.5	88.1	110.3	82.1	85.9	73
K7M3H5	Uncharacterized protein OS=Glycine max OX=3847 GN=100800843 PE=3 SV=1	12	3	1	395	43.019	97.5	85.2	72.3	105.1	100.1	73.1	111	112.8	118.5	128.5	116	110.8	80.1	90.9	98.7	77.8	95	126.6
P10743	Stem 31 kDa glycoprotein OS=Glycine max OX=3847 GN=VSPB PE=2 SV=1	13	13	1	254	29.262	88.9	83.9	92.4	99.3	103.4	110.1	138.5	128.4	125.9	111	129.2	103.3	77.5	71.9	79.9	84.8	83.2	88.3
A0A0R0HAR3	Uncharacterized protein OS=Glycine max OX=3847 GN=100793566 PE=4 SV=1	16	14	1	573	64.278	101.7	76	87.4	104.2	131.5	91.2	123	125.2	131.2	107	90.9	102.6	90.1	86.6	102.7	74.1	89.7	84.9
I1LHN5	Uncharacterized protein OS=Glycine max OX=3847 GN=100807532 PE=4 SV=1	9	2	1	263	27.619	105.1	78.1	86.5	104.5	124.8	99.8	122.7	139.4	113.8	105	87.8	101.8	85.5	89	113.6	77.2	80.8	84.5
C6T8F0	Glutamine synthetase OS=Glycine max OX=3847 GN=547620 PE=2 SV=1	13	4	1	356	39.187	86.9	67.3	77.8	99.5	109.5	85.5	134.5	132.2	115.3	114.6	109.8	112	85.9	82.7	121.1	78.6	98.5	88.3
I1KEV4	Acyl-coenzyme A oxidase OS=Glycine max OX=3847 GN=100790627 PE=3 SV=1	14	3	1	675	75.624	96.6	73.5	84.3	107.8	128.4	88.2	110.1	127.9	115.2	116.4	101.8	114.2	86.4	81.3	101.8	82.8	87.1	96.3
I1KPW6	Phosphotransferase OS=Glycine max OX=3847 GN=100808324 PE=3 SV=1	14	2	1	498	53.578	99.8	82.8	86.3	99.5	117.2	95	117.9	103.4	131.3	125.8	99.2	96.4	82.1	95.3	97.4	74.9	102.1	93.7
K7LNQ6	Thioredoxin reductase OS=Glycine max OX=3847 GN=100790557 PE=3 SV=1	12	4	1	372	39.973	97.4	76.7	87.5	103.7	122.5	91.1	112.8	135.2	129	128.3	95.8	109.7	80.8	84.6	97.8	77	85.2	84.8
I1K0G0	Uncharacterized protein OS=Glycine max OX=3847 GN=100816488 PE=4 SV=1	18	6	1	400	43.102	116.1	114.2	92.8	120.9	125	101.8	104.8	103.3	108	110.6	85.3	122.8	66.2	75.3	104.1	81.3	96.8	70.5
I1JUN3	Uncharacterized protein OS=Glycine max OX=3847 GN=100789864 PE=4 SV=1	12	12	1	395	44.059	105	80.8	92.8	114.2	127.5	95.6	120.8	127.2	129.5	105.9	87.3	99.4	80.4	90.4	93.4	73.7	86.9	89.4
I1K146	Uncharacterized protein OS=Glycine max OX=3847 GN=100796742 PE=4 SV=1	9	2	1	308	33.885	74.5	83.1	78.4	80.1	90.1	74.3	113.1	130.2	106.9	151.9	98.6	125.2	100.3	100.9	113.1	80.1	97	102.1
I1M8P0	Polyadenylate-binding protein OS=Glycine max OX=3847 GN=100784442 PE=3 SV=1	14	3	1	652	71.685	83.7	81.6	88.9	105.4	128.4	91	112.3	132.8	126.5	111.6	88.7	108.4	99.6	87.3	98.2	87.4	81.2	87
A0A0R0FJR0	40S ribosomal protein SA OS=Glycine max OX=3847 GN=100805318 PE=3 SV=1	13	8	1	311	34.03	99.6	83.1	87.3	109.5	117.5	90.2	124	128.3	124.1	115	88.6	113.9	77.3	88.3	105.5	74.6	94.1	79
Q944T1	Inosine-5'-monophosphate dehydrogenase-like protein (Fragment) OS=Glycine max OX=3847 PE=2 SV=1	15	2	1	392	41.846	99.1	78.4	92.8	106.6	123.2	84.3	125.7	142.9	129.5	116.2	92.5	100.4	82.8	84.9	110	69.6	78.2	83
I1JSS2	Dolichyl-diphosphooligosaccharide--protein glycosyltransferase subunit 1 OS=Glycine max OX=3847 GN=100796192 PE=3 SV=2	21	8	1	619	69.036	100.2	82.5	91	107.1	136.4	95.3	125.5	136	139.5	111.6	80.8	98.7	82.9	83.1	99.9	72.5	81.2	75.7
I1MUN6	Uncharacterized protein OS=Glycine max OX=3847 GN=100816038 PE=3 SV=1	18	2	1	477	52.453	101.8	84.5	87.7	104.4	100.5	92.6	122.5	119.3	123.1	119.5	102.7	108.4	82.2	94.8	96.4	69.6	98	91.9
I1MIM3	Uncharacterized protein OS=Glycine max OX=3847 GN=100780877 PE=4 SV=1	19	2	1	1104	124.385	102.2	83.4	93.7	104.4	114.5	93.3	125.2	133.4	126.7	109.5	89.9	103.5	84	90	99.1	74.7	88.8	83.7
I1ME21	Uncharacterized protein OS=Glycine max OX=3847 GN=100807617 PE=3 SV=1	12	4	1	357	38.655	105	78.2	88.4	110.8	125.4	94	115.4	137.8	125.9	98.2	89.4	110.9	91.8	88	104.7	78.8	81.4	76
K7LI90	Uncharacterized protein OS=Glycine max OX=3847 GN=100805725 PE=4 SV=1	16	15	1	807	92.356	96.2	77.8	86.5	100.4	105.5	86.5	113.5	136.9	109	116.3	92.2	105.9	91.2	96.4	115.5	82.4	91.2	96.6
K7MEB1	Methionine S-methyltransferase OS=Glycine max OX=3847 GN=100803724 PE=3 SV=1	17	6	1	1091	121.288	95.2	77.4	89.9	97.9	120.8	97.9	122.8	135.8	120.3	119.3	93.4	106.3	87.8	86	99.3	77	86.7	86.5
I1K3J0	Signal recognition particle subunit SRP72 OS=Glycine max OX=3847 GN=100791472 PE=3 SV=1	15	3	1	662	73.088	101.7	84.4	89.8	108.7	125.1	98.6	111.6	134.7	137.4	123.3	88.4	102.5	76.9	82.4	91.5	77.8	85	80.3
C6T1G1	PR10-like protein OS=Glycine max OX=3847 GN=GLYMA_07G243500 PE=2 SV=1	8	4	1	158	16.762	109.3	89.2	75.6	123.9	121.2	72.3	116.7	127.1	132.1	90.1	107.6	122.9	77.4	71.6	101.9	82.6	83.2	95.2
C6TG97	Proteasome subunit alpha type OS=Glycine max OX=3847 GN=100820387 PE=2 SV=1	11	2	1	249	27.248	102.5	84.3	79.1	105.2	119.7	82.2	119.3	134.4	133.5	113.9	88.5	116.7	83.1	89.8	104.9	76	83.3	83.7
C6TJ08	Uncharacterized protein OS=Glycine max OX=3847 PE=2 SV=1	9	9	1	320	35.204	96.3	77.9	83.3	102.9	112.1	82.1	118.2	129.5	128.5	122.3	97.7	106.5	83.5	92.2	107.3	76.8	90.7	92.3
I1M137	Uncharacterized protein OS=Glycine max OX=3847 GN=GLYMA_13G207900 PE=3 SV=1	15	15	1	601	64.074	99.8	79.8	81.7	105.6	113.1	88.5	118	121.2	116.1	113.2	95.8	107.1	85	95.5	110.4	78.4	94.6	96.2
C6T0A7	Uncharacterized protein OS=Glycine max OX=3847 GN=100306646 PE=2 SV=1	11	3	1	152	17.503	93.2	89.3	96.8	97.8	91.7	73.3	124.8	139.1	134.1	117.5	93.4	119.7	90.7	96.6	97.7	76	89.9	78.4
I1J4I1	Phosphotransferase OS=Glycine max OX=3847 GN=100796995 PE=3 SV=1	16	4	1	496	53.616	94.9	78.3	88.9	101.7	119.1	90.4	127.9	133.5	123.1	108.5	94.1	110.4	91.4	87.8	101.9	75.6	87.2	85.2
I1N1X2	Uncharacterized protein OS=Glycine max OX=3847 GN=100778091 PE=4 SV=1	13	1	1	488	54.246	87.1	82.3	81.2	93.2	100.7	79.2	119.6	131.9	121.7	136.1	101.4	112.5	92.3	95.1	109.9	71.7	88.6	95.6
I1J582	Eukaryotic translation initiation factor 3 subunit I OS=Glycine max OX=3847 GN=100793485 PE=3 SV=1	12	2	1	326	35.836	99.7	83.3	88.9	104.5	117.2	90	121.3	125.7	135.9	113.2	88.9	99.9	88	91.5	103.2	73.2	93.4	82.1
I1MU56	Uncharacterized protein OS=Glycine max OX=3847 GN=102663960 PE=4 SV=1	15	15	1	747	82.177	90.7	73.3	77	95.6	116	85.3	109.6	116.4	101.3	123.4	95.7	113.1	94.5	93.4	121.6	86.1	105.2	101.8
C6TKA3	NADH-cytochrome b5 reductase OS=Glycine max OX=3847 GN=100819222 PE=2 SV=1	12	2	1	319	35.057	82.7	82.5	66	87.1	123.8	66.5	122.4	115.4	131.8	122.3	94.7	115.8	108.9	86.9	146.5	76.7	96.7	73.4
I1LD65	Dihydrolipoamide acetyltransferase component of pyruvate dehydrogenase complex OS=Glycine max OX=3847 GN=100786455 PE=3 SV=2	9	3	1	469	48.89	98.1	83.5	83.2	101	118.6	87.3	119.9	131.1	128.8	118.1	90.7	106.4	83.9	90.9	102.8	79	85.1	91.4
A0A0R0FZ23	Uncharacterized protein OS=Glycine max OX=3847 GN=GLYMA_15G095300 PE=3 SV=1	9	1	1	150	16.313	96.3	84.6	87.6	99.5	110.4	81.8	120	127.6	115.9	118.3	88.3	111.3	88.6	93.1	112.7	77.4	96	90.8
I1M5M5	Uncharacterized protein OS=Glycine max OX=3847 GN=100816316 PE=4 SV=1	13	5	1	453	48.43	102.8	84.5	85.7	108	129.2	92.3	115.6	123	117.8	103.8	86.2	106.5	91.2	90	112.1	78.6	87.1	85.6
K7KM48	Uncharacterized protein OS=Glycine max OX=3847 GN=100792343 PE=4 SV=1	12	12	1	514	56.106	103.6	82.6	88.7	105.2	125.9	96.2	118.6	124.9	118.7	107.6	88.4	102.3	87.9	88.4	107.4	77.1	89.8	86.7
I1JWB8	Uncharacterized protein OS=Glycine max OX=3847 GN=GLYMA_04G154500 PE=4 SV=1	14	7	1	292	32.426	96.6	74.3	82.7	104.1	145.4	89.2	107	117.9	115.7	115.3	87.6	108	91.6	88.5	116.6	85.2	86.3	87.8
Q93YH8	HMG I/Y like protein OS=Glycine max OX=3847 GN=AT-1SNBP PE=2 SV=1	11	7	1	413	44.226	106.1	81.5	86	103.3	115.3	87.3	106.9	120	116.3	116.2	92.5	103.4	87.1	96.7	115.8	80.4	93.9	91.3
A0A0R4J460	Uncharacterized protein OS=Glycine max OX=3847 GN=100820124 PE=4 SV=1	15	5	1	402	46.324	94.7	74.9	90.9	92.3	135.1	99.2	131	140.7	134	124.7	84.8	96.9	87.1	77.1	105	70.1	87.5	74
K7N5A2	Uncharacterized protein OS=Glycine max OX=3847 GN=100787949 PE=4 SV=1	20	3	1	889	101.295	97.4	82.8	86.7	104.2	133.9	105.7	116.5	119	147.3	116.1	83.9	110.3	83.7	85.6	79.5	82.1	94.8	70.5
I1KWI0	Uncharacterized protein OS=Glycine max OX=3847 GN=100783948 PE=4 SV=1	16	11	1	353	40.127	83.9	89.1	82.2	84	86.2	72	112.8	125.2	115.5	144.1	102.2	119	98.2	97.7	107.7	76.9	99.6	103.7
B1ACD3	Putative Kunitz trypsin protease inhibitor OS=Glycine max OX=3847 GN=100170690 PE=2 SV=1	7	6	1	214	23.64	90.9	78.3	81.7	93.9	110.7	81.6	131.9	130.1	140.6	117.8	107.4	105.6	81.8	78.9	81.7	83.8	94.5	108.7
A0A0R4J5C5	Uncharacterized protein OS=Glycine max OX=3847 GN=100809416 PE=4 SV=1	13	13	1	265	27.578	101.2	75.3	81.4	114.4	135.9	87.9	116.2	130.8	129.2	100.5	84.8	107.6	93.5	92.2	108.7	74.2	80.9	85.1
I1KXK7	Purple acid phosphatase OS=Glycine max OX=3847 GN=100779640 PE=3 SV=1	16	8	1	616	69.081	98.7	82.4	89.2	105.2	120.7	99.3	119.1	126.9	129.7	116.5	92.2	96.2	86.7	89.9	96.4	73.8	88	89.2
O49046	Arginase OS=Glycine max OX=3847 GN=AG1 PE=2 SV=1	13	12	1	350	38.586	88	64.2	67.5	90.4	98.5	77.4	110.1	108.6	108.9	132.4	127.7	120.2	100.3	107.5	109.6	78.7	93.5	116.5
K7MQF6	Uridine kinase OS=Glycine max OX=3847 GN=100527893 PE=3 SV=1	17	12	1	477	53.828	100.1	85.5	97.5	97.9	120.9	100.6	129.7	131.9	135.3	114.2	83.1	94	82.9	88.8	92	75.1	89.8	80.5
I1JWB7	Uncharacterized protein OS=Glycine max OX=3847 GN=100800976 PE=4 SV=1	15	10	1	287	32.094	97.9	72.6	84.2	102.5	121.5	93.7	105.9	119.8	103.3	116.5	91.7	109.5	91	98.2	114.3	86.2	96.2	95
I1KL32	Uncharacterized protein OS=Glycine max OX=3847 GN=100788347 PE=3 SV=1	15	2	1	391	42.821	98.9	83.7	84.9	101.2	116.1	90.4	117.1	119.5	120.5	112.6	97.4	106.2	87.6	89.8	103.4	82.5	93.5	94.5
I1M5N9	Uncharacterized protein OS=Glycine max OX=3847 GN=100776219 PE=4 SV=1	15	4	1	395	43.548	110.9	84	94.5	108.2	117.8	89.1	120.9	132.9	128.1	105.9	89.6	105.3	81.1	86.5	97.2	73.1	89.3	85.8
I1LJA7	Coatomer subunit delta OS=Glycine max OX=3847 GN=100785260 PE=3 SV=1	12	8	1	528	57.917	98.7	76.3	92.4	100.8	134.2	96.6	126.1	124.3	135.4	109.5	87.9	102.3	88.1	83.7	95.6	76.9	93.6	77.7
I1MYV2	Uncharacterized protein OS=Glycine max OX=3847 GN=100786288 PE=4 SV=2	15	6	1	708	77.973	97.8	82.9	87.6	106.1	124.5	89.2	116.5	126.9	127.7	115.8	85.8	97.8	86.8	89.8	114.2	77	90.2	83.5
C6SYC1	ATP synthase subunit d, mitochondrial OS=Glycine max OX=3847 GN=100306184 PE=2 SV=1	13	6	1	168	19.911	79.3	90.7	79.7	85.4	79.3	55.6	122.2	129.5	106.7	138.1	103.4	124	106.2	104.7	142.2	68.8	92.4	91.8
C6SZZ5	Histone H2A OS=Glycine max OX=3847 GN=100500068 PE=2 SV=1	8	5	1	135	14	98.8	83	87.5	97.4	110.4	91.2	112.6	130.8	108.3	104.8	92.9	117.3	100.9	94.2	111.4	85.5	88.6	84.4
I1K5L7	40S ribosomal protein S7 OS=Glycine max OX=3847 GN=100499772 PE=3 SV=1	11	2	1	191	21.99	92.8	85.9	85	93.3	108.5	78.9	126.3	134.3	117.6	116.4	90.8	126.5	94.2	91.7	114.4	77.1	88.8	77.7
I1J574	Uncharacterized protein OS=Glycine max OX=3847 GN=GLYMA_01G028900 PE=4 SV=1	14	2	1	423	46.594	98.5	81.5	85.8	101.6	111.5	79.5	118.5	128.4	128.6	113.8	95.9	114.3	89	90.9	95.4	78.6	91.8	96.5
C6TH44	Uncharacterized protein OS=Glycine max OX=3847 PE=2 SV=1	11	2	1	289	31.812	80.8	75.6	73.5	83.2	88.3	65.8	121.5	127.2	105.3	133	113.2	127.4	110.2	103	113.1	71.2	92.7	114.9
I1K6H8	Uncharacterized protein OS=Glycine max OX=3847 GN=100794993 PE=3 SV=1	18	3	1	534	58.965	101.8	79.5	93.7	102	114.8	95	119.4	131.8	129.3	111.4	90.2	101.3	87.9	90	96.9	77.5	93.7	83.9
A0A0R0EK65	Eukaryotic translation initiation factor 3 subunit M OS=Glycine max OX=3847 GN=GLYMA_20G089400 PE=3 SV=1	13	4	1	410	46.128	85.4	81.7	79.6	89	110.9	84.3	115.6	132.5	117.9	136.8	96.3	128.2	102.9	95.4	97.4	70.4	83.2	92.6
I1NBN5	Uncharacterized protein OS=Glycine max OX=3847 GN=100791083 PE=4 SV=1	18	18	1	1026	112.508	105.2	78.6	86.9	107.2	126.7	91	123.3	132.7	130.6	107	89.4	101.8	85.8	85.8	102.2	71.6	86.7	87.5
C6SWV2	V-type proton ATPase subunit G OS=Glycine max OX=3847 GN=100499803 PE=2 SV=1	8	6	1	110	12.194	83.3	77.8	75.5	83.5	88.2	76.4	100.5	127.1	113.5	131.6	102.4	114.2	103.3	101.9	122.4	97.8	102.5	98
I1NGD0	Lipoxygenase OS=Glycine max OX=3847 GN=100800451 PE=3 SV=1	19	7	1	858	97.878	100.8	75.4	90.7	101.4	121.5	89.1	125.7	143.7	126.5	112.7	87.6	101.7	87.6	88.9	105.2	71.8	82.9	86.7
I1K1I6	Isocitrate dehydrogenase [NADP] OS=Glycine max OX=3847 GN=100819151 PE=3 SV=2	16	9	1	470	53.336	89.9	76.9	76.6	91.6	97.9	83.7	113.4	128.7	120.6	131.5	105.3	112.6	98.9	101.1	108.6	74.8	90.1	98
I1K7A1	Dolichyl-diphosphooligosaccharide--protein glycosyltransferase subunit 1 OS=Glycine max OX=3847 GN=100817203 PE=3 SV=1	19	6	1	613	68.386	103.9	81.3	95.3	111.6	137.9	102.4	127.9	137.7	139.7	105	79.4	91.1	80.3	79.8	90.2	71.3	83.9	81.2
I1NEH6	Uncharacterized protein OS=Glycine max OX=3847 GN=100807722 PE=4 SV=1	13	2	1	328	36.595	89.8	89.1	87.6	89.8	84.6	70.5	128.2	130.3	121.6	117.9	100	114.3	102.1	99.6	107.8	72.3	96.3	98.1
C6TGI0	Uncharacterized protein OS=Glycine max OX=3847 GN=100779203 PE=2 SV=1	12	3	1	214	23.617	75.4	74.4	83.9	73.5	106.7	74.8	132.6	137.2	127.6	160	98.2	125.5	98.5	90.5	107.7	60	92.9	80.6
C6TKZ2	Uncharacterized protein OS=Glycine max OX=3847 GN=100819843 PE=2 SV=1	15	2	1	342	38.544	104.4	87.1	98	102.5	94.7	80.9	127.6	150.6	129.4	110.2	92.9	100.6	85.1	92.8	103.3	70.3	82	87.9
I1LKW7	Uncharacterized protein OS=Glycine max OX=3847 GN=100811095 PE=4 SV=1	16	2	1	387	43.224	95.1	87.6	92.3	105.2	109.1	83.7	122.6	129.8	124.9	110.6	90.5	115.9	93.9	91.1	100.1	72.5	91.9	83.2
A0A0R0HPI8	Peroxidase OS=Glycine max OX=3847 GN=100811277 PE=3 SV=1	10	6	1	327	36.321	91.3	70.1	78.2	86.4	109.1	82.5	106.4	123	114.3	124.1	93.9	108.7	113	98.2	126	78.8	105.6	90.3
I1NFH7	Uncharacterized protein OS=Glycine max OX=3847 GN=100814162 PE=4 SV=1	9	3	1	402	42.329	99.7	77.7	85.2	105.1	136.8	92.3	109.3	123.7	110	114.3	86.1	104.5	88	86.5	120.8	83.6	89.2	87.2
I1J8X9	Uncharacterized protein OS=Glycine max OX=3847 GN=100811224 PE=4 SV=1	9	2	1	267	27.961	104	77.3	93.4	107.7	127	102.3	122	124.1	106.7	95.7	86.5	101.6	93.5	92.8	107.8	77	92.3	88.1
I1J8H7	Peroxidase OS=Glycine max OX=3847 GN=547873 PE=3 SV=1	10	9	1	317	34.376	123	93.2	92.8	101.3	114.6	104.1	122.7	145.2	132.2	115.8	83.9	98.4	71.6	81.8	98.1	65.6	81.3	74.4
I1L6A2	Uncharacterized protein OS=Glycine max OX=3847 GN=100783078 PE=4 SV=1	13	2	1	295	33.558	59.5	69.8	65.8	66.7	84.1	67.1	81.6	93.7	99.8	194.7	144.4	135.7	128.8	108.6	102.9	68.6	99.3	128.7
A0A0R4J4D2	Uncharacterized protein OS=Glycine max OX=3847 GN=100777558 PE=3 SV=1	9	2	1	358	39.122	120.4	78.4	100.1	112.5	162.9	109.2	122	141.1	151.6	107.9	68.2	84.9	76.3	81.2	72	60.9	68.3	82.1
I1M375	Uncharacterized protein OS=Glycine max OX=3847 GN=100819875 PE=4 SV=1	16	4	1	616	69.349	101.7	80.9	88.3	111.2	130.3	93.6	118.1	122.1	133.4	107.4	87.3	103.3	86.4	88.8	102.2	75.2	90.6	79.2
I1MLV5	Uncharacterized protein OS=Glycine max OX=3847 GN=100815288 PE=4 SV=1	12	12	1	312	35.815	86.2	79.2	81.2	85.9	97.8	76.2	128.8	144.5	128.7	125.1	90.9	123.3	111.5	105.9	103.1	62.7	81.6	87.5
A0A0R4J2Q9	Peroxidase OS=Glycine max OX=3847 GN=100812478 PE=3 SV=1	14	6	1	324	34.922	97.8	81.9	72.9	104.3	119	95.6	110.1	126	120.6	118.2	92.3	119.9	96	95.3	106	73.7	85.5	84.9
I1KW58	Uncharacterized protein OS=Glycine max OX=3847 GN=100798233 PE=4 SV=2	19	17	1	1034	113.802	98.8	76.8	88.7	104.4	124.3	94.5	114.9	125.3	111.5	110.9	95.3	115.9	90.2	86.5	101.1	80.7	91.9	88.3
I1M665	Uncharacterized protein OS=Glycine max OX=3847 GN=100799605 PE=4 SV=2	8	2	1	443	47.853	106.4	88.1	93.4	97.5	116.6	93.9	124.3	133.6	119.6	110	83.2	113.8	82.2	84.1	104.6	79.7	94.5	74.6
I1KXQ3	Uncharacterized protein OS=Glycine max OX=3847 GN=100787662 PE=4 SV=1	11	1	1	276	29.786	93.3	76.4	85.4	99.5	106.1	81.9	132	157.1	138.2	132.3	99.9	110.2	85.7	88.5	105.7	57.2	71.9	78.6
I1KQE2	Uncharacterized protein OS=Glycine max OX=3847 GN=100816352 PE=4 SV=1	12	1	1	310	34.558	97.2	76.6	84.9	108.1	100.3	83.7	123.1	161.3	118.7	113.8	97.5	115.2	90.2	86.5	107.4	67.5	77.8	90.2
I1LFD6	DHAR class glutathione S-transferase OS=Glycine max OX=3847 GN=100819803 PE=2 SV=1	10	4	1	213	23.434	99.6	86.3	87.8	93.3	100.3	88.1	116.9	123.6	142.9	127.6	94.4	95	86.5	96.7	73.8	76.2	98.7	112.4
I1N3Z3	Uncharacterized protein OS=Glycine max OX=3847 GN=GLYMA_18G242300 PE=4 SV=2	13	2	1	301	34.037	64.9	72.4	58.5	74	83.7	61.6	90.4	94.8	100.2	190.4	143.8	141.3	114.7	108.2	105.4	65.6	97	132.9
C6TGZ7	Uncharacterized protein OS=Glycine max OX=3847 GN=100805016 PE=2 SV=1	11	1	1	276	29.771	92.5	77.9	88.3	96.9	107.6	86.4	124	134	126.2	128.9	99.1	113.1	93	93.5	100.5	64.8	87.9	85.6
I1NFH4	Dihydrolipoamide acetyltransferase component of pyruvate dehydrogenase complex OS=Glycine max OX=3847 GN=100813087 PE=3 SV=1	11	9	1	506	52.666	103.3	85	83.6	104.4	122.5	87.5	124.5	131.7	125.1	105.5	84.5	113.2	85.4	84.9	101.3	77	91.4	89.3
I1NEU4	Uncharacterized protein OS=Glycine max OX=3847 GN=547993 PE=3 SV=1	11	3	1	507	56.041	106.1	86.1	85.8	125.1	130.5	100.3	129.4	117.3	128.7	95	71.3	119.6	84.1	96.3	93.8	60.3	98.5	71.9
C6TBI1	Uncharacterized protein OS=Glycine max OX=3847 PE=2 SV=1	10	7	1	280	31.626	100.8	77	82.1	101.2	117.9	88.6	124.6	141.4	132.5	115.1	93.5	105.5	84.4	85.5	106.6	73.9	84.8	84.8
K7KYM7	Glycosyltransferase OS=Glycine max OX=3847 GN=100787088 PE=3 SV=1	14	14	1	479	52.872	110.3	82.3	83.8	102	120	91.2	127.7	136.3	136.2	97.9	89.5	100.6	79.4	83	98.3	82.7	88.8	89.9
A0A0R0J9B8	Uncharacterized protein OS=Glycine max OX=3847 GN=GLYMA_07G028000 PE=4 SV=1	24	6	1	1130	124.132	97	71.9	93.9	101.4	133.3	96.5	121.4	137.2	135.6	109.3	88.5	93.4	94.5	83.2	96.7	76.4	86	83.9
A0A0R0KQE9	Uncharacterized protein OS=Glycine max OX=3847 GN=100797017 PE=4 SV=1	12	12	1	459	50.695	102	78.8	93.8	105.1	122.7	92.4	136.1	144	145.8	97.8	83	100.6	87.7	81.8	89.6	71.3	89.6	77.9
C6TLE7	Uncharacterized protein OS=Glycine max OX=3847 PE=2 SV=1	11	11	1	328	35.735	101	74.8	87.2	96.4	120.3	113.4	106.4	126.2	111.7	112.9	73.5	85.1	111.2	124.6	125	72	80.5	77.5
I1KGT4	Uncharacterized protein OS=Glycine max OX=3847 GN=100808847 PE=4 SV=1	16	2	1	258	28.918	88.6	86.2	82.6	91.9	84.4	66.2	130	136.5	120.9	121.2	104.4	122.2	97.5	97.3	110.1	70.8	91.2	98
A0A0R0LP27	Uncharacterized protein OS=Glycine max OX=3847 GN=GLYMA_01G239600 PE=4 SV=1	9	8	1	319	35.116	94.3	74.6	74.9	108.6	104.4	66.5	122.7	125.8	115	110.1	106.1	133.3	88.5	90.6	119.3	75.8	98.6	90.9
C6TJ74	Uncharacterized protein OS=Glycine max OX=3847 PE=2 SV=1	12	9	1	406	45.14	73	65.1	75.3	85.7	101.2	72.1	77.4	99.4	93.6	118.5	118.3	138.3	155.4	108.3	140.6	90	107.8	80.1
I1MSD7	Uncharacterized protein OS=Glycine max OX=3847 GN=100804820 PE=3 SV=2	24	3	1	1530	172.983	104.3	78.3	88	103.9	124.1	88.9	119.6	129.9	130.7	109.1	89.6	105.6	87.8	86.7	101	75.3	91.5	85.8
K7MQY6	Uncharacterized protein OS=Glycine max OX=3847 GN=100794040 PE=4 SV=1	17	14	1	674	75.361	88.4	74.7	76	101.2	117	91.4	113.7	125.2	105.4	126.5	108.7	125.4	84.5	84.6	107.7	85.7	89.9	94.1
B1ACD0	Kunitz trypsin inhibitor p20-1-like protein OS=Glycine max OX=3847 PE=2 SV=1	8	8	1	207	22.659	95.9	84.3	75.3	121.5	118	71	102.7	108.1	112.8	111.2	112.7	113.3	84	77.3	110.5	84.8	99.7	117.1
C6TA11	Uncharacterized protein OS=Glycine max OX=3847 GN=100786832 PE=2 SV=1	14	3	1	488	54.025	97	83.8	98.1	99.9	118.5	91.7	120.1	131.7	139.5	124.3	91	89.4	80.9	86.7	86.6	77.8	88.4	94.8
A0A1V0J8J4	SNAP18 protein OS=Glycine max OX=3847 PE=2 SV=1	11	2	1	290	32.83	110.2	103.3	107.9	113.8	123.8	83.7	159.4	157.4	155.8	87.6	70.2	89	63.1	70.6	88	66	74.7	75.5
C6TED1	Peroxidase OS=Glycine max OX=3847 GN=100789782 PE=2 SV=1	11	4	1	325	34.681	99.6	77.8	88.7	94.4	140.6	92	120.8	144.1	119.9	111.9	65.7	96	92.3	96.8	112.9	81	75	90.5
C6TM03	Malate dehydrogenase OS=Glycine max OX=3847 GN=100799793 PE=2 SV=1	10	9	1	356	37.439	96.6	78.8	85	102.8	117.7	87.5	117.5	126.8	113.4	118.2	92.8	114.3	84.9	89.4	102.9	79.9	94.6	96.8
A0A0R0H7R6	Uncharacterized protein OS=Glycine max OX=3847 GN=GLYMA_13G290900 PE=3 SV=1	17	5	1	261	29.5	74.6	77.4	70.4	70.3	89.8	57.4	113.8	135.2	100	176.4	106.7	148.1	107.6	104	123.3	57.2	86.9	100.8
A0A0R0F5U2	Uncharacterized protein OS=Glycine max OX=3847 GN=100782753 PE=4 SV=1	12	1	1	216	23.889	87.9	72.8	81.2	85.5	101	73.9	126.3	140.7	117.1	138.9	111.7	129.2	100.7	86.9	113.9	60.7	87	84.7
I1K843	Uncharacterized protein OS=Glycine max OX=3847 GN=100813467 PE=4 SV=1	14	14	1	388	43.612	97.5	83.1	83.7	101.9	114.7	82.8	117.3	130	118.8	114.9	98	115.2	82.5	87.4	109.8	85.9	86.8	89.8
I1MCM4	Uncharacterized protein OS=Glycine max OX=3847 GN=100797325 PE=4 SV=1	13	5	1	451	48.057	110.4	94.3	88.1	111.5	119.2	118.1	106.6	106.5	131.2	100.6	88.9	75.3	87.4	88.1	84.9	83.5	102.9	102.4
I1MFV0	Uncharacterized protein OS=Glycine max OX=3847 GN=100777151 PE=4 SV=2	18	5	1	1405	152.457	96.4	79.1	86.4	100.2	125.7	88.2	115.2	121.1	123.3	115.5	85.6	100.8	93.1	92.8	100.4	79.6	95.7	100.8
I1KDC1	Uncharacterized protein OS=Glycine max OX=3847 GN=100796239 PE=4 SV=1	11	5	1	305	33.834	103.7	75.3	85.1	113	123.6	86.9	100	125.8	122.9	99.5	86	100.3	93.4	94.6	112.3	90.4	94.6	92.4
C6THP4	Peroxidase OS=Glycine max OX=3847 GN=100793327 PE=2 SV=1	13	10	1	326	36.101	101.3	83.9	90.5	96.7	115.7	98.5	125	132.2	114.2	111.7	80.5	105.9	91.8	91.1	113.1	73.6	96.6	77.8
C6TBW7	Uncharacterized protein OS=Glycine max OX=3847 GN=100816795 PE=2 SV=1	12	1	1	216	23.948	86.8	75.7	84.4	80	90.2	75	139	161.1	119.5	144.9	104.3	120	88.4	82.7	120.4	61	86.1	80.8
I1KJR2	Uncharacterized protein OS=Glycine max OX=3847 GN=100819533 PE=3 SV=1	15	6	1	597	67.784	92.6	86.3	84.3	94.4	101.5	79.4	122.6	125	128.2	128.7	97.4	107.2	90.8	93.2	102.8	70.8	96.6	98.2
A0A0R4J4D0	Uncharacterized protein OS=Glycine max OX=3847 GN=100795309 PE=4 SV=1	10	7	1	206	23.037	81.7	79.5	77.6	82.8	96.6	73.4	115.7	129.8	112.2	142.7	106.3	125.2	110.9	99.4	113.6	66.4	88.5	97.9
I1J8K2	Uncharacterized protein OS=Glycine max OX=3847 GN=100814594 PE=4 SV=1	10	4	1	405	42.824	100.8	79.4	98.8	104.8	135.4	107.9	120.7	135.2	131.7	112.5	83.9	96	83.6	82.1	86.9	77.5	83.8	78.7
C6TIN6	Uncharacterized protein OS=Glycine max OX=3847 GN=100809066 PE=2 SV=1	9	2	1	392	41.171	99.4	83.1	86.6	106.7	126.3	90.4	118.4	134.1	130.5	112.9	86.9	103.7	86.2	85.9	103.2	76.4	83.7	85.7
I1JJV5	Uncharacterized protein OS=Glycine max OX=3847 GN=100808907 PE=4 SV=1	11	11	1	509	57.883	104.4	82.6	85.6	107.6	123.4	87.9	120.9	129.2	118.8	97.9	89.1	104.2	89.8	90.2	108.7	79.4	85.6	94.8
C6T5C9	Uncharacterized protein OS=Glycine max OX=3847 GN=100527770 PE=2 SV=1	9	9	1	253	27.639	102.5	81.6	85.5	105.8	116.6	92.4	121.4	125.6	118.7	105.5	92.2	100.8	89	94.5	113.6	75.9	89.4	89
C6TNC4	Aminomethyltransferase OS=Glycine max OX=3847 PE=2 SV=1	15	3	1	407	44.369	94.8	86.8	87.5	97.6	123.9	96.2	112.4	125.4	120	118.6	91	92	96.1	89	105.8	80.5	83.9	98.4
C6TG81	Clathrin light chain OS=Glycine max OX=3847 GN=100813474 PE=2 SV=1	12	3	1	313	34.559	99.9	80.2	85.3	102.4	129.6	93.5	119.1	132.1	125.4	113	84.2	101.9	89.7	87.6	108.8	75.9	86.3	85.1
A0A0R0K4Z5	Uncharacterized protein OS=Glycine max OX=3847 GN=100499845 PE=3 SV=1	17	3	1	496	54.485	89.5	79.2	84	97.5	112.9	91.3	116.4	127	114.9	124.9	99	104.5	89.7	87.3	109.7	82	94.6	95.7
I1KGF2	Uncharacterized protein OS=Glycine max OX=3847 GN=100802120 PE=3 SV=1	13	5	1	480	54.202	107	85	90.1	109.2	112	87.9	112.4	127.8	130	105.6	91	102.2	86.5	90.1	101	79.3	94.1	88.8
I1KSC8	Uncharacterized protein OS=Glycine max OX=3847 GN=100805849 PE=4 SV=1	17	3	1	1114	123.222	91.9	87	87.5	95.8	104.9	81.7	126.3	130.1	132.7	119.5	94.4	104.7	95.9	91.8	101.9	70.6	91.7	91.4
I1M6P8	Uncharacterized protein OS=Glycine max OX=3847 GN=100813488 PE=4 SV=1	13	2	1	464	50.189	100.9	86.4	88	115	125.5	95.2	118.4	116.9	121.9	104.9	90.5	100.3	86	91.2	112.8	74.9	89.6	81.7
C6SVU3	Uncharacterized protein OS=Glycine max OX=3847 GN=100801797 PE=2 SV=1	9	8	1	118	13.075	94.1	106	92.3	91.4	72.8	94	119.2	132.4	118.5	133.6	101.5	114.3	79.8	95.7	89.5	81.9	91.5	91.4
I1LLH3	Uncharacterized protein OS=Glycine max OX=3847 GN=100780790 PE=3 SV=1	20	3	1	609	65.73	103.3	79.9	91.1	107.1	125.2	93.6	121.2	123.8	116	111.3	87.8	111.8	81.8	89.5	101	75.3	93.8	86.5
Q00M85	N-hydroxycinnamoyl/benzoyltransferase 5 OS=Glycine max OX=3847 PE=4 SV=1	12	10	1	465	52.074	100.7	76.2	93	107.7	117.7	98.7	99.7	119.7	108.8	113.4	90.8	93.1	101.8	114	100	76.7	81.6	106.3
I1L8Q0	Lambda class glutathione S-transferase OS=Glycine max OX=3847 GN=100817305 PE=2 SV=1	12	2	1	237	27.073	91.4	82.7	85.4	108.4	115.4	78.4	115.8	125.6	122.7	118.2	101.7	109.4	86.9	84.8	107.2	79.2	89.8	96.9
I1LME4	Uncharacterized protein OS=Glycine max OX=3847 GN=100809144 PE=4 SV=1	19	3	1	1113	122.218	103.3	82.1	88.1	112.5	124.4	91.9	120.4	126.9	130	107.9	86.3	100.8	86	87.8	100.8	69.8	92.5	88.4
Q944T2	Translationally-controlled tumor protein homolog OS=Glycine max OX=3847 GN=TCTP PE=2 SV=1	10	4	1	168	18.983	77	71.4	60.1	79	102.5	64.3	112.9	138.7	97.1	156	104.8	187.2	108.2	98.1	128.5	66.9	84.4	62.9
I1MLB7	V-type proton ATPase subunit C OS=Glycine max OX=3847 GN=100780187 PE=3 SV=1	13	3	1	384	43.69	92.3	83.5	85	99.9	99.9	82.7	125.5	131.9	116.8	114.6	102.3	122	95.3	93.4	102.3	72.3	89	91.2
I1LKD6	Uncharacterized protein OS=Glycine max OX=3847 GN=100794259 PE=3 SV=1	11	11	1	410	44.691	94.2	78.6	81.6	104.5	124.6	83.7	119.6	124.1	118.4	113.1	99	110.8	95	88.1	113.5	73.7	85.7	92
A0A0R4J2L6	Uncharacterized protein OS=Glycine max OX=3847 GN=100778773 PE=4 SV=1	19	19	1	1078	121.289	96.4	82.6	86.5	104.2	115.1	85.7	119.3	127.2	129.9	114.8	92.6	103.8	87.4	89.1	98.7	77.9	93.5	95.5
K7KHJ7	Uncharacterized protein OS=Glycine max OX=3847 GN=100806292 PE=4 SV=1	9	7	1	185	17.977	101	81.4	94.3	106.3	117.7	96.6	122.6	119.5	117.5	93.8	82.4	103.5	100.1	105.2	103.9	76	93.8	84.2
I1LUJ6	Uncharacterized protein OS=Glycine max OX=3847 GN=100793227 PE=4 SV=1	10	1	1	336	37.124	86.4	84.3	75.4	89.2	90.2	71.6	113.1	119.9	116.5	138.7	110.6	113.6	103.5	101.5	109.1	69.1	93.5	113.8
I1LAJ3	Uncharacterized protein OS=Glycine max OX=3847 GN=100781297 PE=4 SV=1	12	1	1	328	36.553	94.6	99.8	94.8	99.8	100.2	90.4	117	121.7	134.7	125.6	98.8	89.2	86.8	87.9	86.1	76	91.6	104.9
C6T1T3	Uncharacterized protein OS=Glycine max OX=3847 PE=2 SV=1	16	2	1	206	22.383	104.7	81.8	79.2	115.3	121.8	90.4	106.5	133.7	114.5	107.7	88.5	97.3	88.6	94.2	118.4	77.3	80.1	100.3
I1LS94	Acyl-coenzyme A oxidase OS=Glycine max OX=3847 GN=100780811 PE=3 SV=1	13	2	1	675	75.873	94.3	82.3	86.2	101.9	115	87.9	104.3	106	109.9	116.2	95.6	114.1	89.3	101.9	99.1	94	99.2	102.7
I1JKM6	Uncharacterized protein OS=Glycine max OX=3847 GN=100793190 PE=4 SV=1	9	3	1	289	32.581	62.6	55.5	55.3	68.5	70.3	49.8	106.2	104.7	87	123.6	171.4	198.5	142.1	89.1	99.8	96.9	109.1	109.7
C6T2Y2	Uncharacterized protein OS=Glycine max OX=3847 GN=100526984 PE=2 SV=1	11	11	1	166	18.61	100.3	88.9	89.9	107.4	116.8	87.8	118	132.7	130.4	114.6	86.2	103	85.3	87.8	106.8	74.5	87.5	82.1
I1JJB5	Uncharacterized protein OS=Glycine max OX=3847 GN=100799149 PE=4 SV=1	13	2	1	464	50.465	97.9	77.3	84.7	106.6	125.8	91.9	121.9	135.1	130.6	108	87	102.5	90.3	90.2	107	75.3	84.6	83.3
K7KHY4	Uncharacterized protein OS=Glycine max OX=3847 GN=100812902 PE=4 SV=1	19	7	1	973	106.688	106	85.2	83.7	101.9	123.7	96.7	112.2	122	117.8	109	88.2	98.7	89.5	90.4	109.6	81.5	90.5	93.6
I1JJU1	Uncharacterized protein OS=Glycine max OX=3847 GN=100805178 PE=4 SV=1	8	2	1	406	43.53	100.5	85.6	85.9	96.1	113.3	95.1	125.9	129.7	113.1	106.4	88.7	102.2	91.5	79.1	122.6	79.6	103.7	81.2
B2BF98	40S ribosomal protein S6 OS=Glycine max OX=3847 GN=547746 PE=3 SV=1	12	2	1	247	28.014	102.8	77.7	89.1	99.1	117.8	92.4	125.1	126	143.5	105.5	88.7	99.3	90.8	94.9	101.4	76.7	94.9	74.3
K7KEW2	Uncharacterized protein OS=Glycine max OX=3847 GN=100804856 PE=3 SV=1	22	8	1	964	111.491	98	83.3	95.3	103.8	126	94.6	128	131.7	127.6	108.5	91.2	107.9	86	83.1	87.9	75.6	84.8	86.7
K7KRK6	Uncharacterized protein OS=Glycine max OX=3847 GN=100809535 PE=3 SV=1	18	5	1	864	95.145	101.8	81.8	91.2	102.5	119.5	99.8	115.8	131.1	127.5	115.7	92.4	95.6	86.2	86.5	95	78.1	88.7	90.9
I1KXF0	Proteasome subunit beta type OS=Glycine max OX=3847 GN=100810291 PE=3 SV=1	12	12	1	223	24.537	100.7	76.8	87.8	104.6	122.1	93.7	133.4	137.6	115.9	100.7	92.1	122.5	88.8	85.4	99.4	71.8	85.9	80.8
I1MFN0	Uncharacterized protein OS=Glycine max OX=3847 GN=100812790 PE=4 SV=1	11	3	1	421	45.793	92.2	80.8	80.7	102.8	120.8	87.8	125.4	122.4	135.4	120.7	94.5	109.2	84.6	93.5	103	74.4	88	83.9
I1KBX4	Alpha-mannosidase OS=Glycine max OX=3847 GN=100802094 PE=3 SV=2	20	3	1	1012	114.376	97.5	81.3	101.4	96	120.4	109.1	106	124.5	79.1	120	92.9	118.7	91	84.9	107.4	89.5	96	84.2
A0A0R0FHA5	Uncharacterized protein OS=Glycine max OX=3847 GN=100818687 PE=3 SV=1	11	2	1	379	43.54	104.7	86.8	91.1	106.5	123.8	97.9	116.3	121.9	122.4	110	84.8	113.2	78.4	89.2	96	84.1	93.4	79.5
C6TAU1	Uncharacterized protein OS=Glycine max OX=3847 PE=2 SV=1	14	4	1	279	29.857	98.9	83.7	84.2	106.6	113.7	85.9	115.7	130.2	121.4	110	88.8	113.3	90.6	90	111.1	78.2	93.7	84
C6TKS1	Uncharacterized protein OS=Glycine max OX=3847 GN=100805278 PE=2 SV=1	13	5	1	273	29.589	83.7	82.9	85.2	85.1	120.1	83.9	130.3	122.8	132.8	140.5	96.9	134	101.1	91.9	91.7	59.2	85.3	72.4
C6TJT0	Uncharacterized protein OS=Glycine max OX=3847 GN=100804119 PE=2 SV=1	9	2	1	367	39.873	86.4	85.6	81.6	95.1	120.1	93.2	118.3	134.3	113.7	136.9	84.8	117	93.3	97.5	117.9	70.1	77.7	76.6
I1MMY0	Uncharacterized protein OS=Glycine max OX=3847 GN=100777867 PE=4 SV=1	11	4	1	363	39.36	99.2	82.7	91.1	104.1	114.6	87.5	119.7	131.5	128.1	111.5	91	101.2	90.8	92.5	101.1	74.7	87.7	90.9
I1LJJ4	Uncharacterized protein OS=Glycine max OX=3847 GN=GLYMA_11G122700 PE=4 SV=1	16	16	1	478	53.539	98.4	80.6	100.9	118.8	130.3	94.5	126.6	143.7	133.1	101.4	79.7	96.2	86.9	86.6	92.9	68	79.1	82.4
C6SW41	Uncharacterized protein OS=Glycine max OX=3847 PE=2 SV=1	13	1	1	197	23.124	98.6	83.5	96.1	102.1	112.2	90.7	124.9	134.7	130.5	119.7	94.4	102.6	84.5	92.8	92.6	70.2	82.4	87.4
I1MG10	Protein ROOT HAIR DEFECTIVE 3 homolog OS=Glycine max OX=3847 GN=100800151 PE=3 SV=1	16	5	1	829	92.948	103.5	82	92.9	114.8	134	95.9	125.8	134.3	138	105.1	84	91.6	83.9	82.7	94.5	67	83	87
I1MYX8	Alpha-SNAP protein OS=Glycine max OX=3847 GN=100814639 PE=2 SV=1	11	1	1	289	32.654	83.4	95.6	84.7	85.9	92.5	66.6	125.2	145.1	126	139.9	94.8	124.8	104.1	91.7	99.5	61.7	80.2	98.3
A0A0R0LJ03	Uncharacterized protein OS=Glycine max OX=3847 GN=100796299 PE=4 SV=1	12	2	1	384	42.955	93.4	72.4	78.1	101.7	108	81.7	110.5	119.5	115	119.9	104.2	121.2	95.2	100.1	112.4	79.3	95.8	91.7
B3TDK6	Lipoxygenase OS=Glycine max OX=3847 GN=547869 PE=3 SV=1	16	6	1	857	96.708	86.1	82.2	97.6	111.1	121.2	103.7	123.1	128.9	74	138.3	108.9	181.1	77.1	85.4	92	64.3	73.4	51.6
I1LMC1	Uncharacterized protein OS=Glycine max OX=3847 GN=100820344 PE=4 SV=1	13	1	1	298	31.727	99.6	83.4	87.1	104.3	129	89.1	116.1	125.6	129.3	109.7	82.8	100.4	94.9	91.1	110.4	75.3	88.1	83.8
C6T073	Uncharacterized protein OS=Glycine max OX=3847 GN=100500096 PE=2 SV=1	9	9	1	197	21.156	101.7	79	94	110.1	125.7	100.4	134.2	142.4	130.6	95.9	84.8	105.4	86.4	89.2	89.7	71.7	78.9	79.8
I1JAD1	Uncharacterized protein OS=Glycine max OX=3847 GN=GLYMA_01G225200 PE=4 SV=1	18	6	1	671	75.318	108.5	80.6	91.5	110.6	128.5	95.6	131.7	141.9	126.4	93	87.9	110.7	86.5	84.3	98.8	69.6	76.7	77.1
K7LQ97	Carboxypeptidase OS=Glycine max OX=3847 GN=100808412 PE=3 SV=1	12	5	1	458	51.019	105.5	88.2	81	110.4	107.2	88.5	110.6	121.1	124.5	108.9	98.9	113.5	86.3	92.4	105.7	78.3	92.2	86.8
I1J9T7	Acyl-coenzyme A oxidase OS=Glycine max OX=3847 GN=100810829 PE=3 SV=2	18	3	1	729	81.965	93.2	73.6	81.7	103.3	110.9	78.9	116	134.8	126.2	125.2	97.1	113.4	86.2	90.4	109.8	76	93.2	90
A0A0R0L1C5	Uncharacterized protein OS=Glycine max OX=3847 GN=GLYMA_02G252200 PE=4 SV=1	14	14	1	797	86.5	106	87.2	95.9	118	127.2	97.5	131.9	141.2	140.1	92.7	84.9	99.6	89.3	80.3	93.1	62.1	79.2	73.7
E2FKI5	Sieve element occlusion m OS=Glycine max OX=3847 GN=SEOm PE=2 SV=1	14	14	1	727	83.556	77.3	71.6	86	82.8	109.4	93	131	133.5	132.9	144.5	101.4	107.2	102	90.4	95.2	62.4	93.8	85.8
I1NBD7	Uncharacterized protein OS=Glycine max OX=3847 GN=100815384 PE=4 SV=1	13	3	1	1195	129.972	99.8	65.8	90.2	106.3	145.8	97.1	125.7	149.2	132.8	112	75.2	115.1	83.9	77.2	95.3	72.3	86.8	69.5
I1MN42	Alpha-mannosidase OS=Glycine max OX=3847 GN=100806748 PE=3 SV=2	17	4	1	1012	114.03	102.7	84.9	82.2	104.3	114	90.5	106.5	122.2	116	115.4	90.1	102.9	92.6	96.3	118.6	78.5	92.5	89.9
C6TLC2	Uncharacterized protein OS=Glycine max OX=3847 GN=100784610 PE=2 SV=1	14	5	1	352	37.856	97.3	80.3	82	109.7	128.5	93.6	119.7	129.6	127.2	116.9	86.9	103.4	82	87.5	108.4	74.4	87.3	85.3
K7M9T4	Uncharacterized protein OS=Glycine max OX=3847 GN=100806355 PE=4 SV=1	15	6	1	589	66.206	88.2	70.1	105	91	123	110.1	131.6	139	123.1	116.3	97.7	105.6	92	73.2	89.5	80.9	97	66.6
I1MRK4	Dihydrolipoamide acetyltransferase component of pyruvate dehydrogenase complex OS=Glycine max OX=3847 GN=100778785 PE=3 SV=1	13	13	1	515	56.227	98.5	87.8	83	109.5	124.6	84.2	121.8	127.8	126.8	111.6	90.4	112.4	84	81.9	104.4	74.6	87.4	89.3
A0A0R0JFP2	Uncharacterized protein OS=Glycine max OX=3847 GN=100816859 PE=4 SV=1	14	4	1	529	58.684	94.7	76.1	83	91.2	130.6	88.7	106.4	125.6	113.1	125.2	87.4	104.8	84.2	89.3	117.2	98.3	91	93.2
A0A0R0JPH2	Uncharacterized protein OS=Glycine max OX=3847 GN=GLYMA_05G011600 PE=4 SV=1	16	4	1	639	69.556	105.9	84.5	88.5	101.9	130.3	108.3	110.1	123.7	114.8	111.6	82.5	102	90	90.9	97.5	80.4	88.2	88.9
I1JGA0	Calcium-transporting ATPase OS=Glycine max OX=3847 GN=100791934 PE=3 SV=1	15	5	1	1035	113.888	99.4	71.9	86	95.9	121.9	94	125.7	137.6	121.8	115.3	92.9	102.2	94.4	85.9	106.7	69.3	89.7	89.3
P10538	Beta-amylase OS=Glycine max OX=3847 GN=BMY1 PE=1 SV=3	12	12	1	496	56.107	97.8	95.7	90.6	112.3	111.2	125.7	151.1	156.1	118.7	109.6	95.8	117.9	69.1	73.8	77.7	60.1	67.5	69.4
I1L8E9	Uncharacterized protein OS=Glycine max OX=3847 GN=100814831 PE=4 SV=1	14	12	1	689	75.069	106.1	85.5	88.7	104.9	135.1	85.6	129.8	144.3	133	100.9	73.7	111.5	86.1	77.1	97	72.2	84.3	84.3
A0A0R0KZD7	V-type proton ATPase subunit H OS=Glycine max OX=3847 GN=GLYMA_02G059800 PE=3 SV=1	13	2	1	448	51.026	81.1	89.2	74.8	78.7	78.8	68.7	115.7	112.1	88.1	138.8	118.2	162.2	114.9	97.2	115.4	70.9	104.5	90.9
I1M635	Uncharacterized protein OS=Glycine max OX=3847 GN=100794495 PE=4 SV=2	20	8	1	1037	112.953	104.8	85.9	83.9	106	126.1	91.6	115.1	123.6	131.8	106.7	84.1	101.8	86.7	92.6	99.1	80.8	87.7	91.8
A0A0R0I3R5	Dihydrolipoamide acetyltransferase component of pyruvate dehydrogenase complex OS=Glycine max OX=3847 GN=100780758 PE=3 SV=1	14	9	1	627	67.659	100.7	81.6	86.9	106.6	126.8	94.6	113.9	129	128.4	109.9	86.9	97.3	91.4	90.3	105	77.5	85.4	87.7
I1M9G9	Uncharacterized protein OS=Glycine max OX=3847 GN=100815790 PE=3 SV=1	11	11	1	296	33.137	99.9	78.9	88.6	103.6	126.1	92.8	119.4	130	128.1	113.3	87.6	104.4	84.7	90.8	100.9	79.1	86.6	85.1
A0A0R4J3L4	Uncharacterized protein OS=Glycine max OX=3847 GN=100817735 PE=4 SV=1	8	4	1	255	27.449	104.9	81.7	89	111.1	128.5	96.8	113.7	127.6	127.6	104.9	83.9	93.9	85.9	89.2	105	79.6	89.2	87.6
A0A0R4J5N5	Uncharacterized protein OS=Glycine max OX=3847 GN=GLYMA_17G127100 PE=4 SV=1	11	3	1	386	44.549	74.2	73.7	75.5	77.6	103.3	82.1	97.4	111.4	135.1	191.9	123.6	96.8	104	104.9	88.1	55	83.1	122.4
I1MKY3	Uncharacterized protein OS=Glycine max OX=3847 GN=GLYMA_16G037900 PE=4 SV=1	5	4	1	112	12.585	59	64.4	88.7	106.4	159.7	108.6	165.3	129.8	143.6	126.8	104.3	106.7	65.5	49.3	96.1	76.9	92.6	56.3
D4Q9Z5	Soyasaponin III rhamnosyltransferase OS=Glycine max OX=3847 GN=GmSGT3 PE=1 SV=1	14	14	1	472	53.483	94.7	82.1	88.1	92.1	96.3	83.8	126.5	134.8	126.1	117	93.2	110.6	92.2	97.8	103.2	77.5	95.8	88.3
I1N5R5	Uncharacterized protein OS=Glycine max OX=3847 GN=100791274 PE=4 SV=1	13	10	1	320	34.404	95.4	82.1	82.1	118.6	120.9	77.4	108.5	130.5	138.9	113.8	92.1	106.8	99.1	98.4	106.9	64.5	76	87.9
I1L4B6	40S ribosomal protein S7 OS=Glycine max OX=3847 GN=100499757 PE=3 SV=1	10	5	1	191	22.058	88.7	80.5	78.6	95.2	114	74.4	118.5	127.6	122.1	125.2	96.7	150.5	93.4	91.2	110.7	79	90	63.7
C6TI54	Uncharacterized protein OS=Glycine max OX=3847 PE=2 SV=1	18	4	1	446	50.699	103	81.3	90.5	113.4	140.5	95.3	118.3	126	136.5	110.1	80	97.1	84.5	87.3	96.2	70.6	84.9	84.4
I1LIT1	Uncharacterized protein OS=Glycine max OX=3847 GN=100785606 PE=4 SV=1	9	5	1	392	41.27	94.6	86.2	80.8	98	91.2	78.5	118.6	120.9	117	119.6	97.8	108.3	91.9	99.1	111.6	77.3	104.9	103.9
C6T3K3	Uncharacterized protein OS=Glycine max OX=3847 GN=100527190 PE=2 SV=1	13	5	1	206	23.696	100.8	82.9	85	103.6	126.9	92.5	125.6	132	137.6	107.3	88	98.9	88.4	84.9	98.4	74.3	85.4	87.6
I1MRJ8	Uncharacterized protein OS=Glycine max OX=3847 GN=100813542 PE=4 SV=1	14	5	1	722	78.939	100.8	76.3	83.4	106.8	124.6	81.4	105.7	117.1	121	113.3	90.8	100.3	87.8	92.6	106.3	85.6	98.6	107.5
K7MTZ4	Uncharacterized protein OS=Glycine max OX=3847 GN=GLYMA_18G220600 PE=4 SV=1	13	2	1	372	40.974	102.8	80.1	82.7	128	145.1	80.2	119.5	120.6	145.3	88.5	97.9	104.9	85.5	76.1	95.1	75.8	80.1	91.8
G0WJI4	Aspartate-semialdehyde dehydrogenase 2 OS=Glycine max OX=3847 PE=2 SV=1	12	4	1	376	41.116	93.9	84.5	87.5	99.7	115	96.4	112.3	119.3	104.8	123.6	93.6	115.6	87	89.9	107.1	83.5	97.8	88.6
A0A0R4J3P1	Glutamine synthetase OS=Glycine max OX=3847 GN=100817922 PE=3 SV=1	10	2	1	356	39.124	91.7	65.2	67.8	102.4	105	70.9	121.7	107.2	89.9	116.1	129.8	118.4	78.3	78	167.6	89.8	114.9	85.4
C6SZ24	Pathogenesis-related protein OS=Glycine max OX=3847 PE=2 SV=1	8	8	1	157	17.132	97.2	87.6	75.7	106.2	102.5	59.5	140.3	131	112	96.7	114	149.4	74.3	64.3	100.9	85.3	100.6	102.4
A0A0R0HM17	Uncharacterized protein OS=Glycine max OX=3847 GN=GLYMA_11G079600 PE=3 SV=1	7	2	1	155	17.484	84.4	84.4	86.4	97.3	87.1	64	134.9	145	119.4	117.5	102.6	120.2	98	90.4	102.9	67.9	90.6	107.2
C6TJQ6	Uncharacterized protein OS=Glycine max OX=3847 PE=2 SV=1	13	3	1	280	29.844	105.2	81.1	90.8	111.6	107.8	101.9	113	131	107.7	93	91.7	145.6	101.5	94.3	79.3	75.7	94.1	74.7
I1L467	Uncharacterized protein OS=Glycine max OX=3847 GN=GLYMA_09G177500 PE=3 SV=2	9	7	1	497	53.36	83	78.1	91.2	96	118	92.3	121.6	127.6	112.3	116.8	92.1	107.3	101.9	96.7	104.1	80.6	87.5	92.8
C6SVF6	Uncharacterized protein OS=Glycine max OX=3847 GN=100305517 PE=2 SV=1	8	8	1	107	11.291	102.9	84.7	83	112.9	122.5	89.3	126.5	123.7	122.6	99.5	88.7	124	85.1	88.4	97.1	73.2	91.9	84.2
K7KMT9	Elongation factor Tu OS=Glycine max OX=3847 GN=100791320 PE=3 SV=1	13	4	1	479	52.474	98.3	80.2	85.8	99.4	113.9	93	116.1	128.8	115.7	121.2	98.2	102.5	85	92.8	96.6	80.1	86.1	106.3
I1JHK1	Peroxidase OS=Glycine max OX=3847 GN=100811396 PE=3 SV=1	12	3	1	323	35.546	89.1	72.1	82.1	90.5	90.6	100.2	94.9	103	72.8	123.3	115.3	140.6	105.8	106.5	115.1	96.4	112.5	89.2
I1LI93	Uncharacterized protein OS=Glycine max OX=3847 GN=100778831 PE=4 SV=1	11	4	1	364	39.315	93.7	81.3	78.3	102.5	120.3	79.5	117.9	127.2	126.6	115.3	89.8	104.6	91.8	93.1	116	78.7	88.3	95
I1MR60	Uncharacterized protein OS=Glycine max OX=3847 GN=100812843 PE=4 SV=1	14	5	1	538	59.724	101.1	80.3	83.7	100.7	120.4	89.9	116.2	123.6	120.1	109.7	93.1	101.5	91	89.4	107.4	81.3	93.2	97.3
C6TCN5	Ferritin OS=Glycine max OX=3847 GN=547824 PE=2 SV=1	11	3	1	250	28.061	71.3	78.3	71.9	74.5	88.6	57.3	108.8	110.4	90.1	165.4	117.3	117.6	100.8	98	159.1	79.2	107.5	103.9
I1K850	Uncharacterized protein OS=Glycine max OX=3847 GN=100818258 PE=4 SV=1	11	5	1	769	82.459	108.2	84.2	95	124.9	146.6	96	127.8	141.3	147	92.9	76.1	95.6	78.8	75.2	94.2	67.3	76.5	72.3
I1LAW6	Eukaryotic translation initiation factor 3 subunit M OS=Glycine max OX=3847 GN=100811263 PE=3 SV=1	11	2	1	410	46.14	79.7	71.3	75.8	81.3	96.6	80.1	112.9	128.4	114.3	140	107.2	134.7	119.4	102.9	106.2	66.7	93.6	89
I1KJ56	Uncharacterized protein OS=Glycine max OX=3847 GN=100779446 PE=4 SV=1	11	4	1	552	61.426	111.8	80	89.1	123.1	132.7	82.2	133.9	127.4	136.6	70.7	91.2	106.1	94	82	102.4	66.5	86.8	83.6
A0A0R0GYY9	Uncharacterized protein (Fragment) OS=Glycine max OX=3847 GN=GLYMA_13G2292001 PE=4 SV=1	17	7	1	1149	128.142	91	71.3	89.9	97.5	110.8	86.4	117	128.2	116.5	117.3	94.9	108.3	96.8	99.3	110.1	80.3	95.5	88.7
I1MYV4	Uncharacterized protein OS=Glycine max OX=3847 GN=100789137 PE=3 SV=1	12	3	1	313	33.004	92.5	86.3	93.9	96.7	123.6	98.1	126.5	126.6	125.8	110.8	86.3	106.3	95.9	91.4	84.9	77.6	85.9	91
C6THR8	Uncharacterized protein OS=Glycine max OX=3847 GN=100794855 PE=2 SV=1	11	3	1	331	35.649	94.4	80	84.5	104.3	117.2	90.1	124	135.5	122.8	116.6	91	104.9	86.3	90.5	104.1	74.4	85.7	93.5
C6TL41	Eukaryotic translation initiation factor 3 subunit I OS=Glycine max OX=3847 GN=100819486 PE=2 SV=1	12	3	1	326	35.882	97.8	75.8	84.5	97.6	121.5	84.2	121.3	127.8	133.5	119.4	90.2	102.6	88.4	93.5	106.5	75.5	91.2	88.7
I1MM44	Glyceraldehyde-3-phosphate dehydrogenase OS=Glycine max OX=3847 GN=100789951 PE=3 SV=1	14	12	1	418	44.782	98.8	77.3	85.9	105.7	119.4	90.2	120.4	130.9	128.4	111.2	90.8	100.7	90.6	89.1	106.2	73.3	92.5	88.6
I1KRS9	Uncharacterized protein OS=Glycine max OX=3847 GN=100795409 PE=4 SV=1	14	2	1	599	66.067	103.6	80.8	105.7	117.3	145.1	101.7	132.2	138	152.2	96.1	77.4	92	88	80.9	79.8	62.7	77.8	68.6
I1M138	Uncharacterized protein OS=Glycine max OX=3847 GN=100807221 PE=3 SV=1	9	9	1	473	51.159	100.8	93.1	71.4	145	181.5	85.1	118.6	106.9	165.5	99.8	93.8	120.2	71.4	54.2	78.4	64.5	70.5	79.3
I1KQH1	Uncharacterized protein OS=Glycine max OX=3847 GN=GLYMA_08G051200 PE=4 SV=1	18	3	1	504	56.257	103	74.6	87.9	107.5	120.5	90.6	130.2	141.9	127.5	106.8	90.5	111	85.9	85.5	104.9	66.6	86.9	78
I1L6T4	Uncharacterized protein OS=Glycine max OX=3847 GN=100787866 PE=4 SV=1	11	3	1	416	42.479	107.5	84.1	95.2	102.1	123	102.4	121.4	136.4	117.2	107.7	83.7	102.3	84.8	87.5	98.2	76.5	85.3	84.6
I1LP98	Uncharacterized protein OS=Glycine max OX=3847 GN=100790764 PE=4 SV=1	18	3	1	688	77.379	95.8	79.1	83.6	102	117.1	87.5	119.6	140.8	128.8	117	81.9	102.6	83.8	100.4	112.8	81.8	80.7	84.7
I1KGB8	Uncharacterized protein OS=Glycine max OX=3847 GN=100787285 PE=3 SV=1	16	1	1	574	61.143	95.4	85.9	83.1	94	99.1	79.4	122.1	132.2	125.3	118.6	94.5	113.9	98.6	97.3	110.1	71.3	91	88.1
I1NEZ7	Lon protease homolog, mitochondrial OS=Glycine max OX=3847 GN=100810927 PE=3 SV=2	16	2	1	983	109.107	96	78.3	91.6	96.9	120.7	89.4	118.5	128.4	130.1	121.3	90.7	104.9	91.9	93.6	101.2	75.4	88.3	82.9
I1KAV1	Uncharacterized protein OS=Glycine max OX=3847 GN=100785130 PE=4 SV=1	11	10	1	871	96.559	88.2	84.5	80	91.7	99.8	78.4	125.8	135.1	128.6	127.5	105	122.5	106.2	94.9	88.5	60.5	80.7	102
A0A0R0F139	Uncharacterized protein OS=Glycine max OX=3847 GN=100812491 PE=4 SV=1	10	10	1	361	39.342	101.8	87.3	96.1	136.8	143	87.1	119.7	124.5	140.6	80.1	84.9	117.6	91.7	81.7	82.4	70	78.6	76.3
I1J937	Uncharacterized protein OS=Glycine max OX=3847 GN=100782355 PE=4 SV=1	14	14	1	540	60.342	106.4	87.4	79	110	117.7	89.7	114.7	142.9	124.6	108.2	86	111	88	83.5	116.8	72.7	82.5	79
A0A0R0HHC1	Uncharacterized protein (Fragment) OS=Glycine max OX=3847 GN=GLYMA_12G224800 PE=4 SV=1	14	2	1	604	68.285	103.7	73.8	93.5	110.5	147.6	95.1	119.1	129.3	155.3	98.8	73.5	91.5	99.5	91.5	91.1	68.5	84.2	73.5
I1M5E1	Uncharacterized protein OS=Glycine max OX=3847 GN=100499963 PE=4 SV=1	10	6	1	150	16.934	115.1	81.4	84.8	105.7	123.8	90.3	117.8	136.4	131.1	105	86.7	104.2	83.6	86.4	104.7	72.7	85.3	84.7
I1NBG9	S-adenosylmethionine synthase OS=Glycine max OX=3847 GN=100777770 PE=3 SV=1	12	4	1	394	43.223	112.6	106.5	125.8	107.1	156.8	109.6	109.2	106.1	170.6	118.1	64.3	57.9	92.4	89.6	65.8	60.6	76.7	70.3
I1L3T1	UDP-glycosyltransferase 708D1 OS=Glycine max OX=3847 GN=UGT708D1 PE=1 SV=1	11	11	1	480	52.482	82.6	82	81.1	115.7	90	79.4	120.7	133.9	116.4	106.8	111.2	142.2	90.7	89.4	101.7	83.6	93.6	79.1
C6SZJ2	ATP synthase subunit d, mitochondrial OS=Glycine max OX=3847 GN=100500032 PE=2 SV=1	14	7	1	168	19.944	85.6	89.6	78.8	92.6	73.2	54.8	125.8	139.4	113.1	138.5	107.8	126.4	100.4	101.6	125.5	57.1	88.3	101.4
I1JCF9	Uncharacterized protein OS=Glycine max OX=3847 GN=100780583 PE=4 SV=1	8	4	1	405	42.985	102.7	80.8	90.7	106.5	130.5	97.9	123.4	136.4	139.3	104.2	82.6	97.9	85.5	86.8	93.9	77.7	82.8	80.2
C6TFG0	Uncharacterized protein OS=Glycine max OX=3847 GN=100790098 PE=2 SV=1	13	1	1	197	23.034	99.3	80.2	97.5	100.5	117.6	105.1	127.8	138.6	122.8	97.8	87.9	116.6	92.9	91.5	82	81.7	84.1	76
C6TAY3	Uncharacterized protein OS=Glycine max OX=3847 GN=100811958 PE=2 SV=1	11	3	1	289	31.799	93.8	87	99	88.1	101.4	98.8	115.2	119.3	139.1	127.9	98.6	87.6	98.6	98.3	74.9	76.4	95.4	100.5
A0A0R0J154	Uncharacterized protein OS=Glycine max OX=3847 GN=100798414 PE=3 SV=1	11	2	1	301	32.58	101.6	83.2	89.4	107.6	134.6	94.4	122.2	130.3	140.4	111.9	86.2	97.1	82.5	83.4	97.4	74.1	82.3	81.4
A0A0R0JZ42	Uncharacterized protein OS=Glycine max OX=3847 GN=GLYMA_05G208700 PE=3 SV=1	8	5	1	287	30.877	97.1	76.1	77.8	79.9	108.2	92.2	111.6	124.1	111	122.4	99.5	117.4	95.3	89.9	103.8	93.8	102.2	97.8
C6T9F2	Uncharacterized protein OS=Glycine max OX=3847 GN=100813840 PE=2 SV=1	12	7	1	306	33.81	101.1	73.3	83.5	106.5	111.1	88.5	104.7	134	108	110.6	94.6	97.9	92.9	94.4	128.6	84.2	92.7	93.5
A0A0R0K817	Uncharacterized protein (Fragment) OS=Glycine max OX=3847 GN=GLYMA_04G1331002 PE=4 SV=1	19	4	1	468	51.545	108.9	79.7	89.1	115.3	113.6	87	114.7	139.9	114.8	103.1	97.3	103.9	80	82.2	107.2	77.9	87.2	97.9
A0A0R0FAJ6	Uncharacterized protein OS=Glycine max OX=3847 GN=100806579 PE=4 SV=1	15	4	1	567	62.642	95.8	78.9	99	110	110.2	103.1	118.3	133.4	145.5	114.1	93.7	88.5	86.1	94.7	72	75.7	89	91.9
I1JYL5	Uncharacterized protein OS=Glycine max OX=3847 GN=100499823 PE=3 SV=1	7	6	1	140	15.966	82.2	84.1	75.6	90.8	81.1	64.7	120.2	129.1	103.7	128.6	101.3	129.8	113.4	110.4	128.2	64.9	94.1	98
I1KPP3	Uncharacterized protein OS=Glycine max OX=3847 GN=100788902 PE=4 SV=2	14	2	1	1180	128.103	102.2	81.8	95.6	105.5	126.6	97	120	127.6	124.6	111.1	85.4	101.6	83.1	87.1	94.9	78.1	91.5	86.3
I1MUE2	Uncharacterized protein OS=Glycine max OX=3847 GN=102662178 PE=4 SV=1	18	6	1	650	70.963	100.1	80.1	86.1	100.7	124.6	95.3	121	126.3	123.4	109.8	88	103.2	91.7	90.1	109.3	76.6	90.8	82.7
A0A0R4J2Q7	Uncharacterized protein OS=Glycine max OX=3847 GN=100777196 PE=4 SV=1	12	1	1	222	25.048	103.6	81.6	94.7	103.6	119.1	104.5	127	136.2	131.6	101.5	87.1	100.2	89	85.3	93.1	75.3	90.6	75.9
I1JHJ8	Uncharacterized protein OS=Glycine max OX=3847 GN=100810328 PE=4 SV=1	16	3	1	995	109.881	100.8	91.9	89.9	104.1	99.9	82.8	113.4	121.3	132.3	125.2	93.4	94.3	78.4	95.1	91.8	78.1	98.3	108.9
I1N3G2	Uncharacterized protein OS=Glycine max OX=3847 GN=100780407 PE=4 SV=1	11	3	1	416	42.462	103.7	85.1	93	96.8	119.1	103.9	119.1	131.3	115.7	129.5	86.6	110.2	78.9	86.6	95	71.9	91.3	82.3
I1MTH1	Pantothenate kinase 2 OS=Glycine max OX=3847 GN=100783082 PE=3 SV=2	14	13	1	902	100.032	104.3	80.6	88.5	120.7	134	93	117.7	132.2	133.1	99.8	87.8	101.4	84.3	84.3	96.1	73.3	81	87.8
I1KYF8	40S ribosomal protein S8 OS=Glycine max OX=3847 GN=100803006 PE=3 SV=1	10	1	1	219	24.782	108.1	93.7	106	112.3	122.4	101.7	121.8	116.1	153.4	103.8	84.2	76.8	78.1	85.2	76.8	75.8	98.4	85.2
I1KCN2	Uncharacterized protein OS=Glycine max OX=3847 GN=100778890 PE=4 SV=2	12	4	1	694	75.045	98.1	75	85.8	94.9	119.8	91.1	124.4	127.7	113.9	107	92.4	119.1	93.3	92.9	106.7	82.3	92.3	83.4
A0A0R4J5Q8	Uncharacterized protein OS=Glycine max OX=3847 GN=100776647 PE=4 SV=1	12	5	1	760	79.915	105.8	89.1	88.1	101	123.6	90.4	122.5	136.7	142.9	107.7	73.4	94.9	91.8	87.2	103.1	71.1	89.9	80.5
K7MIV6	Uncharacterized protein OS=Glycine max OX=3847 GN=100811209 PE=4 SV=1	8	7	1	214	23.629	96	86.1	80.8	93.9	112.8	69.6	125	129.1	129.4	118.1	98.1	129.3	86	81.6	112.1	81	92.4	78.8
I1LH25	Malate dehydrogenase OS=Glycine max OX=3847 GN=732641 PE=3 SV=1	9	7	1	353	37.375	101.3	77.5	81.9	111.8	118.7	79.7	114.5	127	115.6	109.3	91.7	119	84.7	92.8	107.5	78.5	92.5	96.3
A0A0R0FXY0	Uncharacterized protein OS=Glycine max OX=3847 GN=100806381 PE=4 SV=1	12	9	1	490	55.15	94	77.2	85.8	108.2	125.5	94.6	116.8	129.9	116.9	117.4	94.2	117	84.1	84.3	101.4	79.5	89	84.2
C6TFT8	Annexin OS=Glycine max OX=3847 GN=100815639 PE=2 SV=1	14	5	1	315	35.596	79.6	85.7	74.7	80	88.3	68.4	122.3	125.7	107	139.7	108.5	128.3	114.4	99.8	115.9	63.9	92.1	105.6
A0A0R4J3S4	Uncharacterized protein OS=Glycine max OX=3847 GN=100807980 PE=3 SV=1	13	4	1	259	29.23	76.8	79.4	69	79.7	66.6	55.6	115.1	133.5	100	153.6	119	137.8	109.6	108.9	138.5	65.1	92.5	99.1
I1LCX3	Uncharacterized protein OS=Glycine max OX=3847 GN=100796673 PE=4 SV=2	16	2	1	1066	118.223	98.8	84.9	88.2	101.4	120.4	96.3	116.8	126.1	119.7	113.1	89.6	100.2	92.5	88.2	106.8	77.4	90.8	88.8
I1K6B7	Uncharacterized protein OS=Glycine max OX=3847 GN=100500452 PE=3 SV=1	10	3	1	239	27.649	74.1	77.6	83.6	76.6	93.1	78.8	118.4	132.7	127	137.8	102.9	123.5	100	98.1	102.3	93	95.5	84.8
I1K0L7	Uncharacterized protein OS=Glycine max OX=3847 GN=100789900 PE=4 SV=1	16	7	1	398	43.538	77.5	87.8	72.5	77.8	94.4	66.9	115.9	123.4	114.1	152	102.8	121.2	103.5	92.9	116.7	73.2	98.6	108.7
B6EBD5	SGT1-2 OS=Glycine max OX=3847 GN=100194421 PE=2 SV=1	12	3	1	359	40.641	103.8	86.9	88.6	114.1	139.4	88.8	119.7	145.7	127.2	100.8	74.7	99.6	87.3	77.7	101.7	74.2	75.5	94
I1JHQ7	Uncharacterized protein OS=Glycine max OX=3847 GN=100779857 PE=4 SV=1	12	12	1	549	59.929	95	67.2	74	97.5	97.7	76.4	107.4	103.4	104.6	115	119.1	119.1	90.5	95.6	117.4	94.7	117.2	108.6
I1LEX5	Uncharacterized protein OS=Glycine max OX=3847 GN=100818012 PE=4 SV=1	8	2	1	408	42.888	107.6	84.3	88.9	105.9	131.1	101.3	113.4	123.7	113.9	104.8	84	93.9	86.9	87.2	103.8	81.5	89.7	98.3
C6T8I2	Uncharacterized protein OS=Glycine max OX=3847 PE=2 SV=1	14	3	1	395	43.641	92.5	81.4	85.2	102	106.3	85.3	134.7	152.6	139.8	103	94.4	101.5	95.3	88.2	101.4	72.5	77.1	86.8
I1KC54	Uncharacterized protein OS=Glycine max OX=3847 GN=100804044 PE=4 SV=1	9	7	1	597	64.979	99.8	75.5	81.4	117.9	134.7	86.3	114.9	126.5	126.5	105.4	86.2	111.6	86.7	90.6	99.5	75.3	86.6	94.7
C6THW8	Uncharacterized protein OS=Glycine max OX=3847 GN=547601 PE=2 SV=1	7	6	1	254	28.016	103	84.9	79.9	111.9	118.8	89.1	125.2	128	112.3	102.6	97.8	123.6	76.2	79.8	106.4	81.1	90.6	88.6
K7LBF4	Uncharacterized protein OS=Glycine max OX=3847 GN=100775219 PE=4 SV=1	13	6	1	662	72.225	107.8	83.4	92.8	107.2	117	95.2	116.6	132.2	130.6	120.5	86.4	95.2	69.3	88.5	95.3	78.6	92.4	90.9
C6TAG0	Uncharacterized protein OS=Glycine max OX=3847 GN=100800706 PE=2 SV=1	12	11	1	369	41.536	95.9	81.2	85.3	98.8	110.1	91.1	115.1	118.6	118.1	123.4	95.1	106.7	88.9	97.3	107.8	78.1	97.7	91
I1MUM8	Malate synthase OS=Glycine max OX=3847 GN=100813906 PE=3 SV=1	15	3	1	556	62.735	88.5	74.8	86	88.7	97.5	70	111.2	135.5	121.8	140	97.7	99.1	98.8	96.8	127.8	72.8	97.8	95.3
A0A0R0G7D8	Uncharacterized protein (Fragment) OS=Glycine max OX=3847 GN=GLYMA_15G0515002 PE=4 SV=1	12	9	1	629	68.111	95.7	78.6	78.1	91.1	116.9	87.5	110.3	124.6	122.1	115.5	89.3	113.9	105.9	94.1	117.3	81.5	96.5	81.1
C6T8J1	Glucose-6-phosphate 1-epimerase OS=Glycine max OX=3847 GN=100787970 PE=2 SV=1	13	4	1	326	36.469	93.9	77.1	87.1	102.3	122.2	92.1	120.6	132.2	126.1	119.4	94.7	105.3	85.1	86.3	97.8	78.7	87.5	91.6
A0A0R0FVK4	Carboxypeptidase OS=Glycine max OX=3847 GN=100792057 PE=3 SV=1	11	11	1	498	55.651	97.9	80.1	88.2	102.2	121.8	96.6	118.3	133.6	116.7	113	85.5	103.7	90.7	92.6	107.3	77.8	86.3	87.4
I1JQT5	Uncharacterized protein OS=Glycine max OX=3847 GN=100794049 PE=4 SV=2	13	3	1	1195	130.403	102.6	78.2	91.6	110.8	140.3	94.6	127.1	138.2	144	103.5	80.5	94	86.8	82	103.9	69.2	80.8	71.9
I1KQD8	Uncharacterized protein OS=Glycine max OX=3847 GN=100814757 PE=3 SV=2	12	4	1	379	41.363	78.6	87.4	100.4	86.4	114.2	106.4	107.8	126.1	102.3	147.5	90.3	110.3	84.7	87.7	96.9	95	94.3	83.7
I1N2I4	Uncharacterized protein OS=Glycine max OX=3847 GN=100776864 PE=4 SV=1	11	3	1	255	27.614	93.8	76.5	80.5	104.9	120.6	81	112.1	127.1	126.3	106.9	91.7	111.7	95.4	91	107.7	86.9	93.2	92.7
I1KRB5	Uncharacterized protein OS=Glycine max OX=3847 GN=100813706 PE=3 SV=1	15	5	1	527	58.826	102.9	78.7	86.2	105.2	126.7	101.3	124.3	136.7	116.2	106.2	87.6	110.5	91.8	88.1	113.1	69.5	82.1	72.7
A0A0R0KRZ3	Uncharacterized protein OS=Glycine max OX=3847 GN=GLYMA_03G118800 PE=4 SV=1	13	7	1	486	51.79	106.1	84.5	93	115.3	129	99.2	105.8	128.3	126.6	108.8	82.5	99.6	80.1	89.8	96.9	84	86	84.7
A0A0R0HYJ0	Uncharacterized protein OS=Glycine max OX=3847 GN=100803600 PE=4 SV=1	10	9	1	827	89.613	97.2	79	88	100.8	119.8	96.5	119.9	129.2	117.7	113.6	91	104.4	89.4	86.4	101.2	79.1	94.5	92.2
I1LNP4	Uncharacterized protein OS=Glycine max OX=3847 GN=100790762 PE=4 SV=1	14	14	1	328	34.81	98.4	81.9	82.3	109.1	116.7	86.8	104.9	121.2	124.8	122.5	96.1	99.6	85.1	93.3	107.3	80	90.7	99.2
I1KIF0	Malic enzyme OS=Glycine max OX=3847 GN=100806545 PE=3 SV=1	14	2	1	604	66.605	90.1	81.4	79.8	100.2	109.1	79.9	115.7	119.8	129.1	123.3	101.9	104.7	100.3	93.1	112.6	70.4	94.7	93.8
F6KBT3	Allene oxide cyclase 3 OS=Glycine max OX=3847 GN=AOC3 PE=2 SV=1	9	1	1	257	27.972	94.2	69.9	74.8	104.4	120	81.7	124.4	133.2	142.6	117.9	90.3	110.7	87.3	90.1	106.3	71.9	96.5	83.9
I1LAX4	Uncharacterized protein OS=Glycine max OX=3847 GN=100809656 PE=3 SV=1	20	5	1	733	82.862	103.1	75.4	90	106.4	105.4	86.3	120.1	123.4	128.3	109.8	102.1	108.2	86.1	100.4	103.3	74.5	93.2	83.9
I1KT90	Uncharacterized protein OS=Glycine max OX=3847 GN=100782686 PE=4 SV=1	14	7	1	340	39.92	112	79.7	83.4	106.4	115.8	91.2	117.1	126.7	117	99.1	91.1	112.9	91.6	90.2	115.4	73.7	96.5	80
I1M6B9	Uncharacterized protein OS=Glycine max OX=3847 GN=100810626 PE=4 SV=1	14	4	1	768	84.498	103.9	78.9	93.8	113.5	124.3	103	118.1	134.4	114	111.3	90	111.4	83.9	84.8	100.8	69.3	87.6	76.9
I1KBN0	Uncharacterized protein OS=Glycine max OX=3847 GN=GLYMA_06G156400 PE=4 SV=2	13	6	1	474	50.721	95.6	81.4	88.8	105.7	126.9	96.8	115.2	124.5	125.1	117.7	93.8	102	89.9	87.6	97.2	75.9	85.8	90.2
I1JMI9	Malic enzyme OS=Glycine max OX=3847 GN=100799344 PE=3 SV=1	14	14	1	622	68.939	92.2	78.9	80.1	99.3	111.2	81.7	120.6	129.8	124.5	120.9	96.6	108.4	94.9	93.9	111.3	72	89.6	93.9
I1KTK7	Clustered mitochondria protein homolog OS=Glycine max OX=3847 GN=100816894 PE=3 SV=2	19	3	1	1442	157.173	100.9	80.9	92	109.4	133.1	95.2	122.8	122.7	135.7	108.6	86.2	99.7	85.3	85	93.4	72.9	92.1	84.1
C6TDJ3	Uncharacterized protein OS=Glycine max OX=3847 GN=100797622 PE=2 SV=1	12	3	1	350	37.605	102.1	79.2	66.2	115.7	137.3	73.4	126.6	134.3	115.4	112.6	85.8	98.5	73.1	83.9	155.3	69.8	79.6	91.2
I1KQ70	Uncharacterized protein OS=Glycine max OX=3847 GN=GLYMA_08G042400 PE=3 SV=2	16	3	1	792	87.512	103.4	84.2	95.9	102.3	129.4	95.4	116.8	142.5	126.5	112.3	78.3	94.9	84.4	81.4	100.8	80.9	84.2	86.6
I1LA34	Calcium-transporting ATPase OS=Glycine max OX=3847 GN=100785768 PE=3 SV=1	15	6	1	1035	113.892	103.8	78.7	82.5	91.5	117.5	91.8	127	135.1	119.9	110.3	87.5	104	97.2	88.4	115.7	70.3	92.7	86.1
A0A0R0EBB0	Cysteine synthase OS=Glycine max OX=3847 GN=100101866 PE=3 SV=1	10	1	1	325	34.186	95	82.9	72	105.8	108.7	87.3	109.9	118.9	97.1	119.4	99	96	85.9	88.5	167.2	84	102	80.4
I1NGC4	Uncharacterized protein OS=Glycine max OX=3847 GN=100301904 PE=4 SV=1	14	14	1	698	76.859	91.3	73.5	87	103.6	135.4	92.5	114.9	126	123.5	121.4	93.4	115.5	86.8	82	95.7	82.1	89.8	85.8
C6SY73	Uncharacterized protein OS=Glycine max OX=3847 GN=100499921 PE=2 SV=1	11	1	1	150	16.878	101.4	82.6	89.5	100	115.8	94.1	119.5	134.7	126.8	109.3	88.6	97.3	88.7	88.4	110.1	81.1	89.8	82.2
I1MEK0	Eukaryotic translation initiation factor 3 subunit D OS=Glycine max OX=3847 GN=100799613 PE=3 SV=1	12	12	1	565	64.323	97.6	82	89.7	102.6	123.1	91.7	129.4	128.7	123.2	108.7	85	111.1	85.6	91.8	105.1	76.1	89.4	79.3
I1MBI6	Uncharacterized protein OS=Glycine max OX=3847 GN=100810630 PE=4 SV=1	17	4	1	996	109.8	90.3	85	86.4	95.3	98	79	119.5	121.3	125	122.5	97.8	109	96.9	96.8	107.1	75.6	101.2	93.5
C6TIW1	Uncharacterized protein OS=Glycine max OX=3847 GN=100798090 PE=2 SV=1	9	9	1	301	32.539	94.8	72.4	82.6	116.8	129.9	84.6	118.8	128.5	126.6	103.2	96.2	114.6	86.4	79.2	104.9	80.1	93.9	86.6
A0A0R4J4C4	Uncharacterized protein OS=Glycine max OX=3847 GN=100170737 PE=3 SV=1	13	3	1	287	31.699	94.4	83	85	102.4	87.4	67.9	121.6	140.8	107.2	115.2	105.3	133.3	90.6	92.2	119.1	75.8	91.3	87.5
I1N8M4	Uncharacterized protein OS=Glycine max OX=3847 GN=100791446 PE=4 SV=1	7	3	1	202	21.985	100.3	81.7	89.7	100	118.4	95.7	115.3	128.8	119.9	106.5	89.4	103.1	92.2	92.6	109.2	85.6	89.1	82.5
I1MBJ1	Peroxidase OS=Glycine max OX=3847 GN=100812415 PE=3 SV=1	11	3	1	324	35.163	100.6	82.4	78.4	115.3	122.8	92.5	108.2	124	120.8	108.3	88.6	111.8	91	96.2	108.6	76.6	86.1	87.8
I1NGS1	Uncharacterized protein OS=Glycine max OX=3847 GN=100788825 PE=3 SV=1	7	3	1	225	24.856	105.8	77.9	91.7	111.2	115.4	100.4	123.2	137.6	114.5	97.6	87.4	115.9	94.3	88.8	104.9	67.9	92.9	72.6
I1KID4	Uncharacterized protein OS=Glycine max OX=3847 GN=100802984 PE=4 SV=1	18	8	1	198	21.641	103.7	91.9	83.4	96.7	102	85.9	117.5	131.5	116.7	112.8	93.2	107.5	86.6	90.2	113.7	82.7	91.2	92.8
I1JSY1	Uncharacterized protein OS=Glycine max OX=3847 GN=100776544 PE=4 SV=1	15	15	1	727	81.957	103.1	77.9	86.7	108.9	128.3	91.7	121.3	136.8	132	107.9	89.3	100.6	87.1	84.5	104.5	71.7	83.2	84.6
I1N0K6	Uncharacterized protein OS=Glycine max OX=3847 GN=100783637 PE=3 SV=1	10	1	1	301	32.612	94.8	76.1	91.4	108.1	116.7	96.3	127.3	131.2	134.3	105.8	84.1	109.9	88.3	92.1	93.5	75.7	99.8	74.6
I1MF04	Uncharacterized protein OS=Glycine max OX=3847 GN=100799097 PE=4 SV=1	16	5	1	723	81.796	103.1	79.8	89.8	107.2	138	110.6	130.7	136.7	131.6	110.5	85.2	101.2	80.8	78.3	93	67.7	81.9	73.9
I1KL55	Uncharacterized protein OS=Glycine max OX=3847 GN=100792563 PE=4 SV=1	11	11	1	408	45.565	100.5	78	86.7	110.9	131.8	94.4	123.1	127.4	131.4	106.4	92.3	106.7	83.1	85.7	97.2	76.1	84.8	83.7
C6TNS8	Uncharacterized protein OS=Glycine max OX=3847 GN=100778253 PE=2 SV=1	9	9	1	339	37.925	91.9	82	81.6	102.1	109.3	71.3	129.9	133	121.5	110.4	102	124	92.7	82.8	104.1	73.1	90.9	97.5
C6T8R3	Uncharacterized protein OS=Glycine max OX=3847 GN=100796094 PE=2 SV=1	9	2	1	367	39.825	88.8	87.6	83.7	97.1	121.9	104.8	109.1	126.1	117.6	136.8	81.8	103.2	89.6	101.4	101	78.5	81.1	89.7
I1LFN3	Glycosyltransferase OS=Glycine max OX=3847 GN=100781517 PE=3 SV=1	12	12	1	481	53.598	99.8	69.6	79.8	107.1	128.4	82.8	110.3	126.6	124.2	107.7	88.5	106.3	103.1	104.2	113.2	72	82.7	93.7
I1LFC6	Uncharacterized protein OS=Glycine max OX=3847 GN=GLYMA_10G290000 PE=4 SV=1	13	1	1	216	23.888	90.4	82	86.8	82.2	98.3	78.9	123.3	142.6	112.9	127.8	100.5	116.5	111.4	87.4	115.9	64.9	89.2	88.9
C6THU1	Uncharacterized protein OS=Glycine max OX=3847 PE=2 SV=1	12	3	1	342	39.23	73.9	88.2	71.6	77.1	78.2	54.1	119	119.2	88.1	152.3	112.6	162.3	111.2	105.7	116.9	66.4	96.1	106.8
C6TDP9	Uncharacterized protein OS=Glycine max OX=3847 PE=2 SV=1	12	12	1	300	32.705	104	79.4	92.8	107.4	133.5	96.4	119.5	127.6	136.8	116.1	88.2	96.5	75.7	85.4	90	77.3	86	87.4
I1JKC3	Malic enzyme OS=Glycine max OX=3847 GN=100811081 PE=3 SV=2	14	2	1	604	66.644	91.6	82.1	83.7	98.3	105.8	85.7	121.1	129.7	135.5	123.4	99.7	102.2	93.5	97.6	100.1	72.1	85	92.8
C6SZW0	Uncharacterized protein OS=Glycine max OX=3847 PE=2 SV=1	7	2	1	203	22.116	99.4	78.3	84.3	103.1	116.2	89.4	122.5	134.9	121.1	106.7	92	117.1	95.2	89.7	110.7	73.1	88.9	77.4
I1L053	Uncharacterized protein OS=Glycine max OX=3847 GN=100802347 PE=3 SV=1	12	3	1	342	39.225	71.9	93.2	70.4	66.1	66.7	63.5	107.6	83.6	99.5	179.2	135.2	139.8	112.9	104.7	110.8	62.4	116.7	115.9
I1KNV7	Uncharacterized protein OS=Glycine max OX=3847 GN=100817607 PE=3 SV=1	11	2	1	391	40.879	103	83.2	88.7	109.5	120.9	101.8	113.7	126	132.7	111.5	94.1	92.8	83.1	86.3	91.2	79.1	89.5	92.8
I1K5J8	Uncharacterized protein OS=Glycine max OX=3847 GN=100795694 PE=3 SV=1	17	12	1	617	69.333	98.6	82.4	94.4	100.8	118.3	95.8	125	144.2	127.3	108.8	82.9	107.3	93.6	84.2	98.5	73.1	88	76.7
K7N1Q0	Uncharacterized protein OS=Glycine max OX=3847 GN=100820376 PE=3 SV=1	15	12	1	947	106.061	95	78.8	96.6	99.4	119.3	101.8	116.4	136.6	121.7	115.6	87.7	99.5	90.7	87.9	93.1	82.8	89.7	87.3
K7MYC4	Uncharacterized protein OS=Glycine max OX=3847 GN=100788622 PE=3 SV=1	20	6	1	964	111.451	106.4	86.9	98.5	116	126.7	96.7	118.5	114.6	132.6	106.1	93.1	100.1	76.7	84.5	81.6	76.4	94.2	90.4
C6T3Z7	40S ribosomal protein S8 (Fragment) OS=Glycine max OX=3847 PE=2 SV=1	9	1	1	256	29.111	96.9	75.3	87.3	102.7	140.6	92.1	125.5	137.2	135.3	112.4	87.6	104.9	90.6	80.2	99.6	71.8	79.1	80.8
C6TAX7	Uncharacterized protein OS=Glycine max OX=3847 GN=100816984 PE=2 SV=1	12	12	1	214	24.15	82.1	77.5	97.2	105.7	164	125.3	131	126.4	126.7	119.5	88.5	98.7	75.7	61.3	82.2	86.1	82.4	69.8
I1KPJ5	Nucleoside diphosphate kinase OS=Glycine max OX=3847 GN=GLYMA_08G022500 PE=3 SV=1	8	8	1	236	25.454	95.3	79.4	84.5	104.1	118.8	85.4	129	137.8	131.2	106.1	93.4	118.7	97.6	86.6	99.9	67.9	84	80.2
A0A0R4J3E9	Uncharacterized protein OS=Glycine max OX=3847 GN=100777821 PE=4 SV=1	8	5	1	182	17.721	139	99.3	122.7	145.6	174.9	126.3	163.3	161.2	159.4	56.7	52.6	70.8	51.5	53.9	65.1	43.9	57.9	55.8
I1MN39	Proteasome subunit alpha type OS=Glycine max OX=3847 GN=100790481 PE=3 SV=1	11	2	1	249	27.176	89.7	97.2	87.7	91.5	79.2	74.5	117.5	123.8	123.2	124.1	101.6	105.7	104.4	101.7	103	72.8	96.6	105.9
I1KLC9	Uncharacterized protein OS=Glycine max OX=3847 GN=100809915 PE=4 SV=1	14	12	1	580	65.15	93.4	79.4	88.7	97.8	105.1	81.5	121.2	119.1	135.1	120.3	91.1	105.4	93.7	95.1	95.6	73.5	110.2	93.7
I1LTT3	Uncharacterized protein OS=Glycine max OX=3847 GN=GLYMA_12G182800 PE=3 SV=1	4	1	1	111	11.167	93.6	81.4	86	100.5	121.3	79.3	125.3	144.8	142.2	128.2	93.8	116	85.9	80.2	100	66.5	78.5	76.5
K7LRU6	Uncharacterized protein OS=Glycine max OX=3847 GN=100816245 PE=4 SV=1	14	5	1	705	77.78	104.6	97.7	87.8	105.9	116.7	91.4	103.1	124.9	123.3	119.6	79.6	94.6	84.3	95.3	107.4	82.5	85.8	95.5
I1KEA0	Uncharacterized protein OS=Glycine max OX=3847 GN=100779078 PE=4 SV=1	15	5	1	343	37.835	93.3	88.5	91	134.6	124.5	70.9	112.6	129.5	141.8	110.1	93.6	121.6	79.3	81.1	96.8	70.1	82.7	77.9
I1NGN1	Uncharacterized protein OS=Glycine max OX=3847 GN=100777262 PE=4 SV=2	10	10	1	337	37.301	98.3	84.3	84.7	90	109.5	93	101.7	129.2	115.9	119.3	85.8	103.2	98.2	97.8	111.8	92.5	93.4	91.4
K7MGK0	AP-4 complex subunit epsilon OS=Glycine max OX=3847 GN=100806914 PE=3 SV=1	14	5	1	981	107.691	101.7	83.7	91.4	111.4	127.1	96.5	113.9	125.6	130.6	112.6	86.1	97.9	83.3	86.6	97.6	77.2	90.9	86
I1LVU7	Diacylglycerol kinase OS=Glycine max OX=3847 GN=100811680 PE=3 SV=1	11	3	1	480	53.5	97.7	74.2	91	105.8	119.2	99	130	158.3	130.4	111.7	84.7	97.2	78.2	81.7	96.4	76.5	81.9	86
I1NID6	Uncharacterized protein OS=Glycine max OX=3847 GN=GLYMA_20G213700 PE=3 SV=1	10	5	1	354	39.778	108.4	86.8	100.5	106.5	118	86.9	136.5	137	143.3	96.7	79.5	96.6	85.5	89.9	97.3	66.4	88.9	75.4
B6ETP1	Arginyl-tRNA synthetase OS=Glycine max OX=3847 GN=argS PE=2 SV=1	14	5	1	597	68.156	84.1	78.1	89.6	82.3	96.1	94.9	116.7	119.8	99.3	142.8	109.9	131.2	106.2	100.3	95	67.8	95.9	90
I1LTQ1	Uncharacterized protein OS=Glycine max OX=3847 GN=100792879 PE=4 SV=1	13	2	1	387	43.398	91.3	89.7	83.2	115.8	114.9	75.1	116.6	126.5	138.6	106.5	92.4	122.3	97.3	90.9	99.3	72.5	85.5	81.5
K7KSY8	Uncharacterized protein OS=Glycine max OX=3847 GN=100786543 PE=4 SV=1	17	5	1	953	104.451	101.9	81.4	111.3	101.8	120.5	105.9	117	118	106.6	103.5	88	98.9	91.4	91.7	83.1	84.4	100.5	94.2
I1KGY8	Uncharacterized protein OS=Glycine max OX=3847 GN=547750 PE=4 SV=1	15	15	1	519	56.128	108.5	76.3	79.3	113.2	124.7	87.1	112.5	119	114.5	109	94.4	108.2	80.3	91.7	114.7	76.5	93.8	96.3
I1KB73	Uncharacterized protein OS=Glycine max OX=3847 GN=100779769 PE=4 SV=1	15	8	1	390	42.345	99.2	83.3	89.1	102.9	126	100.6	119.3	133.2	133.8	108.4	87	100.2	92.8	86.1	95.1	77.5	84.4	81
I1JT95	Uncharacterized protein OS=Glycine max OX=3847 GN=100777972 PE=4 SV=1	13	4	1	276	29.974	83.4	75	82.3	82.8	104.5	81.5	122.1	132.4	121.4	138.9	102.2	118.5	109.9	96	109.9	63	89.9	86.3
I1L9P5	Uncharacterized protein OS=Glycine max OX=3847 GN=100800397 PE=4 SV=1	14	14	1	418	47.194	95.1	73.4	87.9	103.8	114.4	90.2	117.9	128.5	128.2	117.5	94.9	100.9	87.2	96.2	102	78.6	92.6	90.8
A0A0R4J5X9	Succinate dehydrogenase [ubiquinone] iron-sulfur subunit, mitochondrial OS=Glycine max OX=3847 GN=100815377 PE=3 SV=1	10	5	1	277	31.14	98.9	83.2	93.8	105.4	113.7	95.6	114.5	133.9	140.2	126.7	91.7	89	78.1	91.1	91.7	76.3	86.5	89.7
I1JE09	Uncharacterized protein OS=Glycine max OX=3847 GN=100812117 PE=3 SV=1	11	3	1	156	17.697	103.2	80.1	86.2	107.4	132.8	92	124.3	134.9	119.4	108.8	84.2	114.9	80	81.8	113.7	76.4	86.2	73.8
I1MLX4	60S ribosomal protein L13 OS=Glycine max OX=3847 GN=100499935 PE=3 SV=1	11	2	1	207	23.908	94.7	75.8	85.8	100.3	123.5	87.1	121.2	129.1	122.1	109.2	90.7	107.5	92	88	108.6	82.6	92.9	88.8
A0A0R0IR73	40S ribosomal protein SA OS=Glycine max OX=3847 GN=100786575 PE=3 SV=1	12	7	1	379	41.531	102.1	83.9	85.7	104.1	117.2	92.1	125.3	133.6	129.1	110.5	90.3	103.1	80.7	86.2	102.5	77.3	88.7	87.5
C6SYZ8	Uncharacterized protein OS=Glycine max OX=3847 GN=100499978 PE=2 SV=1	12	3	1	206	23.572	94.7	77.4	86.4	96	130.3	93.9	133.5	143.6	134.6	110.3	85	99.1	93.5	84.7	103.3	72	79	82.7
I1L171	Uncharacterized protein OS=Glycine max OX=3847 GN=100800020 PE=4 SV=1	13	12	1	407	46	84.7	68.2	80.7	83.2	111.3	85.6	110.3	131.3	128.9	138.5	101.4	112.2	113.5	99.8	105.7	69.7	87.9	86.8
I1MJF7	Uncharacterized protein OS=Glycine max OX=3847 GN=100811882 PE=4 SV=2	21	21	1	2084	234.205	98.1	83.3	85.1	103.2	120.5	98.7	116.2	126	110.9	108.6	89.8	107.4	91.2	91.5	115.3	82.7	89	82.6
I1MEF8	Clathrin light chain OS=Glycine max OX=3847 GN=100818117 PE=3 SV=1	11	2	1	322	35.334	103	77.1	89	107.4	140.5	94.8	117.5	132.3	125.1	106.2	86.2	101.2	91.3	78.7	106.1	74.7	85.2	83.8
K7KYH7	Uncharacterized protein OS=Glycine max OX=3847 GN=100817569 PE=4 SV=1	9	3	1	714	80.051	90.4	73.1	82.4	95.8	117.9	84.9	111.1	116.8	114	126.5	97.7	114.2	95.2	93.3	116.9	81	101.3	87.6
C6TER4	Uncharacterized protein OS=Glycine max OX=3847 GN=100786578 PE=2 SV=1	11	11	1	312	34.899	86.5	78.5	79.8	97.9	115.4	79.1	120.8	127.3	125.9	132.9	106.6	118.5	96.3	89.5	108.2	65.5	82.7	88.4
I1L8V8	Uncharacterized protein OS=Glycine max OX=3847 GN=100792317 PE=3 SV=1	7	2	1	166	17.713	100.7	88.2	91.1	103.3	115.9	91.9	124.1	137.7	139	112.1	88.7	101.4	85.3	86.4	91.3	74.5	83.1	85.3
C6T551	Uncharacterized protein OS=Glycine max OX=3847 GN=100527699 PE=2 SV=1	10	10	1	153	17.323	106.1	77.3	87.8	83.9	113	94.6	119.7	140.3	109.6	114	86.1	104.4	92.6	94.6	117	83.8	88.8	86.7
I1NJ89	Uncharacterized protein OS=Glycine max OX=3847 GN=100807911 PE=4 SV=1	14	14	1	610	68.504	102.2	82.1	88.9	112.3	121.4	95.9	115.6	128.6	129.8	107.8	88.2	105.9	84.4	91	95.1	77.7	88.7	84.3
I1NHB5	Dihydrolipoamide acetyltransferase component of pyruvate dehydrogenase complex OS=Glycine max OX=3847 GN=100799926 PE=3 SV=1	9	3	1	465	48.409	94.6	85.2	81.1	104.9	129.3	85.1	110.5	114.4	122.6	125.1	92.9	116.1	88	91.7	110.5	76.9	86.5	84.6
A0A0R4J4C5	Uncharacterized protein OS=Glycine max OX=3847 GN=GLYMA_10G220100 PE=4 SV=1	10	6	1	206	23.112	74.3	75.9	73	77	100	74.1	108.3	130	113.5	156.8	107.4	128.8	115.4	98.4	115.3	68.2	88.2	95.2
I1LY05	Uncharacterized protein OS=Glycine max OX=3847 GN=100785314 PE=3 SV=1	10	1	1	375	43.184	100.6	79.5	92.7	103.3	141.3	99.3	121.1	140.9	142.4	114.5	81.3	89.7	84	79.6	98.2	76.5	77.3	77.7
I1LSH8	Uncharacterized protein OS=Glycine max OX=3847 GN=100811463 PE=4 SV=1	17	4	1	862	97.867	97.2	79.9	80.1	100	118.8	83.8	125.4	126.1	126	112	94.4	114	86.9	84.3	108.8	78.5	96.6	87.3
I1JGB2	S-formylglutathione hydrolase OS=Glycine max OX=3847 GN=100796669 PE=3 SV=1	10	2	1	285	32.101	105.4	80.1	92.3	111.3	124	101.2	120.5	134.8	127.4	106	88.7	104.4	83.9	86.8	92.1	72.9	85.6	82.6
I1MU67	Uncharacterized protein OS=Glycine max OX=3847 GN=100805156 PE=4 SV=2	18	9	1	1134	124.799	90.8	72.8	86.9	95.7	134.6	89.5	123.2	134.5	134.2	126.7	90.1	100.9	87	80.6	103	76.6	87.4	85.5
I1LJE0	Adenylyl cyclase-associated protein OS=Glycine max OX=3847 GN=100793194 PE=3 SV=1	13	1	1	469	50.623	106.5	82.3	92.2	107.3	131.9	97	124.4	132.7	119.7	105.1	86.4	108.6	85.3	81.2	96.2	71.4	85.5	86.2
G0T440	Purple acid phosphatase OS=Glycine max OX=3847 PE=2 SV=1	12	7	1	623	70.275	83.5	65.8	77	93.6	111.3	87.2	119.4	118.8	101.2	121	128.3	124.5	89.5	86.5	116.8	93	89.4	93.2
I1LVZ8	Uncharacterized protein OS=Glycine max OX=3847 GN=100812757 PE=4 SV=1	17	3	1	778	85.486	98.5	89	81.1	96.7	101.7	97.3	110.9	125.9	105.5	116	89.9	123.1	98.1	103.3	109.2	79.9	90.2	83.8
I1LIH4	Uncharacterized protein OS=Glycine max OX=3847 GN=100790915 PE=4 SV=1	22	5	1	620	68.696	97.6	84.2	84.7	99.6	101	91.9	115.9	138.5	115.9	119	93.6	121	90.3	92.3	106.1	77.6	90.4	80.3
I1JCF7	Alpha-mannosidase OS=Glycine max OX=3847 GN=100775419 PE=3 SV=1	16	3	1	1012	113.928	99.7	99.2	84.7	103.9	116.6	93.1	118	92.1	120.5	114.3	86.6	105.5	89.3	108.2	112.1	74.9	97.3	84.1
C6TIX1	Uncharacterized protein OS=Glycine max OX=3847 GN=100818868 PE=2 SV=1	12	12	1	450	48.639	89.5	81.6	85.4	88.5	111	97.1	106.4	123.8	122.3	139	100	104.2	96.3	87.6	110.8	80.3	95.9	80.2
I1LEY1	Uncharacterized protein OS=Glycine max OX=3847 GN=100819623 PE=4 SV=1	13	6	1	585	65.355	78.5	75.5	71.6	81.2	105.7	83	109.7	127.8	128.5	157	111.1	116.8	108.5	101.1	107.1	65.2	78.9	92.9
A0A0R0ETG1	Peptidyl-prolyl cis-trans isomerase OS=Glycine max OX=3847 GN=100306275 PE=3 SV=1	9	3	1	175	18.943	108.7	82.2	89.9	119	117.3	95.1	124.8	131.1	126.5	93.8	91.1	103.2	85.5	92.4	98.3	68.1	85.9	86.9
A0A0R4J594	Peroxidase OS=Glycine max OX=3847 GN=100820620 PE=3 SV=1	11	4	1	325	34.845	96.1	77.1	85.5	105.4	144.9	91.9	117.7	140.4	135	119.7	80.8	96.4	88.5	84.1	110.6	72.5	72.8	80.7
I1JFW6	Uncharacterized protein OS=Glycine max OX=3847 GN=100803239 PE=3 SV=1	10	1	1	204	22.738	97.2	87.6	87.5	103.6	111.3	89	116.9	131.8	117.4	119.8	88.3	116.6	88.8	94.3	109.2	73.5	86.7	80.3
I1JR24	Uncharacterized protein OS=Glycine max OX=3847 GN=100787551 PE=4 SV=1	10	7	1	423	46.656	97.6	81.8	89.3	101.7	121.4	79.4	121.4	133.3	119.1	116.3	96.3	110.7	90.2	84.6	108.9	72.8	82.6	92.7
I1N814	Alpha-mannosidase OS=Glycine max OX=3847 GN=100795651 PE=3 SV=1	14	12	1	1024	115.658	91.5	69.1	67.4	91.5	101.4	70.2	102.4	116.8	83.8	124.6	109.6	136.4	108.7	101.3	138.5	81.4	101.8	103.7
C6TJB9	Uncharacterized protein OS=Glycine max OX=3847 PE=2 SV=1	10	10	1	243	26.358	91	79.8	80.2	95.6	87.9	67.4	119.5	131	120.4	118.2	102.8	122.8	98.2	101.1	118.8	77.5	97.3	90.5
I1MXD1	Uncharacterized protein OS=Glycine max OX=3847 GN=100782717 PE=4 SV=1	12	2	1	672	69.147	91.9	79.6	85.7	100.8	128.9	95.8	117	129.3	128.1	128.6	90.6	104.3	92	85.9	108.6	69.7	85.6	77.5
I1K7L1	Uncharacterized protein OS=Glycine max OX=3847 GN=100802977 PE=4 SV=1	10	1	1	543	58.045	95.8	75.8	93.1	100.5	125.3	90.7	119.8	125.8	123.4	112.5	90.5	100.4	91.5	86	108.2	79.9	96.7	84.3
E3W9C1	Protein disulfide isomerase S-2 OS=Glycine max OX=3847 GN=PDIS-2 PE=2 SV=1	11	1	1	362	39.795	103.1	89.2	89.4	99.4	100.4	93.5	118.4	135.6	132.4	113.6	84.5	91.2	89.6	95.7	106.8	75.9	94.6	86.6
I1KQV6	Uncharacterized protein OS=Glycine max OX=3847 GN=100810467 PE=4 SV=2	12	7	1	476	51.955	106.5	78.1	86.2	113.9	125.7	91.3	121.3	125.2	127.9	100.5	88.5	100.8	84.6	91.4	104	73.1	91.1	89.8
I1JMF8	Uncharacterized protein OS=Glycine max OX=3847 GN=100813407 PE=4 SV=1	13	12	1	346	38.507	106.2	77.4	89.4	103.1	119.4	93.9	111	125.8	103.2	106.6	96.3	121.3	98.6	103.3	107.4	74.6	77.7	84.8
K7MPZ2	Uncharacterized protein OS=Glycine max OX=3847 GN=100790904 PE=4 SV=1	14	4	1	432	47.33	99.5	79.7	82.9	106.4	125.6	91.7	115.2	127.4	121.7	116.1	89.8	106.6	81.5	89.3	107.3	81.3	88.1	89.8
I1M1V8	Uncharacterized protein OS=Glycine max OX=3847 GN=100809553 PE=3 SV=1	11	10	1	589	63.371	82.3	71	89.5	86.2	119.8	107.8	114.1	126	113.6	131.8	100.3	103.5	98.4	94.3	96.9	87.2	88.7	88.8
I1JXI9	Proteasome subunit beta type OS=Glycine max OX=3847 GN=100778498 PE=3 SV=1	10	10	1	272	29.306	101.5	79.9	88.2	108.8	123.9	96.7	124.3	134.5	128.1	110.6	89.9	106	81.4	87	97.9	73.4	84.8	83.1
A0A0R0JNC7	Uncharacterized protein OS=Glycine max OX=3847 GN=100776945 PE=4 SV=1	10	10	1	955	107.807	81	71	75.1	101.1	120.1	67.4	106.8	106.8	109	134.7	122	124.6	82.2	76.2	110.4	94.3	104	113.5
A0A0R0HSC1	Uncharacterized protein OS=Glycine max OX=3847 GN=GLYMA_10G123200 PE=4 SV=1	11	11	1	287	32.682	102.9	86.9	91	107.5	106.9	87.5	120.2	127.7	124.4	100.7	92.1	110.2	92.7	94.6	103	76.1	91.8	83.9
A0A0R0J9J2	Uncharacterized protein OS=Glycine max OX=3847 GN=GLYMA_06G002900 PE=3 SV=1	10	10	1	466	49.614	92.2	77.1	88	100.5	124.5	96.3	122.3	134	131.6	121	89.5	106.5	90.4	86.6	92	73.6	88.3	85.6
I1KCL6	Uncharacterized protein OS=Glycine max OX=3847 GN=100819703 PE=4 SV=1	12	12	1	620	70.872	96.3	75.4	88.3	115	128	93.6	120.5	130.6	132	102.8	94.1	103.3	87	83.3	98.3	78.4	88.6	84.6
K7KWT9	Uncharacterized protein OS=Glycine max OX=3847 GN=100776220 PE=4 SV=1	11	6	1	444	44.909	101.5	83.6	91.4	103.2	126	94.6	118.5	120.7	135.1	106.5	88.6	101.4	91.5	90.1	95	78.8	91	82.6
C6T4I7	Ribosomal protein L19 OS=Glycine max OX=3847 GN=100527501 PE=2 SV=1	8	1	1	212	24.613	101.5	75.3	87.6	98.2	130.4	92.6	126.2	144.5	137.5	115.7	85.3	104.2	82.5	82.3	97.4	75.9	82.1	80.7
I1KAD3	Uncharacterized protein OS=Glycine max OX=3847 GN=100791865 PE=4 SV=2	15	15	1	723	79.881	93.5	78.9	85.3	102.1	117.6	88.8	118	116.5	120.8	112.1	90.3	119.1	92.4	96	102.4	81.9	100.7	83.6
C6TMK6	Uncharacterized protein OS=Glycine max OX=3847 GN=100777903 PE=2 SV=1	6	6	1	128	13.349	80.4	68.8	78.3	69.3	99.9	89.5	95.6	133.4	90.7	103.9	85.2	108.2	170.9	112.4	150.9	79.8	100.4	82.4
I1KRD4	Uncharacterized protein OS=Glycine max OX=3847 GN=100803720 PE=4 SV=1	11	2	1	267	30.857	91.3	83.9	79.3	92.5	98.2	78.9	117.5	116.3	111.5	124.8	106.7	122.5	118.3	105.7	101.2	55.7	89.3	106.5
A0A0R0GPK2	Uncharacterized protein OS=Glycine max OX=3847 GN=547984 PE=4 SV=1	8	2	1	130	14.849	94.8	80.4	86.2	99	127.4	90.6	131.1	141.8	135.8	109.3	82.1	103.7	89.3	87.2	103	76.5	81.1	80.8
C6TMV9	Uncharacterized protein OS=Glycine max OX=3847 GN=100783652 PE=2 SV=1	11	3	1	294	31.438	107.9	75.9	87.1	108.9	119.6	88.7	123.5	124.8	123	105.2	93.4	99.2	83.7	96.4	113	70.9	89.8	89
I1N8L7	Uncharacterized protein OS=Glycine max OX=3847 GN=100787734 PE=4 SV=1	11	11	1	646	72.022	93.6	76.3	72.5	90.3	112.9	94.8	112.6	128.8	114.1	127.7	100.7	108	95.7	91.6	126	80.1	89.7	84.7
B6CBQ9	Ribosomal protein S13 OS=Glycine max OX=3847 GN=GLYMA_05G052300 PE=2 SV=1	9	9	1	151	17.129	103	84.1	89.9	105.6	115	95.2	128.9	134.6	127	103.7	86.4	118.6	84.9	92.1	94.7	74	87.7	74.6
B0M1A0	Peroxisomal 3-hydroxyisobutyryl-coenzyme A hydrolase OS=Glycine max OX=3847 GN=100170729 PE=2 SV=1	13	13	1	387	42.916	96.3	78.8	89.6	111.1	116.7	90.4	113.3	126.9	125.2	113.2	94.2	109.7	85	89.2	97.2	81	94.1	87.9
A0A0R0HF31	Uncharacterized protein OS=Glycine max OX=3847 GN=100801348 PE=3 SV=1	14	2	1	261	29.443	91	80.5	84.7	98	105.1	88.3	114.5	119.1	91.9	125	101.6	126.5	89	99.5	113.7	82.5	94.2	94.9
I1K7W5	Uncharacterized protein OS=Glycine max OX=3847 GN=100806180 PE=3 SV=1	11	5	1	389	42.812	94.6	79.3	88.2	109.3	125.9	90.2	120.2	143.3	129.4	122.4	92.8	94	80.3	79.9	103.2	73.1	78.8	95
C6TL61	60S ribosomal protein L13 OS=Glycine max OX=3847 PE=2 SV=1	11	3	1	207	23.721	103.4	85.7	81	104.3	133.3	87.3	122.6	128.3	128.4	103.7	78.8	105.8	90.3	89.2	114.2	75.6	84.6	83.2
I1JFY8	Glycerol-3-phosphate dehydrogenase OS=Glycine max OX=3847 GN=100808564 PE=3 SV=1	14	14	1	629	68.723	101.5	76.4	85	111.3	128	90.9	123.6	132.2	129.6	103.5	88.8	99.8	88.9	86.7	103.3	71.2	88	91.3
I1M9V9	Uncharacterized protein OS=Glycine max OX=3847 GN=100306164 PE=4 SV=2	14	14	1	1011	110.877	97.1	69.1	84	103.1	119.9	90.2	123.7	120.9	120.7	109.6	100.4	106.9	89.5	93	102.1	77	96.8	96.2
C6SWA6	Histone H2A OS=Glycine max OX=3847 GN=100803534 PE=2 SV=1	5	3	1	149	15.738	91.8	82.7	83.6	99.7	123.1	92.2	121	132.2	114.1	116.6	94.7	115.2	96.7	88.9	112.6	74.2	78.4	82.3
I1KYK0	Uncharacterized protein OS=Glycine max OX=3847 GN=100814766 PE=4 SV=1	6	4	1	415	43.666	112.4	87.8	91	112.2	132.8	97.6	119.5	133.3	132.7	99.4	79	97.7	79.5	83.2	98	76.9	84	83
K7K8E5	Uncharacterized protein OS=Glycine max OX=3847 GN=100796487 PE=4 SV=1	9	2	1	533	57.715	95.8	85.9	81.5	97.8	105.6	77.2	124	133.6	122.9	125.4	92.6	107	91.3	95.2	118.5	65.8	87.2	92.8
I1KMB9	Uncharacterized protein OS=Glycine max OX=3847 GN=100807083 PE=4 SV=1	15	4	1	629	71.127	100.9	77.6	87.6	107.8	145.3	95.2	128.6	139	146.2	101	81.5	93.7	91	79.9	102.2	70.7	76.7	75.1
I1JNF2	Adenylosuccinate synthetase, chloroplastic OS=Glycine max OX=3847 GN=100811618 PE=3 SV=1	14	4	1	486	52.913	96.2	81.6	83.5	105.5	116.7	90	121.8	132.8	131.2	118.2	91	106.2	82.6	91.4	102	75.6	86.5	87.2
I1JIE0	Ferritin OS=Glycine max OX=3847 GN=100787160 PE=3 SV=1	10	1	1	250	28.06	81.2	72.8	78.7	91.1	86.8	74.7	101.4	119.5	93.1	141.6	109.2	133.3	98.8	104.5	121.1	85.7	107.2	99.1
I1KM58	Uncharacterized protein OS=Glycine max OX=3847 GN=100786727 PE=4 SV=1	10	10	1	400	43.294	100.6	74.7	90.7	107.3	132.5	98.3	121	135.6	135.8	109.6	86.5	97.9	87.7	83.9	97.9	73.8	86.7	79.3
A0A0R0FXP3	Uncharacterized protein (Fragment) OS=Glycine max OX=3847 GN=GLYMA_15G0833001 PE=4 SV=1	15	5	1	1030	115.192	90	83.8	70.9	92.9	113.4	68.1	132.1	126.4	114.3	118.8	86.6	135.9	87.7	94.4	129.7	78.5	95.3	81.1
A0A0R4J321	Proteasome subunit beta type OS=Glycine max OX=3847 GN=100793551 PE=3 SV=1	12	2	1	233	25.113	101.6	82.5	86.2	101.6	128.2	94.5	124	131.9	123.4	118	90.5	113.3	79	83.7	102.2	75.8	83.2	80.4
K7LMK6	Uncharacterized protein OS=Glycine max OX=3847 GN=100807875 PE=4 SV=1	13	1	1	663	73.984	105.5	68.8	84.7	119.3	141.2	88.9	142.3	148.5	136.3	95.4	92.9	102.2	75.8	73.1	95.5	61.7	75.6	92.3
I1JLC7	Uncharacterized protein OS=Glycine max OX=3847 GN=100786290 PE=4 SV=1	17	16	1	847	96.176	99.5	82	87.9	108.7	126.6	100.1	120.8	130.7	132.1	112.5	87.8	104	81.4	82	94	77.1	90.9	82
I1L7G1	Cyanate hydratase OS=Glycine max OX=3847 GN=CYN PE=3 SV=1	9	9	1	165	18.628	84.9	84.5	82.8	93.2	92.1	65.1	110.4	120	113.5	137.8	107.7	117.5	87.5	93.3	118.5	86.1	102.4	102.5
K7K9Y5	Uncharacterized protein OS=Glycine max OX=3847 GN=100777899 PE=4 SV=1	20	8	1	3649	401.39	103.3	79.3	90.8	108.4	126	95.6	117	136.4	131.3	112.6	90.8	104.4	80.4	83.9	95.3	78.2	83.6	82.5
I1KHA2	Uncharacterized protein OS=Glycine max OX=3847 GN=100778178 PE=4 SV=1	9	9	1	399	44.534	100.6	79.9	93.6	100.7	128.3	102.4	117.1	124.6	127.5	109.7	88.2	103.4	88.9	86.5	89.7	83	92.5	83.5
I1LQF7	Uncharacterized protein OS=Glycine max OX=3847 GN=GLYMA_12G053800 PE=3 SV=1	10	9	1	514	58.262	108.9	80.3	110.6	91	112.3	113.6	114.7	132.8	98.2	101.9	78.8	102.3	96.4	92.5	108.6	87.2	103.3	66.7
C6TF34	Uncharacterized protein OS=Glycine max OX=3847 PE=2 SV=1	12	5	1	288	32.363	90	80.3	83	95	90.4	68.7	109.5	134.7	114.7	122.7	98.5	115.5	98	97.2	122.7	84.7	99	95.5
A0A0R0H141	Nascent polypeptide-associated complex subunit beta OS=Glycine max OX=3847 GN=GLYMA_12G039900 PE=3 SV=1	9	1	1	161	17.537	113.9	98.9	104.1	121.3	126.6	110.7	110.9	119	154	118.7	90.2	68.3	59.4	76.3	65.1	75.9	88.9	97.9
I1N8P9	Carboxypeptidase OS=Glycine max OX=3847 GN=100799900 PE=3 SV=1	10	8	1	462	51.344	101.1	74.3	79.8	112.1	140.5	84.4	114.8	134.1	125.9	96.8	85.9	110.4	102.2	85.5	114.7	73.1	79.7	84.8
I1KA75	Uncharacterized protein OS=Glycine max OX=3847 GN=100818968 PE=4 SV=1	12	4	1	439	48.504	100.2	82	86	105.5	112.8	88	120.7	124.5	129.1	112.3	93.1	101.8	87.1	90.4	106.4	74.1	97.3	88.7
I1JF43	Uncharacterized protein OS=Glycine max OX=3847 GN=GLYMA_02G141800 PE=3 SV=1	13	1	1	545	58.589	100	80.2	83.3	112.9	124.6	92.2	109.3	132.7	126.8	114.4	85.6	102.7	84.1	89	105.1	79.2	87.9	89.8
Q9SWA8	Glycine-rich RNA-binding protein OS=Glycine max OX=3847 GN=GRP PE=2 SV=1	8	3	1	160	15.837	78.6	72.5	83.9	92.4	126.2	72.4	98	110.9	80.3	128.5	92.6	102	117.5	98.5	129.3	84.9	99.4	132.1
A0A0R0JPL6	Uncharacterized protein OS=Glycine max OX=3847 GN=GLYMA_06G093600 PE=3 SV=1	9	3	1	468	50.04	106.5	86.6	86.6	103.7	119.9	95.3	115.1	128	128.9	108.7	82.2	100.6	90.4	91.1	105.2	75.6	92.2	83.5
I1LJA4	Uncharacterized protein OS=Glycine max OX=3847 GN=100784721 PE=4 SV=1	12	3	1	551	60.812	92.2	79.1	94	94.8	122.8	95.2	120.4	127.3	135.6	116.2	87.3	100.5	96.1	85.5	96.9	80.3	98	77.7
I1L1J3	Uncharacterized protein OS=Glycine max OX=3847 GN=100783783 PE=3 SV=1	10	6	1	365	41.546	105.4	89.7	92.9	102.9	134.6	102.9	133.2	120	112	85.3	89.4	117.6	96.8	85.2	97.2	76.4	81.1	77.4
A0A0R4J2M8	Proteasome subunit alpha type OS=Glycine max OX=3847 GN=100808731 PE=3 SV=1	11	2	1	249	27.085	80.2	87.9	79.3	81.6	79.2	67.1	117.2	129.6	109.5	139.3	101.4	125.5	106.5	102.1	123.5	75.1	99.7	95
I1N104	Phi class glutathione S-transferase OS=Glycine max OX=3847 GN=GSTF13 PE=2 SV=1	9	1	1	215	24.874	69.2	85.5	64	74.2	73.7	45.3	102.4	126.5	90.6	154.9	112.2	139.3	133.6	116.1	144.3	65.7	86.1	116.6
I1LKJ8	Uncharacterized protein OS=Glycine max OX=3847 GN=100808604 PE=3 SV=1	8	3	1	417	46.258	96.9	80.4	86.5	104.1	128.6	88.3	109.4	122.3	128.4	119.7	85.6	102.4	92.4	94.7	107.6	77.4	88.4	86.8
I1MBZ0	Uncharacterized protein OS=Glycine max OX=3847 GN=100811344 PE=4 SV=1	10	10	1	549	59.512	98.1	77.1	95	115.9	128.9	101.6	117.6	126.1	106.9	97.6	92.9	118.6	86.5	83.9	88.9	84.2	91.1	89.1
I1L4V4	Uncharacterized protein OS=Glycine max OX=3847 GN=100783609 PE=4 SV=1	13	12	1	780	85.12	100.1	82.9	86.2	107.6	123.3	95	116.1	128	122.8	111.6	90.7	108.9	85.4	88.8	99.2	79.2	86.5	87.8
I1LKP2	Nicalin OS=Glycine max OX=3847 GN=100779713 PE=3 SV=1	15	9	1	562	62.574	101.8	86.8	96.5	110.5	135	104.5	118.2	127.8	134.4	105	76.8	93.4	88.9	88.9	92	75.7	84.7	79.2
I1JZI4	Uncharacterized protein OS=Glycine max OX=3847 GN=100782808 PE=4 SV=1	9	6	1	274	28.168	96.7	79.9	93	105.3	135.3	99.9	121.8	124.3	121.7	113.6	85.3	100.2	86.5	87.8	104.1	76	87.5	81.1
I1KY83	Calcium-dependent protein kinase OS=Glycine max OX=3847 GN=547888 PE=4 SV=1	14	4	1	551	61.785	96	77.1	82.1	97.2	127.5	85.4	122	127.2	123.8	108.4	91.4	111.3	97.8	85.7	110.5	78.7	91	87
I1NBL9	Uncharacterized protein OS=Glycine max OX=3847 GN=100791628 PE=3 SV=1	8	5	1	219	22.98	99	80.4	82.7	108	122.7	97.6	114.4	129.5	109.9	104.7	93	114.1	96.8	88	105	77.1	86.3	90.8
A0A0R0IPI1	Uncharacterized protein OS=Glycine max OX=3847 GN=100787481 PE=3 SV=1	13	5	1	536	60.517	96.3	79.5	90.1	102.1	114.8	90.1	122	133.9	135.4	107.6	89.4	111.7	94.2	91	91.7	77.7	91.3	81
I1LIJ9	Uncharacterized protein OS=Glycine max OX=3847 GN=100796187 PE=4 SV=1	8	1	1	368	39.358	103.9	81.8	83.8	106.8	119.8	93.9	119.7	129.6	124.8	108	85.6	100.3	83.6	90.2	105.2	78	93	92
I1NH15	Uncharacterized protein OS=Glycine max OX=3847 GN=100814875 PE=4 SV=1	17	4	1	1355	147.928	98.8	79.4	87.3	103	125.1	96.8	124.5	131.1	126.7	103	91.3	109	97.1	85.6	102.1	73.5	87.5	78.1
I1NFB2	Uncharacterized protein OS=Glycine max OX=3847 GN=100813263 PE=4 SV=2	14	1	1	1087	117.527	102.6	78.9	88.2	107.2	127	96.1	121.5	135.3	152.7	110.6	83.7	90.6	83.8	86.5	91.3	74.3	88.6	81.1
I1LH18	Uncharacterized protein OS=Glycine max OX=3847 GN=100814676 PE=4 SV=1	11	11	1	438	48.006	105.4	81.8	83.6	114.2	120.1	89.2	113.8	127.4	137.6	114.1	91.2	104.6	73.6	89.2	101.8	78.9	90.4	83.1
A0A0R0GZS9	Uncharacterized protein OS=Glycine max OX=3847 GN=100786683 PE=4 SV=1	13	3	1	398	45.704	92.8	74.2	87.9	96.2	127.7	97.1	124.9	153.7	130.6	130.7	90.3	106.8	85.2	75.6	104.3	70.2	78.5	73.3
I1N5V6	Uncharacterized protein OS=Glycine max OX=3847 GN=100794600 PE=4 SV=1	13	13	1	643	73.444	98.6	73.5	99.4	110.2	130.8	96.8	114.3	117.3	115.8	101.9	88.8	88.2	99.8	95.6	114	75.2	94	85.8
I1MQS6	EF1Bgamma class glutathione S-transferase OS=Glycine max OX=3847 GN=547637 PE=2 SV=1	8	2	1	420	47.713	85.2	74.3	45	85.3	76.5	82.1	100.4	77.3	68.4	113.3	115.2	137.2	121.7	131.5	147.8	94.1	125.2	119.5
C6TD30	Uncharacterized protein OS=Glycine max OX=3847 PE=2 SV=1	11	6	1	318	35.531	94.2	96.4	73.6	116.5	107.3	62	120.1	122.7	144.4	108.6	115	137.7	88.8	70.8	91.9	71.7	87.8	90.4
I1NGB7	Uncharacterized protein OS=Glycine max OX=3847 GN=100795339 PE=4 SV=1	12	6	1	532	57.888	99.8	81.9	84.9	92.2	112.2	82.6	119	136.6	120.9	119.4	86.1	107.7	93.4	93.1	108	76.3	90	95.9
I1J9Y5	Uncharacterized protein OS=Glycine max OX=3847 GN=GLYMA_01G211700 PE=4 SV=1	10	2	1	147	16.524	87.6	91	87.2	90	77.5	62	127.5	133.4	111.3	121.7	92.8	124.4	107.5	103.3	116.1	65.8	102.1	99
I1M4Y9	Uncharacterized protein OS=Glycine max OX=3847 GN=100794483 PE=4 SV=1	12	1	1	800	87.454	97.6	80.2	86.8	103	124.6	88.5	122.5	124.1	122.6	106	87.9	101.8	93.7	88.7	105.6	77.2	94.5	94.7
I1L5T1	Eukaryotic translation initiation factor 3 subunit I OS=Glycine max OX=3847 GN=100781100 PE=3 SV=1	10	1	1	326	35.845	97.6	77.6	86.5	99.4	119.6	104.4	125.7	127.1	127	106.3	93.6	100.6	97.5	86.8	102.5	73.5	95.3	79.1
C6SVE0	Eukaryotic translation initiation factor 5A OS=Glycine max OX=3847 PE=2 SV=1	7	4	1	160	17.434	106.3	82.9	83.9	121.1	130.5	94.1	113.8	125.9	126.5	102.6	87.1	99.7	76.5	84.8	104.9	79.8	88.8	91
C6SV85	V-type proton ATPase subunit G OS=Glycine max OX=3847 GN=100305477 PE=2 SV=1	8	6	1	110	12.325	105	90.8	84.8	106.6	112.7	83.2	123	146.3	117.5	105.9	83.8	104.9	81	82.1	112.9	78.6	84.2	96.7
C6TFH7	Uncharacterized protein OS=Glycine max OX=3847 PE=2 SV=1	10	9	1	188	20.221	100.5	82.5	86.9	99.5	106.7	98.5	106	119.4	112.3	122.1	99.8	101.5	90.5	94.6	106.2	81.4	96.9	94.4
K7MZW1	Uncharacterized protein OS=Glycine max OX=3847 GN=100499714 PE=4 SV=1	7	1	1	125	14.083	93.4	84.7	86.5	94.1	99.3	74.1	122.3	138.5	123.6	121.9	94.7	107.2	93.7	92.6	114.4	74.5	90.2	94.3
C6SVD7	Phi class glutathione S-transferase OS=Glycine max OX=3847 GN=GSTF5 PE=2 SV=1	9	1	1	215	24.814	80.4	79.8	78.8	85.7	78.1	66.1	104.8	122.4	104.4	136.5	109.2	124.5	117.7	113.4	119.3	74.8	97	106.9
A0A0R0G729	Uncharacterized protein OS=Glycine max OX=3847 GN=100795551 PE=4 SV=1	12	2	1	1287	141.032	101.1	68.5	91	107.7	138	102.7	123.2	140.1	121	109.1	88.9	104.2	86.5	79.3	98.5	72.3	85.2	82.5
C6T4Q6	Uncharacterized protein OS=Glycine max OX=3847 PE=2 SV=1	9	1	1	147	16.486	79.2	95	97.7	78.1	90	64	107.4	129.1	100.6	160.1	96.7	127.1	91.9	93.2	110	83.2	96	100.5
C6T903	Uncharacterized protein OS=Glycine max OX=3847 GN=100781137 PE=2 SV=1	13	8	1	315	35.146	75.3	75.7	70	84.1	87.5	64.2	103.9	116.1	83.6	139.4	106.4	160.6	113.6	110.6	116.9	83.7	103.7	104.8
I1M0U7	Annexin OS=Glycine max OX=3847 GN=100782110 PE=3 SV=1	14	8	1	314	35.772	93	99.2	84	81.6	91.9	73.2	124.7	118.7	125.8	126.9	91.1	113.5	100.8	97.1	95	73	102	108.5
K7LG58	Uncharacterized protein OS=Glycine max OX=3847 GN=100813197 PE=4 SV=1	11	2	1	429	48.535	93.2	78.7	78.7	100.7	101.9	75.9	116.2	128.2	114.4	120.2	104.8	126.3	93.9	97.3	108.9	75.7	89	95.9
I1M1I9	Uncharacterized protein OS=Glycine max OX=3847 GN=100797118 PE=4 SV=1	15	4	1	724	82.011	100	80.6	90.6	107.6	127.5	102.3	134.8	145.6	125.1	114	83.8	95.3	75.8	84.2	99.3	67.9	78.3	87.5
I1N696	Uncharacterized protein OS=Glycine max OX=3847 GN=100784739 PE=4 SV=1	12	5	1	495	54.907	81.6	80.1	83.5	94.9	105.3	85.3	125.5	115.6	130.6	109	107.1	106.1	102.7	86	100.5	86.3	106	94
I1K0V7	Uncharacterized protein OS=Glycine max OX=3847 GN=100777265 PE=3 SV=1	8	3	1	247	27.542	81.3	51.8	52.3	90.2	70.7	48.5	90.2	67.9	75.6	124.6	172.5	132.3	103	70	161.4	110.7	167.2	129.9
C6TIX4	Glucose-6-phosphate 1-epimerase OS=Glycine max OX=3847 PE=2 SV=1	11	2	1	305	34.36	90.9	77.3	88.1	84.2	122	88.9	109.6	134.8	138.6	155.8	88.6	92.7	76.6	89.2	94.9	82.9	88.1	96.8
C6SVM3	Uncharacterized protein OS=Glycine max OX=3847 GN=100305556 PE=2 SV=1	7	3	1	124	14	100.3	91.3	88	102.7	92.2	73.7	125	135.2	121	104.8	94.5	110.8	98.5	92.4	114.1	68.7	94.4	92.4
B1ACD5	Kunitz trypsin protease inhibitor OS=Glycine max OX=3847 GN=100170692 PE=2 SV=1	5	5	1	211	22.662	86.8	79.2	84.2	98.7	117.8	79	129.5	130.8	129.2	113.7	105.5	125.1	86.1	73.8	102.1	85.2	93	80.4
A0A0R0F259	Uncharacterized protein OS=Glycine max OX=3847 GN=100782747 PE=3 SV=1	10	2	1	608	65.231	101.2	78.6	90.6	104.3	114.7	94.5	123	137.8	131	108.1	85.2	91.1	87.4	91.7	110.6	75.9	91.9	82.2
I1NB44	Uncharacterized protein OS=Glycine max OX=3847 GN=100792682 PE=3 SV=1	11	3	1	294	31.529	99.8	79.8	87.4	111.6	127.6	93.4	115.5	130	124.3	110	89.5	105.5	84.8	87.5	100.6	78.3	85.7	88.8
C6SXM8	Ribosomal protein L19 OS=Glycine max OX=3847 GN=100499875 PE=2 SV=1	8	1	1	212	24.595	97.6	82.8	93	94.2	143.8	102.9	124.1	141	143.3	116.8	76.8	94.4	91.7	77.7	91.6	75.6	77.9	74.8
I1LFP5	Uncharacterized protein OS=Glycine max OX=3847 GN=100777949 PE=4 SV=1	11	2	1	628	69.701	97.4	76.1	81.9	113.6	135.5	84.3	114.5	128.9	131.7	113.3	85.6	104.7	85.3	80.4	108.5	76	93.7	88.9
C6T3U6	Ribosomal protein L19 OS=Glycine max OX=3847 GN=100527275 PE=2 SV=1	8	3	1	212	24.759	97.4	79.6	90.7	95.4	135.5	93.2	125.2	138.9	138	115.5	82.5	98.4	93.2	80.7	95.2	73.2	82.7	84.4
I1J8W9	Uncharacterized protein OS=Glycine max OX=3847 GN=100806939 PE=3 SV=1	12	3	1	381	43.206	101.2	86.3	93.1	103.1	97.2	78	120.6	135.1	128.2	111.2	90.6	104.1	85.6	91.9	105.9	78.4	98.9	90.7
A0A0R0KK47	Coatomer subunit alpha OS=Glycine max OX=3847 GN=100778853 PE=4 SV=1	17	6	1	1221	137.062	96.5	77.2	91.3	103.4	114.5	93	124.2	131.6	136.2	108.2	91.2	98.2	91.1	87.7	97.2	76.6	97.7	84.2
I1KFR0	Uncharacterized protein OS=Glycine max OX=3847 GN=100779966 PE=4 SV=1	11	2	1	279	30.301	76.5	73.2	77.7	77.4	96.2	84.1	100.8	117.3	116.4	167.3	121.6	121.3	118	108	104.6	60	83.7	95.9
K7K8V1	Uncharacterized protein OS=Glycine max OX=3847 GN=GLYMA_13G030200 PE=4 SV=1	10	10	1	153	17.508	92.9	79.2	97.2	149.9	164.4	110.9	114.7	135.2	134.2	99.3	67.7	90.6	81.3	80.6	98.5	62	72.8	68.6
I1M5U7	Uncharacterized protein OS=Glycine max OX=3847 GN=100788153 PE=3 SV=1	11	3	1	367	40.848	95.8	75.9	83.8	94.1	127.2	93.5	111.3	125.5	111.3	123.5	89.8	106	85.5	89.5	111.4	89.8	92.1	93.9
C6TMB5	Uncharacterized protein OS=Glycine max OX=3847 GN=100811654 PE=2 SV=1	6	1	1	166	17.823	84.6	89.5	77.7	90.9	113.6	79.9	92.6	137.1	114.9	181	74.6	140.9	86.9	99.5	102.4	63.9	85.8	84.2
A0A0R4J4Q5	Uncharacterized protein OS=Glycine max OX=3847 GN=100789734 PE=3 SV=1	12	5	1	356	39.672	101.8	77.7	82.9	112.3	123.1	89.4	118.9	128.1	127.8	101.3	93.2	104.1	84.4	89.7	104.4	81.3	88.2	91.4
I1MQX3	Uncharacterized protein OS=Glycine max OX=3847 GN=100780213 PE=3 SV=1	11	3	1	409	42.327	93.4	76.9	80.8	106	119.8	82.3	111.9	120.6	111.2	118.9	103.3	119.8	85.7	83.1	108.7	84.1	96.4	97.1
C6TDI3	Chalcone-flavonone isomerase family protein OS=Glycine max OX=3847 GN=GLYMA_20G241600 PE=2 SV=1	9	4	1	226	25.012	96.1	81.9	83.6	105.1	109	76.9	115.1	128.9	126.6	112.7	100.6	106.4	83.3	85.5	113.5	87.8	94.2	92.9
Q00M91	Polyadenylate-binding protein OS=Glycine max OX=3847 GN=100799386 PE=3 SV=1	15	6	1	630	68.49	98.1	83.7	89	99.3	116.2	102.5	113.4	122.7	104.5	121	90.4	122.2	87.1	90.7	103.6	81	96.3	78.1
A0A0R0HHB6	Uncharacterized protein OS=Glycine max OX=3847 GN=GLYMA_11G146300 PE=3 SV=1	6	1	1	166	17.809	95.8	83.1	88.9	110	109.8	91.4	119	138	124.8	105.8	89.3	100.2	84.4	88.5	105.1	85	91.4	89.6
I1K9P5	Uncharacterized protein OS=Glycine max OX=3847 GN=100775667 PE=4 SV=1	11	4	1	269	29.4	100.3	82.9	87	104.1	131.6	92.1	118.7	131.2	128.6	113.3	82.6	99.2	84.6	87.9	107.1	79	83.9	85.9
A0A0R0FGU6	Uncharacterized protein (Fragment) OS=Glycine max OX=3847 GN=GLYMA_18G2862002 PE=4 SV=1	8	1	1	360	40.188	115.4	86.8	97.2	123.3	130.1	104.1	117.2	134.4	153.3	126.9	91.8	74.5	50	82.9	78.4	67.2	74	92.6
I1NES7	Uncharacterized protein OS=Glycine max OX=3847 GN=100791298 PE=3 SV=1	18	3	1	732	83.071	95.2	87.8	88.5	103.5	124.6	93.1	108.3	126.4	128.4	108.5	92.1	97.6	94.9	88.9	100.1	89.5	80.1	92.4
A0A0R0IGM1	Uncharacterized protein OS=Glycine max OX=3847 GN=100813160 PE=3 SV=1	12	4	1	404	44.137	104.4	81.5	93.8	114.3	121	99.8	120.4	126.4	123.8	109.5	85.6	94.9	70.6	92	101.1	80.7	93.4	86.6
I1MA57	Aldehyde dehydrogenase OS=Glycine max OX=3847 GN=100778722 PE=3 SV=1	11	2	1	496	54.014	99.7	78.5	87.8	104.8	124.7	90.2	117.2	135.6	137.4	110.3	82.7	95.7	93.9	90	98.5	74.1	88.4	90.4
I1K5T3	Uncharacterized protein OS=Glycine max OX=3847 GN=100815230 PE=3 SV=1	13	5	1	408	44.569	97.3	78.2	84	103.4	123.4	89.3	117.1	129.9	125.9	117.1	90.8	103.4	86.7	90.4	110.5	78.3	87.4	86.9
I1JUS7	Eukaryotic translation initiation factor 3 subunit L OS=Glycine max OX=3847 GN=100804691 PE=3 SV=1	13	13	1	514	60.461	83.9	78.2	77.3	87.6	99.9	76.6	119.8	127.2	124.6	136.9	107.9	120.6	108.8	96.1	101	63	90.7	100
K7MFW9	Uncharacterized protein OS=Glycine max OX=3847 GN=100791527 PE=4 SV=1	10	8	1	765	84.564	100.3	78.1	93.1	104.9	128.6	97.7	122.8	130.9	129.1	102.3	88.3	103.9	92.1	89.2	95.4	77.6	84.9	80.9
C6SVE5	Proteasome subunit beta type OS=Glycine max OX=3847 PE=2 SV=1	12	2	1	233	25.113	110.1	82.3	106.4	108.8	124.4	123.2	116.9	127.6	132.6	96.9	86.7	93.3	89.4	89.2	65.1	77.8	89.9	79.4
E0YNQ4	Dirigent protein OS=Glycine max OX=3847 GN=DRR1 PE=2 SV=1	6	6	1	254	28.338	90.3	79.2	87.4	97.9	114	96.6	115.2	128.3	106.5	124	102.8	111	88.7	86.3	106.7	83.9	89.4	91.7
I1KIL7	Uncharacterized protein OS=Glycine max OX=3847 GN=100777838 PE=4 SV=1	10	8	1	524	56.208	90.8	74.1	79.5	98.9	122.7	92	112.5	125.5	135	121.5	90.8	101	96.7	96.1	104.6	79.6	90.8	87.9
I1MJE2	Uncharacterized protein OS=Glycine max OX=3847 GN=100806731 PE=4 SV=1	8	8	1	548	59.99	83.8	74.1	83.1	122.1	126.8	85.4	109.7	104.8	96.8	103.9	118.2	105.6	74.1	72.6	109.7	106.4	103.6	119.4
I1MUS3	Uncharacterized protein OS=Glycine max OX=3847 GN=100781643 PE=4 SV=1	10	10	1	302	33.692	109.6	96.1	90.4	102	112.5	80	132.2	136.3	153.3	100.2	76.5	92.2	91.1	85.2	98.4	64.9	93.5	85.8
I1JZ10	Uncharacterized protein OS=Glycine max OX=3847 GN=GLYMA_04G245100 PE=4 SV=2	15	2	1	633	69.726	99.8	80.2	85.4	105.6	126.5	94.8	119.2	132.3	120.4	114.1	87.8	105.5	84.7	88	106.8	76.6	85.2	87.1
A0A0R0HCG7	Uncharacterized protein OS=Glycine max OX=3847 GN=GLYMA_11G039900 PE=4 SV=1	15	15	1	4321	484.422	103.3	73.8	84.7	105.6	130	91.1	121.8	133.5	123.8	102	89.8	111.5	89.5	82.9	104	77.9	90	84.9
I1M0B5	Uncharacterized protein OS=Glycine max OX=3847 GN=100784787 PE=4 SV=1	12	12	1	490	53.774	98.2	77.2	82	110.3	130.5	85.6	118.1	130.2	135.9	119.8	88.3	101.2	79.8	88	108.7	73.8	85.7	86.6
I1N933	Adenylosuccinate synthetase, chloroplastic OS=Glycine max OX=3847 GN=100792329 PE=3 SV=1	13	3	1	485	52.644	105.3	79.6	78	114.5	118.3	88.4	103.8	128.6	122.1	101.6	86.8	108.3	86.8	98.7	111.5	88	88	91.6
I1L5Z7	V-type proton ATPase subunit OS=Glycine max OX=3847 GN=100800553 PE=3 SV=1	9	9	1	351	40.599	85.4	74.6	78.7	88.6	117.8	85.6	117.1	133	126.8	141.5	104.2	116.5	108.2	93	110.5	59.3	77.3	81.9
I1LIT2	Uncharacterized protein OS=Glycine max OX=3847 GN=100786132 PE=4 SV=1	15	9	1	748	78.275	71.6	86.4	87.4	76.8	102.9	87.9	156.3	164	164.1	127.9	94.2	107.3	101.7	70	96.9	65.6	82.5	56.4
K7LRU2	Uncharacterized protein OS=Glycine max OX=3847 GN=100814656 PE=3 SV=1	12	2	1	315	33.176	98.6	83.2	96.8	102.1	120.2	106.9	117.4	122.1	120.8	112.6	88.4	121.1	95.5	89.6	89.6	73.8	96.6	64.7
I1KQ68	Uncharacterized protein OS=Glycine max OX=3847 GN=GLYMA_08G042300 PE=3 SV=1	5	1	1	166	18.629	101.9	92	93.7	106.7	107	87.4	117	136	121.8	95.7	87.1	112.5	96.1	88.3	104.6	82.8	89.7	80
C6T918	Uncharacterized protein OS=Glycine max OX=3847 GN=100790506 PE=2 SV=1	9	1	1	338	37.062	97.2	73.7	77.8	101.2	110.6	88.4	117.3	139.7	119.9	116.8	95.9	115.2	93.6	87.9	111.8	73.8	92.2	86.8
K7N0R3	Carboxypeptidase OS=Glycine max OX=3847 GN=GLYMA_20G015100 PE=3 SV=1	8	4	1	445	49.843	143.1	101.3	87.9	145.6	151.1	83.5	139.3	146.2	134	63.2	67.8	83.7	57.1	66.3	122	51.7	67.2	89
I1L0W9	Uncharacterized protein OS=Glycine max OX=3847 GN=GLYMA_09G042000 PE=4 SV=2	17	7	1	760	85.203	98.6	81.1	87.6	106.9	115.7	91	114.6	122.3	123.1	118.4	96.5	106.2	81.1	88	98	80.5	96.4	94.2
A0A0R0FB78	Uncharacterized protein OS=Glycine max OX=3847 GN=100779679 PE=4 SV=1	9	5	1	429	45.788	88.7	84.9	76.4	88.4	96.5	65.8	116.8	130.7	114.5	131.6	98.1	129.4	100.8	97	110.4	73.6	92.8	103.5
C6SWR8	Uncharacterized protein OS=Glycine max OX=3847 GN=100305817 PE=2 SV=1	6	6	1	128	13.849	88.8	86.4	96.4	97.3	80.4	80.5	119.8	133.4	97.3	135.6	94.4	129	87.8	105.3	108.9	70.8	100.1	87.8
I1L5G4	Amidophosphoribosyltransferase OS=Glycine max OX=3847 GN=100791919 PE=3 SV=1	13	3	1	573	61.991	89.8	80.8	82.4	106.2	120.5	88.9	120.7	117.7	124	129.9	88.5	110.1	85.1	94.2	102.8	68.4	98.3	91.8
C6SYE7	Uncharacterized protein OS=Glycine max OX=3847 GN=100306201 PE=2 SV=1	8	6	1	152	17.552	87.1	67	80.6	97.4	114.1	108.5	100.6	103.6	118.1	128.5	103.6	85.9	97	106	103.2	89.3	105.6	103.6
I1JKU5	Uncharacterized protein OS=Glycine max OX=3847 GN=100305725 PE=4 SV=1	9	1	1	241	26.733	96.6	81.2	85.6	105.6	127.5	95.7	115.5	128	118.3	118.1	88.4	110.6	84	88.2	114.9	80.1	86.7	75
C6TEN8	Uncharacterized protein (Fragment) OS=Glycine max OX=3847 PE=2 SV=1	6	2	1	246	26.906	90.4	72.9	78.4	113.9	125.2	87.5	124.7	129.8	113.3	105.9	113.7	112.5	79	73.1	96.1	86.1	85.3	112.2
I1N527	Uncharacterized protein OS=Glycine max OX=3847 GN=100777933 PE=3 SV=1	11	4	1	155	17.517	99.1	83.6	88	100	131.5	98.4	126.3	134.1	132.9	109.6	81.8	105.1	88.1	83.9	97	76.9	85.2	78.5
A0A0R0IM08	Uncharacterized protein OS=Glycine max OX=3847 GN=100780356 PE=3 SV=1	7	4	1	289	30.876	112.5	80.2	87.3	89.6	126.8	91.8	123	125.6	117.3	110.8	88.7	105.7	85	82.8	110.3	79.1	95.8	87.6
I1L7W1	Uncharacterized protein OS=Glycine max OX=3847 GN=100793361 PE=4 SV=1	15	11	1	1501	167.569	109.4	80	87.5	119.2	134.9	88.1	110.7	127.6	134.8	99.8	88.6	94.8	92.8	84.1	102.8	68.1	84.7	92
C6T5U0	Uncharacterized protein OS=Glycine max OX=3847 GN=100527911 PE=2 SV=1	10	2	1	157	17.618	100.6	87.3	102.8	102.3	129.9	104.6	126.7	125.5	133.5	106.2	81.4	93.4	83.8	85.7	79.6	80.4	90.2	86
I1MR46	Uncharacterized protein OS=Glycine max OX=3847 GN=100819758 PE=4 SV=1	13	11	1	549	62.025	101.3	77.6	79.6	90.1	112.2	90.6	115.8	131.4	112.5	115.6	89.3	120.5	104.2	96	121.7	73	93.5	75.1
C6TAE9	Uncharacterized protein OS=Glycine max OX=3847 PE=2 SV=1	8	8	1	373	41.404	87.9	80.6	85.6	90.5	89.8	83.5	117.6	135.8	115.3	135.1	105	118.3	92.1	91.9	103.6	76.8	97	93.7
I1LPW4	Amidophosphoribosyltransferase OS=Glycine max OX=3847 GN=100801720 PE=3 SV=2	13	3	1	566	61.306	100.7	84.7	85.8	109.1	125.8	92.7	125.9	126	131.2	98.7	92.9	108.3	87.2	76.7	95.7	78.4	93.9	86.4
I1LXK6	Uncharacterized protein OS=Glycine max OX=3847 GN=100786898 PE=3 SV=1	13	6	1	891	98.978	101.8	79.5	90.9	106.1	140.2	96.3	124.4	136.7	140	112.1	81.3	94.4	82.4	81.4	97.3	73.2	80.9	81.2
I1KK85	Laccase OS=Glycine max OX=3847 GN=100815453 PE=3 SV=2	9	4	1	570	63.89	107.3	82.9	91.4	107.2	126.4	94.1	122	134.5	106.9	96.2	83.8	118.4	97.1	87.6	113.2	70.2	84.8	76
C6SWL4	Uncharacterized protein OS=Glycine max OX=3847 GN=100305777 PE=2 SV=1	12	12	1	181	20.424	99	82.4	91.7	103.2	134.8	96.9	123.9	134.7	132.1	108.8	80.5	103	89.3	84.1	97.3	75.8	83.5	79
I1JPL2	Uncharacterized protein OS=Glycine max OX=3847 GN=100781496 PE=4 SV=2	12	2	1	490	54.214	106.6	82.6	95	117.1	128.2	92.4	125.4	138.9	148.9	99.3	79.8	89.3	82	84.9	95.3	69.5	85.6	79.1
A0A0R0HDJ7	Uncharacterized protein OS=Glycine max OX=3847 GN=100806101 PE=3 SV=1	12	10	1	280	31.162	96.2	85	88.1	103.2	84.3	79.9	114.2	144.3	122.3	115.9	94	107.7	90	99.5	107.3	80.5	92.9	94.7
I1JYL3	Uncharacterized protein OS=Glycine max OX=3847 GN=100794078 PE=4 SV=1	10	2	1	308	33.853	92.1	91.3	80.8	97.1	86.8	77.3	114.6	127.6	115.6	130.5	99.7	118.6	90	101.4	106	75.7	93.1	101.7
Q2PMV0	ATP synthase subunit beta, chloroplastic OS=Glycine max OX=3847 GN=atpB PE=3 SV=1	11	10	1	498	53.721	96.5	80.5	52.8	106.3	129.5	69.8	114.4	115.9	75.8	131.7	96.3	68.2	78.3	89.9	60.4	72.9	87.9	272.9
C6SVY4	Uncharacterized protein OS=Glycine max OX=3847 PE=2 SV=1	12	3	1	176	19.072	85	58.5	77.4	91.3	64.7	86.6	111.6	83.4	132.9	153.1	175.1	124	90.9	129.1	104.6	68	89.3	74.6
B0M195	Peroxisomal short-chain dehydrogenase/reductase family protein OS=Glycine max OX=3847 GN=100170726 PE=2 SV=1	12	12	1	252	26.323	91.7	85	78.7	105.2	116.6	81	116.5	124.6	131.1	132	98.9	110.1	83.6	87.5	101.4	71	87.5	97.7
C6SY19	Uncharacterized protein OS=Glycine max OX=3847 PE=2 SV=1	7	2	1	183	20.114	105	88.6	113.1	107.1	118.2	124.6	124	124.1	97.5	98.8	83	131	89	88.6	80.7	76.1	97.5	53.1
E9KNA8	SGF14c OS=Glycine max OX=3847 GN=547891 PE=2 SV=1	12	1	1	259	29.232	62.5	77.5	57.6	63.5	85.4	54	106.3	122.6	102.3	171.3	128.9	152.4	140.5	103.7	136.2	56	81.8	97.4
I1NEN5	Uncharacterized protein OS=Glycine max OX=3847 GN=100527039 PE=4 SV=1	12	2	1	525	57.054	95.6	79.8	82.8	98.4	125	91.7	119.1	129.5	141.6	120.3	90.2	107.2	89.6	87.7	96.9	77	87.7	79.9
C6SY71	Uncharacterized protein OS=Glycine max OX=3847 PE=2 SV=1	12	2	1	150	16.762	101	87.3	88.1	103.5	117.8	93.1	125.1	133.6	132.6	112.9	84.8	106.9	85.5	90.6	102.3	72	85.9	77
I1KWS2	Uncharacterized protein OS=Glycine max OX=3847 GN=100807264 PE=4 SV=1	15	10	1	1032	119.029	97.7	87.5	91.4	91.1	105.1	91.8	116.3	121.4	117.5	122.8	98.8	100.6	100.3	91.4	104.2	71.7	95.8	94.6
I1JW21	Uncharacterized protein OS=Glycine max OX=3847 GN=GLYMA_04G132900 PE=4 SV=1	9	4	1	143	15.994	99.2	84.1	89.6	102.9	120.4	93.7	118.8	137.1	133.6	112.1	83.8	99.6	86.8	86.7	101.8	80.3	87.9	81.8
C6T5S2	Uncharacterized protein OS=Glycine max OX=3847 PE=2 SV=1	10	6	1	148	16.629	96.8	83.4	94.6	106	131.8	95.3	130.1	133.8	146.9	109.5	86.4	103	89.1	81.6	87.5	68.6	83	72.7
C6SZI9	Uncharacterized protein OS=Glycine max OX=3847 GN=100306467 PE=2 SV=1	7	5	1	165	16.793	101.4	84.8	90.5	101.4	119.5	93.3	111.5	126.1	119.8	112.1	85.2	106.6	92.7	93	107.8	81	91.3	81.9
I1K708	Uncharacterized protein OS=Glycine max OX=3847 GN=GLYMA_06G005600 PE=4 SV=1	9	6	1	266	28.537	96.8	82.1	89.5	104.2	127.9	92.9	115.9	126.4	122.9	109.3	90.8	102.8	91.9	88.2	101.9	81.8	84.5	90
Q9XHD6	Polygalacturonase inhibitor protein (Fragment) OS=Glycine max OX=3847 PE=2 SV=1	9	9	1	313	34.167	103	92.4	81.7	122.3	130.8	83.7	103.7	122.8	130.4	113.8	86.5	119.2	82.8	92.1	100.5	74.4	75.4	84.5
A0A0R0KRW9	Uncharacterized protein OS=Glycine max OX=3847 GN=100792647 PE=4 SV=1	13	13	1	752	80.949	100.8	79	88.5	107.4	128.3	94.7	120.7	129.9	121.6	107.7	88.5	112.9	87	87.1	97.9	76.3	87.2	84.4
K7MHE5	V-type proton ATPase subunit C OS=Glycine max OX=3847 GN=100803728 PE=3 SV=1	12	3	1	375	42.508	94	83	85.4	98.6	114.8	86.4	120	128.2	124.6	126.1	93.8	106.3	88.2	91.6	100.7	73	88.5	96.7
I1MLA9	Uncharacterized protein OS=Glycine max OX=3847 GN=100808525 PE=4 SV=1	9	9	1	303	31.955	102.1	81	85.8	109	124.4	89.5	118.8	136.8	137.8	109.4	83.6	109.3	86.2	89.5	93.9	74.4	84.7	83.8
I1KXW8	Reticulon-like protein OS=Glycine max OX=3847 GN=100801782 PE=4 SV=1	8	4	1	243	27.042	88.6	69	85.5	101.5	100.7	87.8	108.3	126.8	107	93.5	114.4	125.9	108.8	100.9	100.1	99.4	88.2	93.6
A0A0R0GN87	Aldehyde dehydrogenase OS=Glycine max OX=3847 GN=100778722 PE=3 SV=1	10	1	1	487	53.493	97.3	77.6	87.9	100.9	118.7	90.2	124.3	142.8	125.1	110.2	83	99.3	92.4	90.3	109.3	74.9	87.6	88.2
K7M324	Uncharacterized protein OS=Glycine max OX=3847 GN=100791682 PE=3 SV=1	5	2	1	149	15.293	95.9	80.6	86.6	96	97.2	83.4	120.2	138.3	126	117.8	87.6	103.4	94.5	103.7	110.3	75.6	92.6	90.2
I1KC06	Uncharacterized protein OS=Glycine max OX=3847 GN=100813123 PE=4 SV=1	11	3	1	549	60.826	84.8	73.7	92.7	88.6	126.9	96	116.2	136.4	125.6	129.2	88.4	103.2	94.5	83	108.9	86.7	91.6	73.7
I1KAB0	Aldehyde dehydrogenase OS=Glycine max OX=3847 GN=100783726 PE=3 SV=1	13	11	1	491	53.883	98.9	82.9	83.5	105.5	123.4	84.6	115.1	125.5	122.5	117.5	92.1	101.4	93	91	106.9	70.1	85	101.1
C6THA9	Uncharacterized protein OS=Glycine max OX=3847 GN=100790835 PE=2 SV=1	14	4	1	348	39.105	102	81.7	108.5	92.8	127.1	100.7	131.9	130.4	149.1	100.5	77.1	81.2	100.2	98	87	72.5	85.7	73.6
C6TEH5	Uncharacterized protein OS=Glycine max OX=3847 PE=2 SV=1	9	2	1	369	40.627	124.4	84.4	85	143	134.9	93.3	106.3	130.4	118.8	81.2	58.9	74.4	92.6	122.2	107.8	52.5	69.2	120.8
A5JVZ7	Superoxide dismutase OS=Glycine max OX=3847 GN=100101896 PE=2 SV=1	9	1	1	241	26.69	100.9	86.9	91.2	110.4	89.7	81.1	121.1	143.8	132.6	114.6	96.2	102.4	79	91.6	106	74	91.8	86.7
K7MP42	Uncharacterized protein OS=Glycine max OX=3847 GN=100783611 PE=4 SV=1	13	9	1	940	98.746	101.3	83.3	85.9	107.3	126.3	93.9	120.1	126.4	122.6	112.1	91.1	107.9	81.2	87.7	101.3	78	85.2	88.4
C6SVF1	Actin depolymerizing factor 1 OS=Glycine max OX=3847 GN=ADF1 PE=2 SV=1	5	3	1	139	15.968	78.6	80.3	68.2	79.6	89.5	60.2	124	136	131.6	142.3	110.7	131.3	115.3	93.7	112.8	60.2	89.8	95.9
I1K672	Uncharacterized protein OS=Glycine max OX=3847 GN=100805445 PE=4 SV=1	11	9	1	870	96.284	81.6	89.5	79.2	80.8	87.4	74	111.8	124.4	118.8	157	105.8	116.2	100.7	98.2	90.1	68.1	94.7	121.7
A0A0R0H2Q4	Uncharacterized protein OS=Glycine max OX=3847 GN=GLYMA_12G084100 PE=4 SV=1	13	3	1	340	37.916	104.1	77.6	91	106.9	101.7	78	122.6	124.9	118.7	118.7	102.8	115.4	87.6	91.8	106.6	60.1	101.3	90.3
E2FKI7	Sieve element occlusion p OS=Glycine max OX=3847 GN=SEOp PE=2 SV=1	17	17	1	693	80.648	103.1	75.7	117.6	101.3	159.8	119.1	183.5	176.1	156.3	85.9	61.6	81.5	68.2	61.6	71.1	58.1	65.2	54.3
I1JXY7	Uncharacterized protein OS=Glycine max OX=3847 GN=100818229 PE=4 SV=2	10	3	1	482	52.058	102.4	83.3	86.7	110.7	131.5	88	110.6	116.5	114.3	112.7	90.7	105.5	82.9	85.7	112.5	80.8	92.3	93
C6SVM4	Uncharacterized protein OS=Glycine max OX=3847 GN=100499700 PE=2 SV=1	15	1	1	205	22.254	107.1	91.1	80.1	113.3	114.2	94.7	106	130.3	110.8	102.8	88.5	99.8	90.1	90	116.6	80.6	85.8	98.1
A0A0R0EKG7	Uncharacterized protein OS=Glycine max OX=3847 GN=GLYMA_20G124000 PE=4 SV=1	16	16	1	896	100.4	102	79	90.7	106.7	134.2	99.2	114.8	127.2	128.5	116.6	87.4	105.3	82.3	85.5	96.8	77.6	86.8	79.4
I1K0C8	Uncharacterized protein OS=Glycine max OX=3847 GN=100784059 PE=4 SV=1	11	3	1	598	65.731	93.4	77.5	92.9	108.2	125	97.9	121.8	129.7	125.5	114.2	89.4	101.8	82.4	89.5	97.3	80	89	84.7
C6TMM7	Uncharacterized protein OS=Glycine max OX=3847 GN=100819858 PE=2 SV=1	9	1	1	210	23.442	107.9	85.8	91.9	116.2	107.9	89.9	119.1	129.5	126.6	98.3	90.4	97.9	86.4	90.5	99.9	72.1	95.9	93.7
A0A0R0KSG7	Ribosomal protein L19 OS=Glycine max OX=3847 GN=GLYMA_03G211000 PE=3 SV=1	8	2	1	212	24.745	100.1	82.6	90.8	99.5	136.2	91.8	132	117.2	136.9	106.5	88.4	100.1	90.8	85.8	101.5	71.1	89.8	78.8
I1LK48	Uncharacterized protein OS=Glycine max OX=3847 GN=100817317 PE=4 SV=1	12	8	1	247	26.164	106.5	85.5	89.5	107.6	124	92	112.6	122.7	121	109.2	84.4	95.7	87.9	93.1	111.7	76.2	90.3	90.1
C6T5D0	Superoxide dismutase (Fragment) OS=Glycine max OX=3847 PE=2 SV=1	9	1	1	240	26.559	95.2	85.8	87.5	103.5	87.2	72.2	123.5	145.2	125.8	113.5	95.3	101.5	89	96.8	117.8	75.2	89.7	95.3
I1MMY1	Uncharacterized protein OS=Glycine max OX=3847 GN=100778397 PE=4 SV=1	11	9	1	378	41.589	121	85.8	91	141	142.3	104	114.9	128.5	135.3	85	93	93.8	68.6	73.2	86.2	69.6	77.3	89.5
C6SX86	Uncharacterized protein OS=Glycine max OX=3847 GN=100305936 PE=2 SV=1	10	2	1	146	16.391	104	84.1	106.1	102.3	131.3	108.4	125.7	132.4	132.6	102.9	81.2	109.8	90	80	76.1	75.2	91	67.1
I1MHG0	Uncharacterized protein OS=Glycine max OX=3847 GN=GLYMA_15G177800 PE=3 SV=1	9	4	1	354	39.047	108.6	82.2	82.4	123.2	144.7	86.8	122	129	130.9	90.3	82.9	101.3	93.1	83.9	112.3	62.9	77.4	86.2
I1NFB9	Diphosphomevalonate decarboxylase OS=Glycine max OX=3847 GN=100800990 PE=3 SV=1	9	9	1	421	46.356	109.8	82.7	94.6	107.9	125	98.1	125.5	132.7	136	102.9	86.8	91.8	77.9	82.1	89.5	76	90.6	90.1
A0A0R4J387	Chalcone-flavonone isomerase family protein OS=Glycine max OX=3847 GN=GLYMA_04G222400 PE=3 SV=1	6	4	1	209	23.548	83.9	76.2	77.4	97.3	120.4	82.5	119.4	136.5	146.5	134.4	100.6	104.7	97	86.1	95.9	68.1	80.3	92.9
A0A0R0JD84	Glycine cleavage system H protein OS=Glycine max OX=3847 GN=GLYMA_07G221300 PE=3 SV=1	5	2	1	179	19.971	105.6	84.3	81.5	113.6	115.3	98.8	129.6	136.1	112.4	98.7	93.1	112.3	84.5	90.8	106	68	80.3	89
C6TMA8	Uncharacterized protein OS=Glycine max OX=3847 GN=100813859 PE=2 SV=1	6	4	1	119	12.229	110.5	78.5	106.4	114	133.8	131.1	123.4	140.7	117.5	107.4	85.1	79.2	70.6	85.5	79.7	74.1	76.5	86.1
K7L8A0	Uncharacterized protein OS=Glycine max OX=3847 GN=100794510 PE=3 SV=1	14	9	1	490	55.218	93.3	74.7	91.2	97.5	121.5	98.7	115.9	128.7	119.6	116.8	88.3	100.7	93	90.5	101	83.5	96.2	88.8
I1JE07	Uncharacterized protein OS=Glycine max OX=3847 GN=100811247 PE=4 SV=1	8	7	1	325	36.949	96.7	89.2	105.5	97.1	111.2	80	128.8	138.5	163.7	119	80.4	80	98.9	95.4	89.4	59.5	85.3	81.5
I1NBM7	Uncharacterized protein OS=Glycine max OX=3847 GN=548009 PE=3 SV=1	8	7	1	508	55.462	106.2	74.6	89	107.6	141.7	99	118.2	138.7	148.8	109.7	74.7	81.8	91.7	88.8	100.9	66.6	81.4	80.5
I1LG73	Uncharacterized protein OS=Glycine max OX=3847 GN=100787913 PE=3 SV=1	14	2	1	610	68.281	102.5	98.2	108.2	104.1	103.8	96.1	118.3	129.3	125.5	107.7	86.9	102.8	88.3	92.3	77.6	79.1	89.6	89.8
C6T750	Late-embryogenesis abundant protein 2 OS=Glycine max OX=3847 GN=LEA-2 PE=2 SV=1	9	6	1	312	34.343	95.5	73.8	91	114.1	141.6	108.6	118	132.3	127.8	121.4	86.2	94.5	79.9	87.9	90.5	71.1	78.2	87.6
C6SYB8	Uncharacterized protein OS=Glycine max OX=3847 GN=100306181 PE=2 SV=1	7	5	1	225	25.166	91.3	74.2	77.1	159.5	159.2	61.4	104	112.1	124.9	90.7	116.9	138.2	74.2	62.3	95.9	80.2	75.3	102.6
I1L3V7	Uncharacterized protein OS=Glycine max OX=3847 GN=100780916 PE=4 SV=1	13	2	1	729	81.91	77.3	57.6	89.1	76.1	162.6	102.2	97.5	135	150.8	160.6	77.6	87.7	79.8	70.8	96	108.6	96.3	74.3
I1LNG1	Alpha-galactosidase OS=Glycine max OX=3847 GN=100777954 PE=3 SV=1	10	8	1	656	73.767	99.9	78.4	83.2	109	116.4	90.2	122.9	135.7	113.8	104.7	93.3	107	92.2	91.7	113.5	71.3	84.6	92.2
K7LH21	Uncharacterized protein OS=Glycine max OX=3847 GN=100819800 PE=4 SV=1	10	3	1	534	57.83	97	86	79.1	95.3	100.6	67.4	119.8	134	120.4	120.8	93	118.9	99.7	99.4	122.6	67.5	87	91.5
I1LB97	Uncharacterized protein OS=Glycine max OX=3847 GN=GLYMA_10G151200 PE=4 SV=1	7	1	1	124	14.056	97.9	111.9	80.7	104.6	135.9	76.6	135.8	70.3	120.9	103.2	102.6	113.6	92.8	91.6	117.1	65.6	87.7	91.1
I1JAY8	Uncharacterized protein OS=Glycine max OX=3847 GN=100820115 PE=4 SV=2	10	3	1	643	71.164	100	74.1	85.1	109.7	141.6	90.2	115.8	128.3	133.9	115.6	84.3	98.6	86.2	85.7	105.4	72.7	86	86.9
I1K2B5	Uncharacterized protein OS=Glycine max OX=3847 GN=100815413 PE=4 SV=1	9	2	1	755	79.612	105.7	90.7	96.5	100	131.5	101.7	112.6	129.1	144.7	112.4	66.6	90.2	81.6	82.8	95.4	87.7	99.3	71.4
K7MTU1	Uncharacterized protein OS=Glycine max OX=3847 GN=100808049 PE=4 SV=1	10	4	1	316	34.558	90.7	84.1	83.4	86.2	82.7	71.6	128.5	117.3	111.6	130.4	106.6	118.2	97.6	99.8	119.5	66.6	109.5	95.7
C6T7Z6	Uncharacterized protein OS=Glycine max OX=3847 PE=2 SV=1	6	6	1	112	12.289	92.6	78	88	98.3	109.3	83.5	121.1	140.3	132.6	119.9	89.2	103.3	87.1	89.4	111.3	81	93.9	81.2
C6SZN6	Uncharacterized protein OS=Glycine max OX=3847 GN=100306505 PE=2 SV=1	10	6	1	164	17.935	75.8	80.7	84.9	83.8	102.9	88.3	113.5	118.2	125.5	147.8	112.6	126.3	116.3	102.9	79.2	62.9	82.7	95.9
I1KTY9	Sulfurtransferase OS=Glycine max OX=3847 GN=100798053 PE=4 SV=1	11	2	1	379	41.84	100.6	80.6	90.9	117.6	122.6	94.6	121	131.9	126.8	102.8	89.3	111.8	86.5	94.7	97.6	71.5	80.8	78.3
I1JT49	Uncharacterized protein OS=Glycine max OX=3847 GN=100819842 PE=4 SV=1	10	1	1	538	57.468	96.1	94.9	85.5	95.1	127.9	90.1	111.7	111.5	115.3	112.6	92.8	98.9	101.8	83.6	122.1	82.6	89.2	88.1
C6SXB4	Uncharacterized protein OS=Glycine max OX=3847 GN=100499846 PE=2 SV=1	10	5	1	133	15.59	91.7	82.7	85.3	91.1	128.7	90.7	129.7	136.8	129.5	103.7	85.3	115.4	112.6	82.1	102.4	71.2	84.5	76.7
A0A0R0IIX2	Uncharacterized protein OS=Glycine max OX=3847 GN=100776652 PE=3 SV=1	14	1	1	439	51.584	109.9	81.6	103.6	127.3	145.6	93.5	119.2	136.2	153.3	100.2	84.3	86.5	74.5	76.7	87.8	68.8	75.6	75.2
I1JJA3	Uncharacterized protein OS=Glycine max OX=3847 GN=100794568 PE=4 SV=1	10	1	1	528	59.454	98.9	67.2	80.9	98.3	123.6	80.2	110.6	131.5	109.4	115.5	99.6	126.4	86.5	84.5	116.9	90.1	93.6	86.2
I1JCZ8	Cytochrome b-c1 complex subunit Rieske, mitochondrial OS=Glycine max OX=3847 GN=100799135 PE=4 SV=1	11	4	1	266	29.26	102.4	81.5	89.1	106.9	121.7	93	121.6	135.4	122.6	102.9	85.6	103.7	91.6	90.8	108	74.6	85.1	83.6
K7MUT7	Uncharacterized protein OS=Glycine max OX=3847 GN=100793526 PE=4 SV=1	12	9	1	543	57.765	100.5	79.4	95.5	109.2	133.1	98	121.9	132.7	128.2	105.5	84.5	100.3	89.3	87.5	99.2	73.6	82.8	78.7
C6SY82	Eukaryotic translation initiation factor 5A OS=Glycine max OX=3847 PE=2 SV=1	6	1	1	159	17.329	113.4	79.6	86.4	129.1	157.7	92.3	112.6	121.4	135.9	93.1	78.4	94.4	77.9	74.4	102.1	73.8	88.4	88.9
I1MTB1	Uncharacterized protein OS=Glycine max OX=3847 GN=100811750 PE=3 SV=1	12	12	1	376	42.142	98.9	82.6	85.9	106.1	125.4	89.7	119.6	132.3	126	110.2	86.3	104.9	88.2	93.2	104.2	76.9	80.2	89.4
A0A0R0LK39	Uncharacterized protein OS=Glycine max OX=3847 GN=GLYMA_01G217700 PE=4 SV=1	5	4	1	249	27.192	91.9	75.8	73.5	130	127	87.2	133.9	133.4	108.3	84.4	108.3	156.6	90.1	70.3	112.8	69.6	85.2	61.6
I1L088	Uncharacterized protein OS=Glycine max OX=3847 GN=100799852 PE=4 SV=1	11	11	1	820	91.149	100.7	85.9	92.6	104.3	102.8	73.5	116.7	138.3	133.7	111.5	93.9	116	88.4	90.7	101	78.5	88.3	83.1
I1KB25	Uncharacterized protein OS=Glycine max OX=3847 GN=100807402 PE=4 SV=1	8	4	1	223	24.248	105.5	82.7	86.8	108.5	120.6	90.1	122.8	133.1	130.8	97.7	87.5	103.4	90.8	88.8	104.2	74.7	87.3	84.7
C6TLC0	Uncharacterized protein OS=Glycine max OX=3847 PE=2 SV=1	11	4	1	276	31.094	93.8	81.9	87.8	92.2	78.7	63.2	111.4	128.6	111.9	127.5	103.2	112.3	90.5	101.4	120.3	84.5	106.3	104.5
C6TDJ1	Uncharacterized protein OS=Glycine max OX=3847 PE=2 SV=1	11	2	1	462	52.491	103.1	75.5	107.5	98.7	127.4	118.4	121.3	148.1	129	116.6	81.1	94.6	88.8	86	85.3	71.4	81.8	65
I1LM80	Sucrose synthase OS=Glycine max OX=3847 GN=100809674 PE=3 SV=2	17	7	1	845	95.713	91.6	77.9	85.8	94.4	105.8	84.1	113.6	124.7	118.7	122.4	93.2	103.9	90.8	96.9	112.9	87.1	101.5	94.6
I1MFH9	Lactoylglutathione lyase OS=Glycine max OX=3847 GN=100799447 PE=3 SV=1	9	2	1	287	32.354	98.3	75.9	84.9	107.8	129.8	91.1	125.5	137.8	129.4	109.8	90.3	105.1	87.7	83	99.1	70.8	83.1	90.3
I1LHP2	Uncharacterized protein OS=Glycine max OX=3847 GN=GLYMA_11G065500 PE=3 SV=1	10	1	1	382	43.233	105.4	83.9	108.3	108.3	94.5	83.6	122	142.7	146.4	113.6	93.6	78.2	74.8	92.6	82.2	76	92.7	101.2
I1ML44	Uncharacterized protein OS=Glycine max OX=3847 GN=100781628 PE=3 SV=2	9	8	1	468	51.785	102.4	75	85.3	104.3	127.3	90.9	120.2	142.6	125.8	110.3	91.2	100.5	84	87.2	111.3	78.9	76.7	86.1
I1JPH6	Lambda class glutathione S-transferase OS=Glycine max OX=3847 GN=GSTL1 PE=2 SV=1	7	7	1	235	26.806	76.3	88.9	76.1	83.2	80.3	66.6	98.7	107.8	99.5	139.5	110.9	122.5	138.3	116.9	110	64.1	95.2	125.3
I1ML63	Uncharacterized protein OS=Glycine max OX=3847 GN=100789257 PE=3 SV=1	11	2	1	752	83.931	95.5	80.3	82.2	106.1	126.2	86.1	133.4	128.2	122.8	105.5	92.8	117.6	84	85.4	109.6	75.6	87.2	81.6
I1LYK3	Structural maintenance of chromosomes protein OS=Glycine max OX=3847 GN=GLYMA_13G123700 PE=3 SV=2	16	2	1	1233	141.89	97.1	76.7	86.1	91.1	118.5	92.7	109.9	128	113.6	118.1	94.1	103.3	99.4	90.6	115.3	84.4	92.1	89.1
C6TID4	Uncharacterized protein OS=Glycine max OX=3847 GN=100813682 PE=2 SV=1	12	12	1	325	34.516	103.4	77.5	80.8	108.1	124.1	88.5	111.4	126.1	117.1	113.6	93.5	113.2	87.2	94.6	111.4	76.4	84.3	88.9
C6T8A9	Annexin OS=Glycine max OX=3847 PE=2 SV=1	14	5	1	322	35.933	93	94.4	94.3	94.7	92.5	77.4	113.1	126.2	133.5	129.9	96.8	99	89.1	95.3	98.8	80.3	94.8	97
C6TBY4	Uncharacterized protein OS=Glycine max OX=3847 PE=2 SV=1	7	1	1	124	14.116	93.1	96.3	92.9	94.5	93.3	67	119.2	133.9	121.4	121.7	94.9	113.9	96.3	92.8	112.4	75.3	88.9	92.3
K7N0Y5	Uncharacterized protein OS=Glycine max OX=3847 GN=100811132 PE=4 SV=1	15	4	1	637	72.431	105.9	81.7	93.8	115.2	132.3	92.9	118.3	130.8	141.6	98.5	86.8	88.2	89.8	81.4	94.6	72.3	87	89
C6SVG2	Eukaryotic translation initiation factor 5A OS=Glycine max OX=3847 GN=GLYMA_01G054000 PE=2 SV=1	6	1	1	159	17.387	111.8	83.4	91.7	113	145.2	94	123.2	133.8	139	101.2	72.8	92.4	77.8	79.8	95.1	73.1	84.9	87.8
K7K3P5	Uncharacterized protein OS=Glycine max OX=3847 GN=100779655 PE=4 SV=1	9	1	1	241	26.786	101.4	81.4	62.3	109.2	114.4	108.9	111.7	123.2	160.2	100.5	86.4	84.1	95.9	96.4	99.9	81.3	98.1	84.6
A0A0R0IWY8	Uncharacterized protein OS=Glycine max OX=3847 GN=GLYMA_08G351900 PE=3 SV=1	10	9	1	670	75.097	99.1	86.7	84.6	96.6	115.7	79.9	110.3	123.9	125	113.3	77	100.4	108.4	106.5	118	72.2	90.2	92.2
I1N859	Uncharacterized protein OS=Glycine max OX=3847 GN=GLYMA_19G109000 PE=4 SV=1	9	2	1	326	36.347	103.2	85.6	92.1	118	158.6	98.4	123.3	139.4	140.3	106	72.7	96.8	79	74	95.4	70.5	69.6	77
C6TEZ8	Uncharacterized protein OS=Glycine max OX=3847 GN=100791447 PE=2 SV=1	5	2	1	289	30.76	95	83.2	82.3	91.1	101.2	96.1	107.9	94.7	98.9	109.1	103.8	113.4	117.4	104.9	107.7	79.5	112.2	101.6
I1LKT2	Uncharacterized protein OS=Glycine max OX=3847 GN=100791614 PE=3 SV=1	10	10	1	434	48.517	103.1	88.2	92.5	112.2	108.1	95.1	117.6	128.2	132.1	107.3	89.4	102.2	86.1	95.8	93.5	73.7	90.4	84.7
I1MZR2	Uncharacterized protein OS=Glycine max OX=3847 GN=100797049 PE=3 SV=2	11	4	1	1110	127.366	95.9	82.1	89.2	96.7	113.1	91.3	121.4	125.4	131.4	121.4	93.2	108	87.3	88.8	95.5	77.3	97.5	84.6
I1L694	Uncharacterized protein OS=Glycine max OX=3847 GN=100779312 PE=4 SV=1	11	11	1	677	74.337	98.7	81.2	87	97.6	109.5	80.1	118.9	131.2	127.4	116.8	92.1	107.4	90.8	89.4	107.3	77.2	96.7	90.7
I1LSY9	Uncharacterized protein OS=Glycine max OX=3847 GN=100805067 PE=4 SV=1	6	2	1	256	27.57	106.8	81.2	96	112.1	126.6	107	107.1	127	119.9	106.2	84.4	98.7	83.9	92.7	93.8	83.9	88.1	84.5
A0A0R0KYU7	Xyloglucan endotransglucosylase/hydrolase OS=Glycine max OX=3847 GN=GLYMA_02G068900 PE=3 SV=1	10	1	1	309	36.03	101.7	88.1	70.1	110.7	129	86.3	148	132	112	70.8	78.5	130.4	104.2	96.9	124.7	64.7	75.6	76.6
I1K7B7	Uncharacterized protein OS=Glycine max OX=3847 GN=100784075 PE=4 SV=1	18	16	1	1076	117.044	101.7	81.3	94.3	103.7	132.6	97	118.9	133.3	128.2	106.1	84.3	98.1	92.2	85.8	98.5	77.5	82.8	83.9
C6SZC2	Uncharacterized protein OS=Glycine max OX=3847 PE=2 SV=1	7	7	1	142	15.764	97.5	79.3	97.1	98.2	119.8	106.5	130.9	130.6	114.9	104.9	92.7	103.1	92.9	90.2	94.7	75.6	87.6	83.6
I1JSX8	Uncharacterized protein OS=Glycine max OX=3847 GN=100815570 PE=4 SV=1	12	3	1	547	60.64	96.2	87	82.1	98.9	109.5	92.5	117	144.9	110.2	97.3	90.1	120.7	109.9	97	112.5	80.7	71.5	82
A0A0R0JWL2	Uncharacterized protein OS=Glycine max OX=3847 GN=GLYMA_05G057800 PE=4 SV=1	4	1	1	203	21.197	79.3	60.6	78.4	104.4	111.2	102.9	111.7	142.2	132.6	115.4	96.7	107.3	112.5	100.6	104.7	76.7	88.7	74
C6TKQ3	Uncharacterized protein OS=Glycine max OX=3847 GN=100806500 PE=2 SV=1	13	13	1	309	34.693	76.8	71.2	74.4	80.5	99.8	82.7	110.5	124.4	114.3	159.7	115.5	131.5	106.4	100.2	103.5	66	88.9	93.6
I1LA40	S-formylglutathione hydrolase OS=Glycine max OX=3847 GN=100786814 PE=3 SV=1	9	1	1	284	31.935	103.5	86.1	85.6	107.1	122.5	82.5	115	118.6	110.3	110.4	97.2	111.8	86.6	88.8	108.9	77.4	86.8	100.9
K7KJV0	Uncharacterized protein OS=Glycine max OX=3847 GN=100811300 PE=4 SV=1	9	3	1	711	79.845	94.7	76.1	82	103.8	133.9	84.2	112.4	137.7	121.9	113.1	87.3	113.1	97.4	78.9	123.7	78.6	86	75.1
I1LIF9	Uncharacterized protein OS=Glycine max OX=3847 GN=100795307 PE=4 SV=1	9	3	1	132	13.882	104.7	84.7	86.7	107	119.8	95.4	113.4	123.9	122.9	122.7	89.5	103	80.2	95.1	108.4	72.1	87	83.6
I1MCE2	Signal recognition particle 54 kDa protein OS=Glycine max OX=3847 GN=100815799 PE=3 SV=1	12	3	1	499	55.161	105.9	78.4	92.3	108.2	126.9	97.7	128.1	147.5	133.8	104.7	83.8	110.4	82.7	80.7	92.6	70.3	82.7	73.3
A0A0R0KHF0	Uncharacterized protein OS=Glycine max OX=3847 GN=100789844 PE=4 SV=1	6	5	1	187	19.158	101.2	78.9	79.8	105.8	126.3	91.1	119.6	137.4	119.5	109.8	92.4	111.2	90.1	89.3	109.8	73.6	75.7	88.6
C6TMX0	Xyloglucan endotransglucosylase/hydrolase OS=Glycine max OX=3847 GN=100779122 PE=2 SV=1	10	4	1	295	34.369	96	96.3	76.9	99.6	121	88	111.1	126	116.3	120.9	73.2	113	103	108.2	125.8	69.4	75.2	80.1
I1L3N6	Uncharacterized protein OS=Glycine max OX=3847 GN=GLYMA_09G156900 PE=4 SV=1	8	6	1	303	33.818	103.1	84.5	105.1	102.9	123.9	102.7	115.7	122.7	120.2	106.2	89.8	94.8	90	88.7	89.4	82	90.5	87.9
A0A0R0JJR3	Uncharacterized protein OS=Glycine max OX=3847 GN=GLYMA_06G098700 PE=4 SV=1	18	1	1	3638	399.45	95.6	78.5	88.2	105.3	134.6	92.8	122.5	137.5	137	107.9	86.4	104	89.4	78.5	99.9	79.2	84.5	78.1
Q6WNU4	Subtilisin-like protease OS=Glycine max OX=3847 GN=SUB1 PE=2 SV=1	12	5	1	773	83.127	128.1	98.1	106.8	126.3	139.3	101.1	123.4	145.1	144	87.5	68.8	84.8	72.2	75.6	90.1	62.5	73	73.3
C6TNH2	Uncharacterized protein OS=Glycine max OX=3847 PE=2 SV=1	10	8	1	376	40.813	99.9	80.9	76.3	119	126.8	86.5	115.6	121.6	118.1	109	90.6	117.3	84.4	92.1	119.8	72.2	88	82
A0A0R0EX89	Uncharacterized protein OS=Glycine max OX=3847 GN=100799901 PE=4 SV=1	12	3	1	537	57.076	102.8	85	88.5	107	127.6	95.3	117.2	120.2	133.8	105.1	88.6	89.4	91.1	93.4	96.2	76.7	85.2	96.9
I1JMN8	Uncharacterized protein OS=Glycine max OX=3847 GN=100787194 PE=3 SV=1	11	3	1	404	46.224	95.6	82.8	87.9	97.8	114.1	92.1	125.2	121.5	129.3	122.2	90.6	103.2	86.7	98.3	100.8	72.5	92.8	86.8
K7KNG2	Uncharacterized protein OS=Glycine max OX=3847 GN=100805249 PE=4 SV=1	10	4	1	630	70.738	100.4	80	83.5	104.4	118.4	88.6	124.5	133.3	137.9	110.5	92.3	101.7	87	88.8	101.4	73.1	87.2	86.9
C6TG59	Uncharacterized protein OS=Glycine max OX=3847 PE=2 SV=1	9	9	1	464	49.744	99.5	79.4	88.8	110.9	127.9	104	130	141.3	135.1	109.7	86	93.8	83.1	84.8	99.2	66.8	80.5	79.1
K7MY09	Uncharacterized protein OS=Glycine max OX=3847 GN=100784200 PE=4 SV=1	10	4	1	479	51.152	102	86.9	85.2	102.8	136.4	91.5	114.9	126.3	111.9	112.7	74	93.2	87.9	90.1	118.7	79.7	86.3	99.5
C6TDU7	Uncharacterized protein OS=Glycine max OX=3847 PE=2 SV=1	8	4	1	211	23.452	104.5	75.2	71	105.6	119.9	73	115	132.5	119.5	114	91.7	101.7	86	90.3	148.7	74.8	90.4	86.1
K7K676	AP-1 complex subunit gamma OS=Glycine max OX=3847 GN=100815152 PE=3 SV=1	17	5	1	873	95.487	98.7	74.4	89.4	100.7	123.7	95.1	118.1	134.5	125.1	114.6	89.4	104.5	88.7	88.1	101.7	79.1	89.8	84.1
C6TB90	Uncharacterized protein OS=Glycine max OX=3847 PE=2 SV=1	13	11	1	310	34.29	98.3	89.1	86.6	98.5	118.9	90.6	121.3	139.2	128.3	129.1	89	109.2	81.9	86.7	103.5	70.8	77	81.9
K7LP97	Uncharacterized protein OS=Glycine max OX=3847 GN=GLYMA_11G117600 PE=4 SV=1	7	5	1	170	16.918	101	76.1	84.5	114.1	147.3	86.3	122.1	116.6	122.7	96.8	79.8	96.6	96.7	94.5	116.3	69.3	85.7	93.6
A0A0R4J3M4	Uncharacterized protein OS=Glycine max OX=3847 GN=100789053 PE=3 SV=1	10	2	1	607	65.113	101.9	79.7	97.1	112.7	125	110.5	122.9	131.5	119.3	102.3	81.4	89.7	86.2	91.9	101.5	74.1	90.5	81.9
C6SYJ4	Uncharacterized protein OS=Glycine max OX=3847 GN=100802235 PE=2 SV=1	9	3	1	147	16.535	99.5	87	109.8	103.6	133.2	101.9	113.7	131.3	165.6	130.1	85.2	77.1	85.5	74.2	71.1	67.5	89.2	74.4
I1NEN3	Uncharacterized protein OS=Glycine max OX=3847 GN=100779385 PE=4 SV=2	11	11	1	802	89.682	100	78.6	94.9	100.7	117	92.5	117.7	131.2	113.1	111.8	89.5	108.1	92.2	94	102.4	77.7	89.7	88.9
I1JKS9	Uncharacterized protein OS=Glycine max OX=3847 GN=100799179 PE=4 SV=2	6	6	1	280	31.669	33.9	46.2	43.6	50.8	50.5	65.9	53.4	63	63.9	181.8	130.7	129.6	148.2	145.3	157.8	131.9	164.4	139.2
I1NCB1	Uncharacterized protein OS=Glycine max OX=3847 GN=100808237 PE=4 SV=1	8	8	1	446	47.002	97	81.6	89.5	108.4	120.8	95	114.2	121.5	123.8	111.1	89.8	100.8	90.4	93.2	102	78.9	93.2	88.8
I1KTY1	Uncharacterized protein OS=Glycine max OX=3847 GN=100799118 PE=4 SV=2	15	3	1	1245	137.957	106.6	76.6	80.7	97.8	125.9	94.5	121.2	124.4	110.9	116.3	92.4	103	77.3	86.7	94.8	80.8	94	116.1
I1MDV8	Uncharacterized protein OS=Glycine max OX=3847 GN=100817945 PE=3 SV=1	6	6	1	223	24.47	101.9	81.2	82.6	99.6	114.8	88.3	113.2	126.5	117.9	122.1	93.9	108.5	79.5	87.8	106.9	83.7	95.8	95.8
Q43468	Hsp70-Hsp90 organizing protein 1 OS=Glycine max OX=3847 GN=HOP1 PE=1 SV=2	12	2	1	572	64.138	104	84.5	87.5	110.7	122.6	95.5	124.3	113.8	133.8	101.5	80.8	107.8	86.8	94.8	93.7	72.6	103.5	81.6
I1MP01	Glycosyltransferase OS=Glycine max OX=3847 GN=100787483 PE=3 SV=1	8	8	1	478	53.785	36.7	37.5	44.4	37.3	60.6	47.2	44.9	57.2	62.2	196.3	146.2	151.7	157.1	162.7	153.6	127.8	135.8	141
K7KDJ6	Laccase OS=Glycine max OX=3847 GN=100812879 PE=3 SV=1	9	9	1	571	63.37	96.1	77.8	81.8	120.9	130.8	81.4	116	116.9	120.9	97.8	109.2	133.8	83.3	74.1	97.1	85.9	91.2	85.1
C6TFI8	Uncharacterized protein OS=Glycine max OX=3847 GN=100788996 PE=2 SV=1	10	4	1	146	16.706	93.9	81	85.8	95.8	122.1	87.9	129.9	130.8	117.2	109.4	91.7	112.8	95.8	88.2	114.2	75.2	86.3	82.2
Q2LAL0	Cytochrome P450 monooxygenase CYP81E11 OS=Glycine max OX=3847 GN=CYP81E11 PE=2 SV=1	15	14	1	503	57.878	103.4	85.7	78.1	121	127.5	70	126.6	133.2	172.2	99.6	90.4	111.2	83.8	79.9	92.1	65.6	83.3	76.5
I1MI23	Uncharacterized protein OS=Glycine max OX=3847 GN=100779628 PE=4 SV=1	12	12	1	744	81.619	102.7	79.7	87.5	107.2	127.1	95.6	122.4	128.4	116.2	99.8	91.1	107.3	87.9	83.8	100.7	80	89.9	92.6
C6THW5	Cytochrome b-c1 complex subunit Rieske, mitochondrial OS=Glycine max OX=3847 GN=100806917 PE=2 SV=1	10	3	1	264	29.178	101.5	92.1	91.5	112.1	102.2	100	117.3	131.8	136.7	105.3	91.7	94.3	88.2	94.4	92.9	75.6	87.8	84.6
C6TJ33	Uncharacterized protein OS=Glycine max OX=3847 PE=2 SV=1	12	7	1	307	33.325	82.6	81.7	83.9	92.6	111.3	88.3	123.8	116.6	123	129.8	100.8	114.6	96.5	88	118.2	74.7	101.5	72
A0A0R0IVG1	Uncharacterized protein OS=Glycine max OX=3847 GN=100784480 PE=4 SV=1	12	9	1	740	82.369	97.7	80.5	89.8	99.6	127.2	90.1	124.4	132.2	130.4	108.5	87.6	100.4	92.5	84.6	104.4	77.3	87.9	84.9
I1KRI3	Uncharacterized protein OS=Glycine max OX=3847 GN=100817415 PE=4 SV=1	9	4	1	404	43.091	100.9	83.2	91.8	103.4	118.9	98.8	118.5	127.1	120.7	107.9	91.3	102.3	89	87	99.5	80.3	92.4	86.9
I1JRI7	Superoxide dismutase [Cu-Zn] OS=Glycine max OX=3847 GN=GLYMA_03G242900 PE=3 SV=1	6	3	1	152	15.227	104.6	80.1	89.5	114.5	130.9	101.5	124.9	123.7	109.7	105.8	91.3	108.7	77.7	85.1	108.8	72.5	89	81.7
I1JV82	Uncharacterized protein OS=Glycine max OX=3847 GN=100799725 PE=4 SV=1	9	5	1	221	24.071	83.1	91.9	87.8	88.3	63.8	75.5	130.6	130.9	109.2	116.6	108	112.6	112	104.6	114.8	69.4	100.8	100.1
I1MJC1	Uncharacterized protein OS=Glycine max OX=3847 GN=100802996 PE=4 SV=1	15	3	1	1243	137.889	100.5	79.1	83.2	103.9	130.9	89.1	116	135	123.3	111.5	83	104.1	89.9	89.7	109.8	78.2	82.2	90.6
K7LC03	Glucose-6-phosphate 1-epimerase OS=Glycine max OX=3847 GN=100809080 PE=3 SV=1	12	3	1	321	36.116	99.1	79.8	86.7	102.2	119	92.9	121.6	132.7	126.4	112.1	89.7	104.1	85.1	89.9	106.6	79.9	88.9	83.3
I1MGM0	Uncharacterized protein OS=Glycine max OX=3847 GN=GLYMA_15G148900 PE=3 SV=1	7	1	1	167	18.969	87.5	79.7	69.3	93.8	115	72.8	108.9	119.7	103.3	130.8	94.6	137.4	101.9	94	133.9	77.1	97	83.4
A0A0R4J549	Uncharacterized protein OS=Glycine max OX=3847 GN=100804210 PE=4 SV=1	10	6	1	488	54.978	95.4	76.6	83.1	99.1	121.4	101.9	117.3	125.3	104.3	117.5	93.3	123.9	86.5	90.8	105.1	84.1	92.6	81.7
K7MBQ9	Glucose-6-phosphate 1-epimerase OS=Glycine max OX=3847 GN=100807970 PE=3 SV=1	11	2	1	330	36.769	97.9	74.8	91.2	101.4	129.9	96.7	108.9	118	121.6	115.6	96.6	100.1	90.4	92.7	101.2	85.9	88	89.2
C6T7Q8	Uncharacterized protein OS=Glycine max OX=3847 PE=2 SV=1	8	2	1	309	33.798	97.7	86.5	84	98.7	98.4	74.4	125.5	123.8	116.3	114.6	92.3	111.4	91.2	99.6	114.6	72.2	99.4	99.3
I1LE01	Uncharacterized protein OS=Glycine max OX=3847 GN=100811411 PE=4 SV=1	10	7	1	348	38.687	108	81.8	89.9	109.7	121.7	94.3	127.5	142	129.2	106.6	88	97.3	76.7	86.5	104.4	71.5	80.1	84.9
I1M631	Uncharacterized protein OS=Glycine max OX=3847 GN=100778173 PE=4 SV=1	11	2	1	558	62.68	90.7	78	80	90.9	104	82.5	107.3	124.1	118	125.7	97.4	109.1	100.8	102.2	106	84.5	94.3	104.4
I1JGB5	Eukaryotic translation initiation factor 3 subunit E OS=Glycine max OX=3847 GN=100797748 PE=3 SV=1	10	3	1	437	51.128	84.5	90.3	83.3	89.2	80.8	84.9	114.1	120.6	114.3	143.3	111.9	124.7	98.6	102.7	99	70.2	93.8	93.7
I1KPI6	Uncharacterized protein OS=Glycine max OX=3847 GN=100778046 PE=4 SV=2	13	3	1	1411	162.522	96.7	87	91.9	100.2	131.1	100.5	113.4	120	119.2	105.3	87.8	109.9	98.5	88.1	103.4	86	85.9	75.2
C6T8V8	Branched-chain-amino-acid aminotransferase OS=Glycine max OX=3847 GN=100798328 PE=2 SV=1	10	5	1	412	45.148	90.5	73.2	86.6	96	124.7	90.1	114.8	128.9	123.1	125.9	98.2	106.2	88.5	84.5	107.6	84.4	90.4	86.4
I1MA39	Uncharacterized protein OS=Glycine max OX=3847 GN=100818460 PE=3 SV=2	10	10	1	424	46.839	95	89.9	96.6	91.6	112.7	110.3	111.9	128.4	120.9	130.7	83.1	92	87.1	97.7	94.4	83.7	88.2	85.7
C6TG86	Uncharacterized protein OS=Glycine max OX=3847 PE=2 SV=1	10	2	1	297	32.795	106.9	81.3	95.2	113.3	131.1	95.9	126.3	133.8	128.7	97.3	83.7	94.1	85.4	86.5	100.3	70.9	83.6	85.8
A0A0R0I6U8	Uncharacterized protein OS=Glycine max OX=3847 GN=100812332 PE=3 SV=1	10	3	1	548	62.212	104.2	89.2	99.9	107.9	108.9	85.4	130.5	134.5	132.9	101	86.4	110.5	82.4	92.6	98.4	74.1	88.3	72.8
K7L145	Uncharacterized protein OS=Glycine max OX=3847 GN=100797501 PE=3 SV=1	13	13	1	467	50.303	98.2	82.6	87.9	102.3	114.6	90.6	115.4	124.8	135.9	134.4	100.2	101.1	80.6	89	88.6	69.2	88.8	95.7
I1LHJ6	Uncharacterized protein OS=Glycine max OX=3847 GN=100789496 PE=4 SV=1	12	2	1	475	50.136	103.7	84.2	88.5	110.1	120.7	98	109	129.4	130.7	106.9	86.5	101.2	83.4	88.6	102.2	86.9	90.6	79.4
K7MET7	Uncharacterized protein OS=Glycine max OX=3847 GN=100801426 PE=4 SV=1	16	3	1	962	107.803	85.6	86	83	87.5	104.1	82.8	119.5	122.8	122.1	137.4	99.2	115.2	104.7	97.1	98.9	65.4	90.8	98.1
C6T0M0	Histone H2A OS=Glycine max OX=3847 GN=100500133 PE=2 SV=1	6	2	1	135	14.341	98.1	82.8	87	98.8	92	86.7	110.9	119	112.6	116.6	92.8	116	94	105.9	107.4	81.6	107.5	90.2
A0A0R4J2R6	Non-specific serine/threonine protein kinase OS=Glycine max OX=3847 GN=100794566 PE=3 SV=1	9	2	1	441	50.437	88.8	75.7	78.5	93.5	86	71	112.6	122.1	102.2	122.2	108.9	114.5	94.9	100.9	116.4	88	106.4	117.4
C6T9Z1	Alpha-amylase OS=Glycine max OX=3847 PE=2 SV=1	13	13	1	422	47.417	143.9	90.1	101	128.1	144.8	105.8	125.4	150.5	155.8	88.2	59.5	71.6	61.4	83.7	78	53	71.4	87.8
K7L1W0	Uncharacterized protein OS=Glycine max OX=3847 GN=GLYMA_07G151500 PE=3 SV=1	9	1	1	403	44.439	105.9	86.8	68.8	107.2	98.8	73.6	115.4	106.1	102.9	121.4	112.1	59.3	72.9	83.9	67.6	77.2	112.2	227.8
I1KEH3	Uncharacterized protein OS=Glycine max OX=3847 GN=100793964 PE=4 SV=1	9	9	1	357	37.572	102.1	76.5	82.9	116.4	149.4	91.4	121	128.4	129.1	107.2	88.6	105.3	77.1	78	101.6	76.1	79.2	89.7
I1MDX7	Uncharacterized protein OS=Glycine max OX=3847 GN=100788174 PE=4 SV=1	6	4	1	297	31.946	100.1	81.5	70.2	102.6	105	91.8	124.6	125.3	94.1	89.5	99.4	152.1	108.3	98.5	116.7	75	90.2	75.1
C6SVT0	Uncharacterized protein OS=Glycine max OX=3847 GN=100305594 PE=2 SV=1	9	9	1	162	18.011	92.8	87.1	91.8	90.1	94.5	75.8	127.3	143.9	109.9	124.1	90.9	125.4	86.9	93.4	108.8	78.7	90.2	88.3
C6SVZ7	Uncharacterized protein OS=Glycine max OX=3847 PE=2 SV=1	9	9	1	215	24.697	74.3	74.3	61.6	73.1	85.9	64.5	103.6	111.6	87.7	160.9	120.6	152.9	118.7	113	127.2	69.4	94.7	106.1
A0A0R0JSY5	Uncharacterized protein OS=Glycine max OX=3847 GN=GLYMA_06G155700 PE=4 SV=1	10	10	1	1139	126.144	100.9	77.9	96.6	111.6	138.4	97.8	121	130.3	121.6	96.6	79.5	115	90.7	87	93.9	79.2	86.9	75.1
I1JNI2	Uncharacterized protein OS=Glycine max OX=3847 GN=100818371 PE=4 SV=1	12	11	1	775	88.979	87.1	68.3	86.1	82.3	116.6	87	130.7	140.6	118.8	137.1	99	110	94.4	81.5	119.1	68.5	94.1	79
I1KDT9	Glycosyltransferase OS=Glycine max OX=3847 GN=100792386 PE=3 SV=1	12	12	1	480	53.07	105.4	78.2	82.9	153.2	176.8	88.5	115.5	121.2	158.8	96.2	89.7	99.9	67.7	63.9	80.8	62	70.2	89.1
I1N3A6	Alpha-galactosidase OS=Glycine max OX=3847 GN=100812330 PE=3 SV=1	11	3	1	410	45.66	100.2	87.1	81.8	106.9	121.4	97	119	139.2	118.6	114	85.1	111.6	83.5	88.5	111.2	76.5	78.7	79.8
C6TE08	Uncharacterized protein OS=Glycine max OX=3847 GN=100789070 PE=2 SV=1	9	4	1	336	36.805	105.5	84.1	95.3	113.7	135.4	94	124.1	132.3	147.3	104.3	71.5	87.4	90.2	94.1	93	62.3	82.6	83
I1MMC9	Uncharacterized protein OS=Glycine max OX=3847 GN=GLYMA_16G092800 PE=3 SV=1	10	1	1	206	23.669	104	83.5	92	107.7	132.5	101.1	119.9	122.7	135.3	116.5	91.1	93	74.5	83.2	89	77.4	87	89.6
Q53B72	Chalcone-flavonone isomerase family protein OS=Glycine max OX=3847 GN=732547 PE=2 SV=1	4	2	1	209	23.481	94.6	70.8	70.5	104.9	123.3	71.9	111.2	131.9	149.3	131.6	109.3	114.1	85.5	81.9	106.5	72.2	82.8	87.7
I1N727	Uncharacterized protein OS=Glycine max OX=3847 GN=100814490 PE=4 SV=1	8	5	1	374	39.075	103.1	81.2	89.2	108	126.3	93.9	119.7	127.3	123.8	103.6	84.3	98.2	89.9	90.7	108	75.7	90.3	86.8
I1M0S4	Uncharacterized protein OS=Glycine max OX=3847 GN=100777287 PE=3 SV=2	13	13	1	1121	126.488	97.3	78.4	86.4	102.3	130.1	93.8	118.7	123.9	119.7	115.7	92.6	104.8	86.7	84.4	105.8	79.4	90.6	89.4
A0A0R0FB49	Uncharacterized protein OS=Glycine max OX=3847 GN=GLYMA_17G109500 PE=4 SV=1	11	11	1	594	66.481	100.3	72.9	94.7	104	141	104.3	127.9	136.2	125.7	105.3	83.3	102.8	93.2	87.9	90.7	69.3	78.8	81.7
A0A0R4J318	Peptidyl-prolyl cis-trans isomerase OS=Glycine max OX=3847 GN=100809134 PE=3 SV=1	9	4	1	175	18.872	106.6	81.3	81.6	108.3	126.9	92	122.2	113.9	132.5	106.8	91.3	105	91.2	89.9	97.8	64.8	96.7	91
I1JA95	Uncharacterized protein OS=Glycine max OX=3847 GN=GLYMA_01G222100 PE=4 SV=1	7	2	1	181	19.933	100.1	86.9	82.5	107.2	105.7	85.6	123.5	144.9	128.3	119	90.5	121.7	83.2	86.3	110.3	67	85.6	71.6
C6SW69	Uncharacterized protein OS=Glycine max OX=3847 GN=100499753 PE=2 SV=1	9	1	1	209	23.222	84.2	75.2	88.8	93.6	121.4	84.6	148.6	144.1	151.5	126	92.4	109.9	80	85.1	97.7	67.5	81.9	67.4
A0A0R0G3Z6	Uncharacterized protein OS=Glycine max OX=3847 GN=GLYMA_15G042100 PE=4 SV=1	10	10	1	356	38.268	99	83.9	89.4	110.1	126.5	99.7	121.3	134.1	130	110.7	92.2	97.2	85.5	81.9	100.7	73.5	81.5	83.1
A0A0R0E5C1	Carboxypeptidase OS=Glycine max OX=3847 GN=GLYMA_20G015400 PE=3 SV=1	9	2	1	440	49.349	105.2	82.1	95.8	112.3	134	108.1	129.3	135.2	125.3	97.3	90.7	93.7	81.4	82.1	88.3	74.5	75.8	88.8
I1MU00	Uncharacterized protein OS=Glycine max OX=3847 GN=100784140 PE=3 SV=1	7	1	1	159	17.808	85.2	87.4	88.6	85.5	136.9	97.9	115.7	133.2	134.4	132.9	81.2	95.6	108	81.2	105.1	72.8	80.1	78.4
K7N347	Uncharacterized protein OS=Glycine max OX=3847 GN=100799214 PE=4 SV=1	12	4	1	623	68.901	82.2	77	89.1	113.5	125	95.7	124.6	127.5	101.3	108.2	83.7	111.9	87.1	92	115.8	84.4	94.9	86.3
C6T9S8	Uncharacterized protein OS=Glycine max OX=3847 PE=2 SV=1	7	4	1	377	39.256	96.6	83.3	90.5	103.3	120.1	94.3	115.3	122.3	122.1	112.9	87.1	102.7	92.3	95.2	103.7	79.6	92	86.7
I1MEB4	Uncharacterized protein OS=Glycine max OX=3847 GN=100775705 PE=3 SV=1	10	4	1	146	16.658	94.1	79.2	88.2	98.1	130.7	95.2	120.4	128.9	128.6	119.3	86.4	93.3	87.1	85.7	108.4	80.9	89.1	86.3
I1MZV4	Uncharacterized protein OS=Glycine max OX=3847 GN=732644 PE=4 SV=1	12	5	1	358	37.876	102.2	84	88.1	100.1	105.7	88.1	120.7	133.1	135.6	112	94.1	102.4	85.6	90.1	100.2	79.4	93.1	85.7
K7MIW7	Uncharacterized protein OS=Glycine max OX=3847 GN=100816018 PE=4 SV=1	13	2	1	733	82.311	100.3	69.9	96.3	107.6	146.8	102.1	133.3	143.9	149.1	104.9	84.7	93.3	85.8	71.2	84.9	68.1	83.4	74.3
A0A0R0IG76	Uncharacterized protein (Fragment) OS=Glycine max OX=3847 GN=GLYMA_08G0318001 PE=4 SV=1	8	3	1	150	16.339	100.9	82.2	73.9	113.3	124.8	82.3	123.8	133.3	109.3	99.9	89.4	84.9	89.8	86.6	86.3	72.4	83.8	163.4
I1KXB7	Uncharacterized protein OS=Glycine max OX=3847 GN=100800526 PE=4 SV=1	12	12	1	582	64.04	92.6	80.7	84.4	102.4	116.9	81.6	119.2	126.9	117	120.6	95.8	121.9	80.5	82	100.7	84.6	97.7	94.4
I1K5K5	Uncharacterized protein OS=Glycine max OX=3847 GN=100798527 PE=4 SV=1	13	13	1	1485	162.467	99.4	80.9	85	105.4	124.9	89.5	117.8	127.6	117.5	113.8	88.3	121.9	86.8	86.3	107.1	76.8	91.9	79
I1M5V6	Uncharacterized protein OS=Glycine max OX=3847 GN=GLYMA_13G367000 PE=4 SV=1	11	11	1	283	31.429	99.6	84.5	87.8	103.2	123.4	91.3	122.4	129.5	124.8	98.5	88.9	114	98.5	88	104.4	77.8	85.8	77.6
C6SZI8	Uncharacterized protein OS=Glycine max OX=3847 GN=100500031 PE=2 SV=1	6	3	1	193	22.105	90.8	78	85.6	88	115.5	85.1	113.6	125.7	122.1	127.4	98.2	106.4	107.1	98.2	102.5	73	84.3	98.3
A0A0R0I1Y2	Uncharacterized protein OS=Glycine max OX=3847 GN=100780764 PE=4 SV=1	12	2	1	376	42.552	90.7	76.6	81.3	93.2	106.9	84.4	116.1	134	125	146.3	102	109.1	88.3	91.6	105.2	65.4	88.9	94.9
K7LLJ2	Uncharacterized protein OS=Glycine max OX=3847 GN=100784003 PE=4 SV=1	12	4	1	622	68.803	99.4	83	86.2	103.5	124.8	91.2	117.4	125.2	120.5	116.5	89	108.9	82.9	86	107.3	80.3	92.1	85.8
I1JUC2	Uncharacterized protein OS=Glycine max OX=3847 GN=100803282 PE=4 SV=1	12	4	1	652	71.266	100.5	87.3	89.3	104	141.9	93	115.8	136.2	127.6	109.4	75.4	95.7	91.5	81.1	105	78.8	78.1	89.3
I1JKB3	Uncharacterized protein OS=Glycine max OX=3847 GN=100782224 PE=4 SV=1	15	6	1	200	22.021	112.2	92.5	84.6	96	91.1	84.4	109.9	128.6	118.8	115.6	94.2	105.3	87.5	97.9	118.6	78.8	95.8	88.2
I1JGK4	Uncharacterized protein OS=Glycine max OX=3847 GN=100816570 PE=4 SV=1	8	5	1	146	16.592	110.3	88.8	91.3	117.7	114.5	92.5	127.2	120.5	133.2	92.8	84	93.6	79.2	99	94.5	72.7	93.1	94.8
I1LA47	Eukaryotic translation initiation factor 3 subunit E OS=Glycine max OX=3847 GN=100788418 PE=3 SV=1	10	3	1	437	51.177	95.6	77.3	90.2	98.6	107.6	88.4	118.5	127.9	128.4	116.8	95	114.2	99.7	95	87.9	70.7	97.2	90.8
I1LX52	Uncharacterized protein OS=Glycine max OX=3847 GN=100810770 PE=4 SV=1	9	6	1	303	32.314	94.1	69	68.7	104.5	115.8	84.6	104.4	133.5	103.3	122.4	92.3	131.1	88.8	90.8	126.9	85.8	98.6	85.5
I1LBQ3	Uncharacterized protein OS=Glycine max OX=3847 GN=100790890 PE=4 SV=1	8	6	1	379	41.269	96	80.8	84.4	101.7	113.3	84.4	117.3	114.2	118.7	112.8	103.3	108.2	84.6	81.1	96.9	87.6	107.4	107.4
C6SW77	Uncharacterized protein OS=Glycine max OX=3847 PE=2 SV=1	8	2	1	235	25.787	83.9	83.1	73.7	91.6	80.3	67.8	116.1	125.1	104.5	142.3	124.5	140.4	99.2	100	107.9	66.9	87	105.7
I1KNJ0	Uncharacterized protein OS=Glycine max OX=3847 GN=100788703 PE=4 SV=1	7	6	1	130	14.568	110.4	101.5	92	115.7	97.6	129	116	128.1	96.7	99.9	96.8	136.5	74.9	86.3	68.4	83.1	89.7	77.5
I1KXC2	Uncharacterized protein OS=Glycine max OX=3847 GN=100802675 PE=4 SV=1	14	14	1	1459	163.66	98.4	80.9	91.6	108.9	125.6	100.8	120.7	136.2	129.3	113.1	83	102.2	84.7	88.4	90.9	74.2	86	85.2
A0A0R0G189	Uncharacterized protein OS=Glycine max OX=3847 GN=100784626 PE=3 SV=1	14	14	1	744	86.604	87.8	83.7	83.6	92.1	100.5	79.7	119.9	126.8	126.7	131.9	97.5	110.1	94.9	94.3	106.7	73.3	97	93.2
I1JV52	Uncharacterized protein OS=Glycine max OX=3847 GN=GLYMA_04G093400 PE=4 SV=1	9	2	1	283	30.93	95.5	79.9	81.6	91.7	130.4	95.7	119.7	125.5	118	127.7	82.6	104.1	91.8	84.5	114.8	73.5	97	85.7
K7LLB1	Uncharacterized protein OS=Glycine max OX=3847 GN=100785942 PE=4 SV=1	12	6	1	533	58.006	104.8	90.3	91.5	96	102.2	87.1	118	133.6	122.5	117.7	88.6	104.6	91.4	93.9	102.5	72.1	91.4	91.9
I1KSX1	Uncharacterized protein OS=Glycine max OX=3847 GN=100803366 PE=4 SV=1	16	7	1	551	59.418	102.6	82.7	86.5	108.8	138	94.1	118.6	122.6	126.4	103.4	81.4	106	89.3	84.7	100	77.2	90.7	86.9
I1L899	Uncharacterized protein OS=Glycine max OX=3847 GN=100810005 PE=3 SV=1	13	1	1	545	58.518	95.4	81.2	88.3	106.2	125.1	88.9	117.3	130.6	130.6	116.5	89.5	104.3	85.1	88.1	98.8	79.4	85.5	89
I1KWP9	Uncharacterized protein OS=Glycine max OX=3847 GN=100802673 PE=4 SV=2	16	6	1	1191	136.055	91.9	70.5	93.6	99.3	132.8	97.8	117.1	130.8	115.8	114.3	92.2	109.9	95.1	82.7	101.4	82.4	91	81.4
A0A0R0EDH2	Dihydrolipoamide acetyltransferase component of pyruvate dehydrogenase complex (Fragment) OS=Glycine max OX=3847 GN=GLYMA_20G1895001 PE=3 SV=1	11	6	1	518	56.448	108	82.2	92.6	113.3	123	93.3	129.7	126.1	124.4	105.2	91.4	102.3	81.6	90.1	102.3	62.2	87.1	85.3
C6SW24	Uncharacterized protein OS=Glycine max OX=3847 GN=100499738 PE=2 SV=1	10	10	1	204	22.584	86.9	76.9	75.5	87.5	108.6	83.2	119	142.2	122.9	139.6	97.9	121.2	97.8	93.2	106.5	69.2	81.2	90.8
I1MQ52	Uncharacterized protein OS=Glycine max OX=3847 GN=100779813 PE=4 SV=1	8	7	1	318	35.206	80.1	78.2	71.6	100.5	107.4	73	113.2	124.3	116	138.7	110.6	123.6	97.1	90.6	109.5	70.4	88.9	106.3
I1MVW0	Uncharacterized protein OS=Glycine max OX=3847 GN=100794546 PE=4 SV=1	8	8	1	439	49.4	104.6	71.9	83.6	107.5	128	87.1	122.5	130.8	130.5	102	85.6	97.7	87	85.8	112.6	76.4	97.8	88.5
I1J5B0	AP-1 complex subunit gamma OS=Glycine max OX=3847 GN=100802164 PE=3 SV=1	15	3	1	871	95.284	105.9	86.4	93.4	108.8	127.7	88.9	116.5	128.2	125.1	111.7	84.8	99.2	82.8	89	103.4	74.3	84	90
I1LU69	Uncharacterized protein OS=Glycine max OX=3847 GN=100800991 PE=4 SV=1	11	2	1	306	34.465	102.5	78.8	86.3	101.2	115.8	94.4	119.6	138.7	121.7	109.6	88.7	104.7	89.5	93.9	105	77.7	84.1	87.8
A0A0R0IIZ3	Uncharacterized protein OS=Glycine max OX=3847 GN=100813194 PE=3 SV=1	14	13	1	506	57.817	131.4	130.4	117.8	152.8	151.1	108.6	161.9	181	170.5	63.8	50.3	82.4	48.9	45.9	65.2	41.2	41.3	55.5
I1LMV4	Uncharacterized protein OS=Glycine max OX=3847 GN=100809495 PE=4 SV=1	8	4	1	297	32.045	105.1	84.4	86.7	107.8	123.6	94.5	122.4	136	134.1	110.3	85	100.4	82.2	86.1	104.8	72.3	84.9	79.5
K7N525	Uncharacterized protein OS=Glycine max OX=3847 GN=100812377 PE=3 SV=1	11	11	1	633	68.591	95.8	76.7	82.4	103.3	121.7	88.5	115	123.7	114	111.7	93	126.2	90.4	92	111	83.8	92.9	77.8
I1N447	Uncharacterized protein OS=Glycine max OX=3847 GN=100809120 PE=3 SV=2	8	1	1	291	31.692	94.8	84	72.7	94.4	112.4	74.3	123.3	131.7	110.2	120.4	91	124	92.3	95.5	152.4	74.7	85.3	66.5
A0A0R4J2P7	Uncharacterized protein OS=Glycine max OX=3847 GN=100817464 PE=4 SV=1	8	8	1	260	28.494	95.9	83.2	69.5	93.8	96.7	62.8	118.1	131	89.4	134.4	101.5	154.5	80.8	90.5	124.1	77.1	97.2	99.8
I1L645	Uncharacterized protein OS=Glycine max OX=3847 GN=GLYMA_09G244900 PE=3 SV=1	8	1	1	291	31.759	97.8	80.1	86.1	104.1	113.4	86.4	127.4	127.7	118.4	119.1	93	115	82.1	92.5	98.7	69.4	93.4	95.5
I1LEI1	Uncharacterized protein OS=Glycine max OX=3847 GN=100817294 PE=4 SV=1	13	13	1	877	98.131	100.5	85.4	80.2	97.3	113	88.7	111.2	121	118.8	112.3	96.2	110.2	96.5	90.9	112.4	82.2	93.5	89.6
I1KYC4	Uncharacterized protein OS=Glycine max OX=3847 GN=100796818 PE=3 SV=1	8	5	1	488	51.875	89.8	70.2	77.5	97	118.5	96.2	126.1	142.4	118.1	117.5	94.9	117.9	99.4	86	109.4	70.1	88.1	80.9
C6TAY1	Flavonoid 4'-O-methyltransferase OS=Glycine max OX=3847 PE=1 SV=1	8	8	1	358	40.409	100.8	76	86.5	121.6	129.5	79.6	130.1	145.5	156.3	109.8	98.5	90.3	77.9	74.3	74.8	59.7	76.1	112.5
C6T4R9	Uncharacterized protein OS=Glycine max OX=3847 GN=100527579 PE=2 SV=1	9	4	1	155	17.656	94.5	77.1	83.9	98.8	121.7	87.6	116.9	127.7	121.4	118.9	92.9	106.2	96	90.2	110.3	74.9	90.4	90.7
A0A0R4J5U6	Uncharacterized protein OS=Glycine max OX=3847 GN=GLYMA_18G298200 PE=4 SV=1	7	4	1	348	38.642	97.7	76.2	89.1	116.4	126.1	97.2	124.7	138	118	116.2	91	106.5	78.2	86.5	95.7	66.8	82.2	93.5
I1M5B6	Beta-galactosidase OS=Glycine max OX=3847 GN=100783905 PE=3 SV=1	12	12	1	708	80.13	98.3	79.4	80.8	104.6	116	82.3	120.6	131.9	121.8	112.6	93.5	125.1	89	90.3	109.3	74.9	88.9	80.7
I1N3B9	Uncharacterized protein OS=Glycine max OX=3847 GN=100815884 PE=4 SV=2	8	3	1	347	36.9	98.5	79.5	85.8	101.6	119.8	97.8	111.9	132.3	122.8	115.3	95.2	104.6	91	86.5	102.4	81.6	86.8	86.6
I1K8G3	Uncharacterized protein OS=Glycine max OX=3847 GN=GLYMA_06G056000 PE=4 SV=1	7	3	1	227	24.33	99.4	77.6	93.4	98	127.5	104.8	123.1	134.2	114.6	118.3	92.9	110.5	84.5	80.5	96.7	76.8	87.3	80
C6SYN5	Uncharacterized protein OS=Glycine max OX=3847 GN=100306258 PE=2 SV=1	10	6	1	213	24.203	75.4	88.2	78.4	81.6	74.4	56.8	116.1	129.8	103.1	139.7	105.9	134	114	106.2	119.4	73.2	95.6	108.4
I1LWE5	Uncharacterized protein OS=Glycine max OX=3847 GN=100809557 PE=4 SV=1	11	11	1	582	66.073	102.9	76.8	93.8	122.8	139.6	98.5	121.2	129.9	137.8	95.7	91.1	94.1	81	79	87.9	76.4	83.6	88
C6T4Z6	Uncharacterized protein OS=Glycine max OX=3847 GN=100527647 PE=2 SV=1	9	4	1	143	15.883	108.2	82.9	89.5	115.4	111.5	96	126.6	137.8	126.2	96.8	90.7	95.8	85.8	85.6	101.3	67.3	91.5	91.2
I1LPJ9	Uncharacterized protein OS=Glycine max OX=3847 GN=100779929 PE=4 SV=1	11	5	1	744	77.524	69.6	72.7	83	73.2	103.7	86.3	145.5	169.8	154	149.2	114.7	114.3	86.8	51.1	104.1	75.7	88	58.3
I1LD87	PDIL7 OS=Glycine max OX=3847 GN=100791778 PE=2 SV=1	8	8	1	433	49.209	99.2	83.7	103.3	101.5	109.5	91.8	126.2	136.1	137.1	99.9	86.4	93.2	101.4	91.8	92.6	71.8	92.5	82
I1MCE9	Uncharacterized protein OS=Glycine max OX=3847 GN=100819540 PE=3 SV=1	9	1	1	367	40.813	102.6	79.1	87.9	105.4	119.5	88.5	118.5	131	119	99.6	88	97.1	84.8	85.9	110.9	89.1	96.6	96.6
A0A0R0G989	Uncharacterized protein OS=Glycine max OX=3847 GN=102659505 PE=3 SV=1	8	4	1	248	28.076	95.1	78.9	84.8	107	116.5	92.1	121.6	144.6	125.9	130.1	90.1	97.7	80.3	88.7	119.5	65.9	81.1	80
I1JGU8	Phospho-2-dehydro-3-deoxyheptonate aldolase OS=Glycine max OX=3847 GN=100797019 PE=3 SV=1	11	6	1	532	58.973	97.1	80.2	96.7	125.2	136.8	87.5	116.1	123.4	151.6	105.2	84.1	86.3	90.2	89.7	95.2	66.3	85.8	82.7
A0A0R0ELF0	Uncharacterized protein OS=Glycine max OX=3847 GN=100817706 PE=4 SV=1	10	10	1	611	66.034	137.2	79.5	85	109	124.8	92.4	104.3	119.9	121.8	103.6	90.7	101.1	74.8	91.4	108	71.1	93.7	91.6
I1KTD4	Uncharacterized protein OS=Glycine max OX=3847 GN=100791893 PE=4 SV=2	13	7	1	480	54.697	76	89	69.4	74.4	81.7	65.9	114.1	120.6	101.1	157.7	112.5	135.2	116	103	116.8	61.7	93.2	111.6
A0A0R0K666	Uncharacterized protein OS=Glycine max OX=3847 GN=100788630 PE=3 SV=1	8	2	1	440	46.955	99.5	82	85.4	99	113.5	95.4	110.8	119.4	119.4	116.8	79.2	97.1	90.6	100.8	112.9	83.4	105.1	89.8
C6TG44	Uncharacterized protein OS=Glycine max OX=3847 PE=2 SV=1	11	3	1	340	38.364	92	83.5	100.5	85.9	101.8	88.6	116.6	137.1	110	146	97.2	111.4	90.5	90.8	106.7	69	89.6	82.8
I1JL51	Dirigent protein OS=Glycine max OX=3847 GN=100811628 PE=3 SV=1	7	2	1	218	24.33	108.2	77.5	92.1	104.8	138.4	100.9	110.9	130.7	95.5	111.7	83.3	115.8	86.8	88.3	110.3	77.6	81.9	85.4
I1LQR8	Uncharacterized protein OS=Glycine max OX=3847 GN=100818233 PE=4 SV=1	8	8	1	248	26.243	94.1	79.2	83.8	95.1	111.8	96.4	112.6	137.4	108.7	115.7	99.6	111.8	92.1	77.1	114.8	90.5	94.9	84.6
I1NA10	Uncharacterized protein OS=Glycine max OX=3847 GN=100784731 PE=3 SV=1	11	2	1	359	38.798	96.6	75.5	84.7	104.3	127.2	88.5	122.7	137.4	129.5	115.2	88.5	116.5	87.3	78.9	104.7	73.9	92.4	76.2
K7KHU1	Uncharacterized protein OS=Glycine max OX=3847 GN=100775828 PE=3 SV=1	8	8	1	358	39.975	93	83.1	81.1	96.3	109	87.4	122.4	126.6	124.8	125.9	99.3	109.7	95	94	106.9	67.4	87.9	90
A0A0R0FHZ8	Uncharacterized protein OS=Glycine max OX=3847 GN=GLYMA_17G243600 PE=4 SV=1	5	2	1	225	25.013	95.2	78.1	89.2	100.6	112	80	110.9	132.1	117.8	113.2	90.2	111.8	101.6	94.9	113.7	78.4	92.6	87.5
I1JBU6	Serine/threonine-protein phosphatase OS=Glycine max OX=3847 GN=100794029 PE=3 SV=1	7	6	1	306	34.93	89.3	77.3	78.1	87.5	110.5	79.5	121.2	134	122	125.9	97.1	119.7	103.8	92.4	112.6	72.4	88.7	88.1
I1MYZ6	Uncharacterized protein OS=Glycine max OX=3847 GN=100804658 PE=4 SV=1	13	10	1	705	79.066	93	79.7	85.9	98.9	127.4	88.9	115.2	134.9	131	117	87.8	108.3	88.5	80.6	96.9	87.2	89.6	89
I1KMK2	Uncharacterized protein OS=Glycine max OX=3847 GN=100779615 PE=3 SV=2	16	1	1	1437	162.517	88.7	74.9	84.3	96.2	127	83.5	121.6	127.7	126.1	102.7	90.5	104	100.4	84.6	108.2	90.5	95.2	93.8
I1KYV5	Uncharacterized protein OS=Glycine max OX=3847 GN=100794878 PE=3 SV=1	14	6	1	616	69.079	94	78	87.9	100.8	115.7	83.7	122.2	131.9	121.4	106.8	91.7	111	94	90.7	109.8	82.1	91.9	86.3
I1MKS9	Mitogen-activated protein kinase OS=Glycine max OX=3847 GN=100779469 PE=3 SV=1	10	6	1	373	42.838	96.7	81.7	85.6	108	114.6	87	112.5	129.4	124.9	119.5	96	107.5	88	87.6	104.4	75.3	90.6	90.7
K7KUE2	Uncharacterized protein OS=Glycine max OX=3847 GN=100820242 PE=4 SV=1	15	15	1	745	83.694	100.4	80.2	89.8	113.2	120.1	84.5	117.7	133.5	119.6	104	93.1	110.2	86	86.8	107.3	78.8	86.3	88.6
I1L754	Uncharacterized protein OS=Glycine max OX=3847 GN=100819595 PE=4 SV=2	12	12	1	949	104.2	98.5	79.8	85.6	105.5	112.5	91.4	114.7	121.9	122.3	117.5	93.8	105.2	85	91.6	106.8	78.7	100.3	88.7
C6FF63	Leucine-rich repeat protein OS=Glycine max OX=3847 GN=100783399 PE=2 SV=1	11	11	1	339	37.582	91.4	77.1	83.9	103.6	113.1	89.1	129.7	139	105.4	126.6	111	139.9	76.9	81	95.1	71.9	78.8	86.5
I1J547	Uncharacterized protein OS=Glycine max OX=3847 GN=GLYMA_01G026700 PE=4 SV=1	12	3	1	481	53.489	96.6	79.7	83.1	108.2	117.2	88.1	112.5	128.1	116.9	113.4	94.3	110.8	82.6	87.2	102.6	86.6	93.5	98.3
C6SYU5	Uncharacterized protein OS=Glycine max OX=3847 PE=2 SV=1	6	2	1	187	20.884	96.7	78.5	92	99.2	125.1	94.2	124.5	142	134.2	119.1	97.1	97.9	83.9	78.9	101.4	76.7	78.4	80.4
A0A0R0F137	Uncharacterized protein OS=Glycine max OX=3847 GN=GLYMA_19G232100 PE=4 SV=1	7	2	1	226	25.482	101.9	85.4	87.9	106.5	130.5	93.3	125.8	138.5	139.7	109.4	84	97.9	83.5	83.3	98.2	72.9	78.3	82.9
I1NF54	Uncharacterized protein OS=Glycine max OX=3847 GN=100783691 PE=4 SV=1	12	12	1	567	63.668	92.8	81.4	88.4	97.8	116.2	87.2	122.9	134.5	124.3	119.8	87.2	107.9	90.2	91.7	102.1	76.5	88.9	90.1
A0A0R0HS93	Uncharacterized protein OS=Glycine max OX=3847 GN=100337654 PE=3 SV=1	15	2	1	1141	133.084	98.9	88.6	87.3	103.1	119	89	117.5	125.7	128.1	111.2	85.2	96.4	91.5	82.7	109.3	77.7	98.8	89.8
I1LFF1	Chalcone-flavonone isomerase family protein OS=Glycine max OX=3847 GN=GLYMA_10G292200 PE=3 SV=1	7	2	1	226	24.957	100.4	90.8	84.4	108.8	109.3	75.7	117.9	121.6	129.9	102.7	91	101.6	83.4	88.1	114.3	86.8	99.2	94.1
Q9FQE8	Glutathione S-transferase OS=Glycine max OX=3847 GN=GSTU41 PE=1 SV=1	10	4	1	219	25.562	87.6	96.8	87.9	99.4	93.3	61.3	100.1	111.1	111	139	113.6	124	100.7	97.6	107.9	73.2	87.6	108
I1NC65	Proteasome subunit beta OS=Glycine max OX=3847 GN=GLYMA_19G242200 PE=3 SV=1	7	7	1	232	26.334	87	80.6	80.5	92.3	108.1	81	119.6	127.6	118.4	133.4	101.7	120.4	98.9	96.2	109.4	68.8	85.7	90.4
I1KQZ7	Uncharacterized protein OS=Glycine max OX=3847 GN=100817414 PE=4 SV=2	14	14	1	1265	137.726	105.2	82.5	80.7	103.5	120	91.7	108.6	130.4	121.2	114.3	92.9	109.6	87.3	86.8	107.3	81	87.4	89.5
K7KBT7	Uncharacterized protein OS=Glycine max OX=3847 GN=100793159 PE=4 SV=1	13	4	1	858	94.325	96	82.1	85.3	104.1	125.9	91.3	121.8	131.9	124.4	105.3	83.5	101.6	92.4	82.8	106.6	80.4	93.8	90.8
I1M1N6	Uncharacterized protein OS=Glycine max OX=3847 GN=100813116 PE=4 SV=1	11	1	1	309	34.563	96.7	85.2	87.2	98	110.5	82.1	139.6	131.9	128.4	121.3	95.5	108.5	80	91.9	116.4	64.5	85	77.3
C6T2X0	Uncharacterized protein OS=Glycine max OX=3847 PE=2 SV=1	8	2	1	198	21.534	96.8	79.8	84.5	104.3	92.8	78.5	119.8	135.3	78.3	78.3	110.5	183.2	106.8	89.7	110	93.9	91.9	65.6
A0A0R0JYI2	Uncharacterized protein OS=Glycine max OX=3847 GN=100811673 PE=3 SV=1	9	8	1	382	42.494	87.3	95.2	79.3	88.9	77.3	65.3	122.9	124.8	111	131.7	103.3	129	97.8	104.4	120.3	71.4	94.9	95
K7LBE9	Uncharacterized protein OS=Glycine max OX=3847 GN=100789286 PE=4 SV=1	11	4	1	881	96.912	112	83.8	85.8	109.8	131.8	94.1	111.4	124.1	121.8	105	87	96.5	84.7	87.2	109.4	77.1	86.1	92.4
A0A0R0EUL8	Uncharacterized protein OS=Glycine max OX=3847 GN=100797040 PE=4 SV=1	12	9	1	624	67.207	105.4	88.5	84.5	111.6	136.5	90.5	111.8	115.1	118.1	110.7	81.7	110	85	92.9	109.7	75.5	85.3	87.1
I1NDV2	Uncharacterized protein OS=Glycine max OX=3847 GN=100797826 PE=4 SV=1	9	6	1	674	74.27	98.9	78.5	90.3	103.6	124.2	88.9	120	128.2	126.1	103.9	101.7	103.3	92	86.1	98.2	81.6	81.4	93.3
Q8LJR5	Small GTP-binding protein OS=Glycine max OX=3847 GN=547655 PE=2 SV=1	9	5	1	218	24.111	86.7	79.3	80.9	88.6	99.6	76.7	120	131.9	126.5	134.3	102	113.9	105.3	99.1	108.5	65.1	88.1	93.5
A0A0R0EB56	Uncharacterized protein OS=Glycine max OX=3847 GN=GLYMA_20G143400 PE=4 SV=1	8	7	1	323	35.746	101.6	77.7	82.2	110.9	121.5	88.7	120.7	135	133.4	109.9	88.4	101.6	81.7	89.1	103	75.1	88.2	91.2
I1NCM4	Uncharacterized protein OS=Glycine max OX=3847 GN=100794269 PE=3 SV=1	14	6	1	472	50.88	95.6	83.4	84.3	99.4	114.2	97.9	121.8	133.6	119.5	121.8	89.5	101.3	92.5	90.9	112.5	69	88.3	84.5
K7MB33	Uncharacterized protein OS=Glycine max OX=3847 GN=100790475 PE=4 SV=1	9	2	1	838	92.433	100.7	72.7	94.7	110	132.7	98.2	115.9	128.5	114.5	95.6	81.5	96.3	92.9	81.5	112.2	84.9	103.1	84.2
I1L1B0	Peroxidase OS=Glycine max OX=3847 GN=100808542 PE=3 SV=1	10	3	1	328	36.543	88.5	88	87.6	81.8	99.4	84.3	104.8	115.9	93.1	141.7	84.8	121.9	106.9	108.3	137.6	76.2	103.6	75.4
A0A0R0G3L8	Phospho-2-dehydro-3-deoxyheptonate aldolase OS=Glycine max OX=3847 GN=100789764 PE=3 SV=1	9	4	1	495	54.873	100	77.1	92.2	114.3	121.9	85.8	119.6	135.2	136.9	109.8	98.8	100	79.7	80.3	96.8	76.6	86.6	88.3
I1LV54	Uncharacterized protein OS=Glycine max OX=3847 GN=100803116 PE=4 SV=1	12	8	1	435	46.566	92.1	83.3	79.4	94.3	106.8	86.1	114.8	130.8	129.5	133	98.3	107	94.2	95.1	106.4	71.6	85.7	91.6
I1LPN7	Uncharacterized protein OS=Glycine max OX=3847 GN=100795875 PE=4 SV=1	6	3	1	200	18.808	100.3	82.8	93	104.7	129.2	94.6	110	103.9	108.7	109.2	87.2	102.7	91.2	94.5	110.1	84.6	102.3	91
I1LES5	Uncharacterized protein OS=Glycine max OX=3847 GN=100775954 PE=4 SV=1	9	6	1	707	76.468	97	75.6	83.2	110.4	127.4	92.2	122.3	128.8	120.2	117.3	95.4	105.8	79	86	107.7	74	86.9	90.8
C6T126	Uncharacterized protein OS=Glycine max OX=3847 GN=100500229 PE=2 SV=1	4	2	1	131	13.7	115.5	87.9	97.8	104	128.5	120	89.5	108.6	140.5	134.6	86	64.2	70.5	79	67.7	85.9	110	109.8
A0A0R0KV96	Uncharacterized protein OS=Glycine max OX=3847 GN=100818199 PE=4 SV=1	12	12	1	510	58.393	104.7	75.3	89.8	96.2	108.3	91.9	111.5	128.3	113	116.9	102.8	105.2	100	100.1	114.5	70.8	85.3	85.6
C6TKV0	Uncharacterized protein OS=Glycine max OX=3847 GN=100799417 PE=2 SV=1	5	2	1	117	12.929	100.9	73.7	92.1	110.9	122.2	100.6	129	143.8	105.3	95.6	89.8	127.3	89.5	88.8	104.3	74.1	81.7	70.4
A0A0R0H9D3	Uncharacterized protein OS=Glycine max OX=3847 GN=GLYMA_12G032500 PE=4 SV=1	13	13	1	1761	190.08	96.3	71.5	84.2	105.9	137.2	87.1	117.7	130.9	122.8	112.9	85.8	125.2	90	87.9	110.4	77.1	86.7	70.2
I1MXZ6	Thioredoxin OS=Glycine max OX=3847 GN=100499871 PE=3 SV=1	8	7	1	123	13.368	76.1	70.5	66.6	74.9	99.4	76.9	106.9	122.8	135.6	170.6	122.8	130.1	112.2	104.6	95.1	59.3	79.9	95.6
I1L9F5	Uncharacterized protein OS=Glycine max OX=3847 GN=100804649 PE=4 SV=1	12	2	1	408	46.72	103.7	85.6	88.5	103.6	101.8	85.2	114.7	123.5	127.1	108.7	94.7	101.8	91	99.9	105.2	78.2	94.4	92.3
I1L8A9	Uncharacterized protein OS=Glycine max OX=3847 GN=100795994 PE=3 SV=1	12	8	1	297	30.915	90.1	74.9	64.6	86.8	116	74.8	111.8	132.1	97.1	118.1	86.1	127.8	112.5	105.2	160.6	80.8	85.7	75
I1MAW4	Uncharacterized protein OS=Glycine max OX=3847 GN=100794661 PE=4 SV=1	7	4	1	175	19.464	102.5	79.9	87.3	108.6	114.3	84.8	123.2	150.8	127.9	111.4	92	106.2	83	83.3	110.8	71.3	79.7	83
C6TFM7	Uncharacterized protein (Fragment) OS=Glycine max OX=3847 PE=2 SV=1	7	7	1	232	25.145	97.1	78.5	82.7	93.6	110.3	89.2	117.3	129	112	119.9	98	114.6	92.4	92.4	108.4	79.7	91.9	93.2
I1K2X6	Uncharacterized protein OS=Glycine max OX=3847 GN=100782093 PE=3 SV=1	13	3	1	531	59.484	101.6	78.4	98.5	104.7	114.8	106.1	137.7	151	141	92.2	86.9	99.2	99.1	86.5	93.6	64.6	82.3	61.6
C6TAW2	40S ribosomal protein S24 OS=Glycine max OX=3847 GN=100802918 PE=2 SV=1	5	4	1	137	15.769	96.8	83.8	88.4	97.8	119.1	91.5	125.3	142	126	115	89	115	89.5	86.4	104.7	75.5	79.7	74.5
I1LMY0	Uncharacterized protein OS=Glycine max OX=3847 GN=100819288 PE=4 SV=1	10	7	1	613	65.627	99	78.7	85	105.5	120	93.9	121	137.3	117.4	104.1	87.7	109.5	92.7	90.2	108.3	77.7	86.1	86
C6TJY4	Uncharacterized protein OS=Glycine max OX=3847 GN=100783075 PE=2 SV=1	9	2	1	298	32.959	106.9	81.6	87	111.8	140	94.3	124	125.7	143.1	109.7	77.9	98.7	83.3	84.3	99.8	64.3	90.6	77
C6THG6	Uncharacterized protein (Fragment) OS=Glycine max OX=3847 PE=2 SV=1	11	4	1	434	46.942	100.6	79.7	88	103.2	135.1	93.6	113.8	129.5	125.1	117.9	85	96.1	85.5	87.9	109.6	78.9	82.7	87.7
K7KDS5	Uncharacterized protein OS=Glycine max OX=3847 GN=100780970 PE=4 SV=1	9	9	1	592	65.181	104.6	80.5	93.2	101.6	119.7	99.9	108.2	117.3	115.1	111.7	89.8	104.6	89.9	95.9	97.6	84	96.8	89.6
M1FIU8	ATPase subunit 8 OS=Glycine max OX=3847 GN=atp8 PE=4 SV=1	8	1	1	160	18.307	72	83.3	98.7	77.8	91.3	81.3	128.7	137.7	111.2	152.9	107.1	128.2	108.8	96.9	85.4	59.8	83.7	95.2
I1MST1	Uncharacterized protein OS=Glycine max OX=3847 GN=100803029 PE=4 SV=1	13	11	1	627	69.703	98.5	81.9	86.3	99.3	118.7	88.9	107.6	128.2	122.5	121.8	91.6	110.4	87.8	90.7	105.9	85	88.8	86.1
I1N587	Protein-lysine N-methyltransferase GLYMA_18G292800 OS=Glycine max OX=3847 GN=100797950 PE=3 SV=2	12	5	1	367	40.304	96.6	78.1	85.4	104.1	115.9	93.6	115.6	119.9	128.1	112.8	95.8	102.3	94.4	94.8	99.1	76.6	95.5	91.6
I1JMZ4	Uncharacterized protein OS=Glycine max OX=3847 GN=100527254 PE=4 SV=1	6	2	1	198	21.546	106.6	72.6	81.8	103.4	115.3	91.4	131.5	138.7	119.7	89.9	97.2	109.4	90.4	84.2	108	78.2	92	89.7
K7K8W7	Uncharacterized protein OS=Glycine max OX=3847 GN=100800039 PE=4 SV=1	12	6	1	611	66.273	94.6	78.3	78.1	98.3	117.2	86.2	112.8	122.7	124.5	127.7	100.4	111	80.8	90.2	109.4	85.8	91.2	90.9
A0A0R0IQB1	Uncharacterized protein OS=Glycine max OX=3847 GN=100802667 PE=4 SV=1	8	3	1	133	15.636	98.5	82.4	84.2	103.3	126.4	99.3	123.2	130.3	131.9	109.2	85.3	104.9	92.7	85.8	102.7	73.1	89.8	77.1
I1M8K6	Uncharacterized protein OS=Glycine max OX=3847 GN=100817264 PE=4 SV=1	11	2	1	316	35.234	95.9	83.5	84.6	99.1	100.5	78.1	123.3	138.8	128.2	115.5	91.3	110.3	92	94.5	109.3	74.2	91.4	89.5
A0A0R0ELP2	Uncharacterized protein OS=Glycine max OX=3847 GN=100819985 PE=3 SV=1	11	11	1	393	43.697	101.5	91.4	80.3	93.1	99.8	108.7	117	130.2	111.2	123	92.3	107	90.6	96	116.7	74.8	90.4	76.1
C6T9G0	Uncharacterized protein OS=Glycine max OX=3847 GN=100783333 PE=2 SV=1	11	6	1	202	22.559	83.1	76.4	75.7	88.2	107.3	68.3	114.3	131.8	116.7	146.8	103.8	118.5	106.2	94.3	120.7	61.4	86.5	100
I1K0S0	Ribosomal protein L15 OS=Glycine max OX=3847 GN=GLYMA_05G061400 PE=3 SV=1	7	1	1	204	24.194	93.6	72.1	92.2	98.3	132.4	100.2	142	151.9	125.1	93.3	84.7	119.6	98.9	76.4	86.2	73.9	82.4	76.6
I1J919	Uncharacterized protein OS=Glycine max OX=3847 GN=100776465 PE=4 SV=1	11	1	1	475	50.341	106.8	85.3	89.9	107.8	121.7	96.1	120.1	126.3	131.9	110.7	88.2	87.3	79.8	84.9	91.2	74.8	93.7	103.5
I1NDC6	Glycine cleavage system H protein OS=Glycine max OX=3847 GN=GLYMA_20G019600 PE=3 SV=1	5	3	1	155	17.018	108	81.7	81.5	111.1	121.8	92.3	128.7	145.8	120.8	93.1	81.1	98.3	92.8	89.7	109.1	66.4	79.9	98
A0A0R4J5Y4	Uncharacterized protein OS=Glycine max OX=3847 GN=100813403 PE=4 SV=1	11	1	1	202	22.436	85.2	75.9	77.4	89	109.9	78.7	115.7	120.4	133	141	108.8	112.3	105.4	95.8	108.7	63.8	89.1	90
C6SV78	Ribosomal protein L15 OS=Glycine max OX=3847 GN=100305473 PE=2 SV=1	7	2	1	204	24.117	96.3	76.3	89.2	99.5	135.9	94.1	129.3	141	127.3	100.5	83.6	111.5	100.3	82.5	102.6	74.1	80.5	75.3
I1NGJ8	1,2-dihydroxy-3-keto-5-methylthiopentene dioxygenase OS=Glycine max OX=3847 GN=GLYMA_20G150200 PE=3 SV=1	9	3	1	200	23.506	93.8	84.9	89.3	103.5	94.5	74.2	122.3	135.3	130.7	113.6	95.5	106.4	92.6	98.4	108.5	74.2	91.5	91
I1ND63	Uncharacterized protein OS=Glycine max OX=3847 GN=100796207 PE=4 SV=1	9	5	1	454	50.26	90.8	72.4	86.5	95.7	111.2	93.1	122	132	105.2	111.7	104.8	127.2	96	83.5	112.6	83.7	96.1	75.4
C6TLB6	Uncharacterized protein OS=Glycine max OX=3847 GN=100818805 PE=2 SV=1	7	3	1	417	46.266	73.2	64.6	81.3	80.9	97.5	94.2	88.4	94.8	101.4	138.1	112.7	112.6	118.6	115.5	120.7	100.9	115	89.7
I1M0I4	Uncharacterized protein OS=Glycine max OX=3847 GN=100809885 PE=4 SV=1	8	5	1	778	83.876	104.7	102.1	82	112	116.2	77.4	119.3	136.4	131.1	101	76.6	104	92.4	85.9	127.9	70.5	82.8	77.7
C6T5D6	Uncharacterized protein OS=Glycine max OX=3847 PE=2 SV=1	7	1	1	115	13.55	80	87.2	83.7	86.2	100	64.3	120.5	129.2	129.6	140.9	100.4	110.8	105.7	84.7	119.6	66.7	98.5	92.1
I1J881	Uncharacterized protein OS=Glycine max OX=3847 GN=100779127 PE=4 SV=1	8	2	1	132	13.949	101	86.8	86.4	99.3	109.1	90.1	108.9	109.4	119.4	120.9	91.3	103.8	91.3	107.2	113.9	78.6	96.3	86.3
C6T3N5	Uncharacterized protein OS=Glycine max OX=3847 GN=100527220 PE=2 SV=1	4	1	1	138	14.263	97.9	75.1	94.4	108.7	164.8	100.8	137.5	143.1	157.3	100.3	66.8	86.2	88.2	80.8	96.6	67.4	69.5	64.7
K7MTC5	Laccase OS=Glycine max OX=3847 GN=100799343 PE=3 SV=1	8	3	1	571	64.212	106.3	78.2	81.3	110.1	148.1	88	109.5	133.1	114.1	108.6	82.9	101.1	94.3	78.1	121.9	71.1	79.6	93.5
I1M8S3	Uncharacterized protein OS=Glycine max OX=3847 GN=100793808 PE=4 SV=1	9	2	1	774	82.08	106.6	84.5	84.2	109.4	128.6	101	119.5	132.6	132.8	108.1	78.7	97.3	89.4	85	100.5	67	90.6	84.2
I1J7J5	Dirigent protein OS=Glycine max OX=3847 GN=100807466 PE=3 SV=1	8	3	1	188	20.853	102.4	77.2	79.9	106.5	132.2	90.6	109.5	124	108.1	104.2	89.8	112.7	95.6	89.6	117.8	81.9	87.2	90.9
K7LWI4	ATP synthase subunit alpha OS=Glycine max OX=3847 GN=GLYMA_12G232000 PE=3 SV=1	11	9	1	510	55.703	89.9	86.9	76.7	94.4	118.3	83.4	121.6	123.9	106	141.2	93.4	102.1	84.1	84.8	99.6	68.8	92.7	132.3
I1L6Y9	Alpha-galactosidase OS=Glycine max OX=3847 GN=100804290 PE=3 SV=1	10	3	1	410	45.612	101.2	69.1	83.3	115	119.7	103.3	120.3	110.4	101	123.1	112.6	120.4	72.1	87.5	116.3	68.3	100.7	75.7
K7MV72	Uncharacterized protein OS=Glycine max OX=3847 GN=100803601 PE=4 SV=1	16	6	1	1191	135.665	101.9	79.4	88.5	105.3	126.6	89.7	112.8	124.6	121.1	108.6	87.9	106.9	91	86.8	109.4	80.4	94.7	84.4
I1LMP4	Eukaryotic translation initiation factor 3 subunit F OS=Glycine max OX=3847 GN=100790913 PE=3 SV=1	10	2	1	288	31.528	100	83.1	89.3	110.6	117.4	92	119.5	129.4	139.7	117.3	89.7	92.2	76.4	92.6	95.4	76.3	87.7	91.4
A0A0R0JCA1	Carboxypeptidase OS=Glycine max OX=3847 GN=100777309 PE=3 SV=1	11	4	1	454	50.607	105.9	80.4	87.9	111	127.1	97.3	116.7	131.3	111	106.1	88.9	115.9	84.2	90.3	101.1	76	82	86.7
K7MR42	Uncharacterized protein OS=Glycine max OX=3847 GN=100806083 PE=4 SV=1	10	3	1	540	60.495	99.6	83.6	86.3	103.3	110.1	81.7	119.8	129.5	124.5	111.7	93.9	108.1	94.1	88.9	108.3	71.4	94	91.2
I1LKZ3	Superoxide dismutase [Cu-Zn] OS=Glycine max OX=3847 GN=100815376 PE=3 SV=1	6	6	1	204	20.875	91.9	82.3	79	94.9	123.1	77.1	110.6	135.1	108.1	125.9	88	119.7	91.3	86.1	120.9	85.3	85.5	95.2
C6T9H6	Uncharacterized protein OS=Glycine max OX=3847 GN=100809851 PE=2 SV=1	12	5	1	389	42.328	102.3	82.2	88.5	109	118.4	91.4	116.6	128.6	132.8	102.7	85.3	97.6	91.3	92	103.1	78	93.5	86.6
K7KZU4	Uncharacterized protein OS=Glycine max OX=3847 GN=100806017 PE=4 SV=1	15	2	1	962	107.704	90.9	81.2	79.5	93.1	110.4	84.7	99.7	126.6	119.2	149.2	98.5	144.6	86.2	100.1	98.9	81	83.2	73.1
C6SWD4	Uncharacterized protein OS=Glycine max OX=3847 GN=100305723 PE=2 SV=1	7	1	1	115	13.52	84.2	81.8	82.7	93.3	91.8	64.4	124.9	149.1	129.7	123.5	102.2	121.3	104.3	91.4	115.4	69.8	83.8	86.4
C6TGQ0	Uncharacterized protein OS=Glycine max OX=3847 PE=2 SV=1	12	7	1	306	33.133	85	84.6	86.8	93.9	120	91.3	124.8	113.7	123.4	132.4	99.2	108.7	88.9	78	113.5	74.9	104.4	76.3
I1MN74	Peptidyl-prolyl cis-trans isomerase OS=Glycine max OX=3847 GN=GLYMA_16G129900 PE=4 SV=1	10	3	1	126	13.584	101.3	79.2	80.4	103.7	102.3	86	117.6	126.9	111.7	104.5	99.4	113.9	95	97.7	117.4	77.9	94.5	90.5
K7LFR7	Uncharacterized protein OS=Glycine max OX=3847 GN=100791552 PE=4 SV=1	7	7	1	541	58.131	96.9	71.1	82.1	104.2	136.2	86.6	117.8	131.3	112.4	109.7	92.1	110.6	88.8	85.8	118.8	82.6	83.6	89.5
I1MM41	Uncharacterized protein OS=Glycine max OX=3847 GN=100789421 PE=4 SV=1	10	7	1	517	58.333	92.7	79.4	87	94.7	114.6	95.4	117.5	143.3	120.6	113.3	90.2	107.4	100.5	86.6	96.8	81.2	85.9	92.8
A0A0R4J2Q0	Uncharacterized protein OS=Glycine max OX=3847 GN=100791227 PE=3 SV=1	11	2	1	152	17.545	98.7	87.9	82.3	100.5	85.9	66.3	126.1	149.2	113.1	110.6	99.7	142.9	95	91.4	116.1	69.1	86	79.3
A0A0R0HNP5	Uncharacterized protein (Fragment) OS=Glycine max OX=3847 GN=GLYMA_11G1021001 PE=4 SV=1	9	5	1	326	36.699	117.7	77.5	87.1	113.6	120.1	98	110.3	139.7	132.2	119.2	89.8	101.6	69.7	87.7	98.9	69.5	85.2	82.3
Q8S5C1	4-coumarate:CoA ligase isoenzyme 2 OS=Glycine max OX=3847 GN=547944 PE=2 SV=1	10	10	1	547	60.139	105.7	84.8	119.4	110.8	134.3	99.6	118.4	139.2	178.1	118.3	63.3	66.3	96	104.1	77.5	50.7	74.3	59.1
C6SV88	Peptidylprolyl isomerase OS=Glycine max OX=3847 PE=2 SV=1	6	6	1	147	15.88	97.5	79.8	91.4	103.8	130.7	96.9	124.8	139.3	146.8	114	86.5	93.5	87.1	79.9	96.4	72.8	83.7	75.1
A0A0R0IS97	Uncharacterized protein (Fragment) OS=Glycine max OX=3847 GN=GLYMA_08G2526002 PE=4 SV=1	17	5	1	2136	235.993	93.5	78.8	100.4	98.2	123.5	113.2	122	122.7	135.3	123.2	99.6	85.5	86.1	86.8	68.4	77	88.6	97.2
I1JK63	Peroxidase OS=Glycine max OX=3847 GN=100820340 PE=3 SV=2	9	8	1	314	34.564	106.8	86.4	83.9	90.2	108.1	104.7	111.9	122.4	106.5	115.4	84.3	95.8	90.5	88	113.4	85.2	110.8	95.7
K7KQ02	Uncharacterized protein OS=Glycine max OX=3847 GN=100796038 PE=4 SV=1	7	2	1	350	37.214	101.7	95.4	87.9	103.5	114.4	92.2	125.3	107.6	125.7	90.2	89.4	120.4	96.5	99.3	91	82.7	94	82.8
I1NF81	Uncharacterized protein OS=Glycine max OX=3847 GN=100792702 PE=4 SV=2	10	1	1	896	99.613	96.6	80.3	74.5	90.9	100.2	82.3	133.4	137.7	113.6	112.6	98.4	110.3	103.4	92.5	123	63.1	90.9	96.3
I1LWP5	Uncharacterized protein OS=Glycine max OX=3847 GN=100806175 PE=4 SV=1	12	12	1	1038	117.395	99.7	84.3	95	100.1	106.1	82	119.4	134.9	123.3	112.8	93	107.5	90.5	89.5	101.4	77.6	92.3	90.9
I1JNI4	Uncharacterized protein OS=Glycine max OX=3847 GN=100819271 PE=4 SV=1	10	6	1	608	66.899	102.3	76	89.1	106.7	121.6	90.7	118.2	125.5	124.8	105.3	86.6	103.9	89.6	91.3	102.9	77.9	98.9	88.5
A0A0R0EM71	Uncharacterized protein OS=Glycine max OX=3847 GN=100777447 PE=3 SV=1	10	3	1	553	62.821	105.8	89.7	105.8	108.1	102.6	91.5	118.5	123.9	132.5	108.9	98.5	94.3	82.5	89.2	82.9	76.2	96.2	93
I1L409	Uncharacterized protein OS=Glycine max OX=3847 GN=100801639 PE=4 SV=1	12	4	1	597	61.685	98.5	81.5	83.7	107.7	116.1	90.8	117.7	125.5	114.5	110.4	92.6	118.8	86.5	89.7	109.4	79.2	94.5	82.8
I1L1H2	Uncharacterized protein OS=Glycine max OX=3847 GN=100779302 PE=4 SV=1	9	9	1	513	57.082	100.4	75.6	85.9	99.2	129.5	91.3	122.4	128.2	118.8	105.2	89.3	103.8	94.9	87	106.7	77.9	90.3	93.5
A0A0R0EJN3	Uncharacterized protein OS=Glycine max OX=3847 GN=100788296 PE=3 SV=1	13	6	1	893	98.92	109.2	72.2	92.4	110.8	123.4	98.3	121.6	144.6	141.2	101.1	87.9	97.1	85.8	85.9	81.4	71.4	85.8	89.6
I1MG21	Peroxidase OS=Glycine max OX=3847 GN=GLYMA_15G128800 PE=3 SV=1	6	4	1	349	37.588	102.3	85.7	83.9	100.4	114.8	93.4	117	131.6	120.2	118.2	88	101.6	92.5	93.7	116.9	69.6	86.2	84
I1KVG2	Signal recognition particle 54 kDa protein OS=Glycine max OX=3847 GN=100792778 PE=3 SV=1	12	3	1	495	54.912	99.3	77.5	83.2	101.6	122.2	85.3	120.8	132.4	126.1	105.1	87.2	101.5	93.5	90	113.2	79.6	90.7	90.7
K7KQU4	Uncharacterized protein OS=Glycine max OX=3847 GN=100784238 PE=4 SV=1	14	4	1	531	57.836	96.2	83.6	80.4	100.7	131.1	87.2	114.5	118.1	134.2	121.4	88.2	105.5	82.9	88.6	105.1	84.4	90.4	87.5
A0A0R0HRL5	Uncharacterized protein OS=Glycine max OX=3847 GN=100792112 PE=4 SV=1	9	9	1	464	52.82	91.2	88.1	84.1	93.6	99.5	77.4	119.7	126.6	124.9	119.9	93.4	103.5	98.4	92.2	114.3	77.2	100.2	95.7
I1NJE8	Peptidyl-prolyl cis-trans isomerase OS=Glycine max OX=3847 GN=100777088 PE=3 SV=1	9	4	1	253	27.087	100.2	80.3	85.7	110.5	123.5	90.8	119.2	121.5	129.2	105.1	88.9	100.6	87.7	90.3	99.5	77.3	95.5	94.1
K7KS32	Uncharacterized protein OS=Glycine max OX=3847 GN=100797107 PE=4 SV=1	10	6	1	489	54.752	105.3	86.5	85.2	108.4	114.9	90.9	120.4	124.6	121.3	94.6	92.7	107.7	92.8	91.8	104.2	78.5	89.6	90.6
I1JV02	Uncharacterized protein OS=Glycine max OX=3847 GN=100778495 PE=4 SV=1	11	11	1	557	61.004	99.6	81.3	84	108.2	122.9	91.9	118.2	125.3	120.9	103.8	91	105.2	89.6	87.1	106.9	80.7	92.4	91.2
A0A0R0KI57	Peroxidase OS=Glycine max OX=3847 GN=GLYMA_04G227200 PE=3 SV=1	9	9	1	327	35.605	92.7	84.3	78.6	100.5	108.8	89.3	105.2	118.1	113.1	116.3	85	107.1	101.6	97.8	124.6	83.8	106	87.2
I1MPC6	Pyruvate kinase OS=Glycine max OX=3847 GN=100815822 PE=3 SV=1	10	1	1	577	63.636	95.9	88.1	91.8	101.8	118.9	82.7	123.5	127	133.4	111.5	83.3	99.5	90.8	89.5	101.9	76.6	93.2	90.7
A0A0R0HUK1	Uncharacterized protein OS=Glycine max OX=3847 GN=100818032 PE=3 SV=1	4	1	1	286	30.664	101.3	67.2	88.7	92.3	125.1	104.6	117.9	128	104	115.2	97.8	122.6	90.7	79.3	99.6	82.5	102.7	80.5
I1LF63	Uncharacterized protein OS=Glycine max OX=3847 GN=100792837 PE=4 SV=1	11	2	1	893	99.404	83.3	84.8	80.5	86.6	96.6	77.5	116.6	140.6	116.2	140.8	95.4	122.2	98.2	91.5	110.3	74.4	91.1	93.2
I1KJI7	Nucleoside diphosphate kinase OS=Glycine max OX=3847 GN=GLYMA_07G115900 PE=3 SV=1	8	2	1	149	16.502	95.3	82.6	76.3	100.6	115.9	82.8	116.4	129.2	117.9	113.1	87.2	126.3	97.3	93.7	115.6	77.3	91.5	81
A0A0R0GAV8	Uncharacterized protein OS=Glycine max OX=3847 GN=100788184 PE=4 SV=1	12	2	1	828	91.994	87.3	68.7	86.9	97.4	126.8	86.1	130.5	144.1	127.9	125.5	89.7	104.8	84	86.7	115.1	75.3	84	79.1
I1M3S8	Uncharacterized protein OS=Glycine max OX=3847 GN=100806160 PE=4 SV=2	8	2	1	738	85.694	79.1	67.2	83.8	70.2	91	80.8	136.9	141.5	118.1	149.3	117.5	120.1	107	90	104.6	57.5	92.8	92.5
I1MRC4	Uncharacterized protein OS=Glycine max OX=3847 GN=100788041 PE=4 SV=2	14	8	1	878	97.134	105.3	81.1	82.1	112.3	126.1	88.9	111.3	127.1	116	105.5	91.6	106	91.2	88.8	116.3	74.3	85.2	90.6
I1L0F6	3-hydroxyisobutyrate dehydrogenase OS=Glycine max OX=3847 GN=GLYMA_09G025100 PE=3 SV=1	7	7	1	350	36.987	94.3	77.5	82.4	102.2	113	87.4	118.6	121	117.5	113.4	112.3	114.9	86.5	85.6	108.4	84.8	90.6	89.4
I1L6I6	Cysteine synthase OS=Glycine max OX=3847 GN=100806420 PE=1 SV=1	13	1	1	373	40.133	101.3	73.3	87	110	127.3	86.6	116.7	122.9	144.3	103.6	92	100.9	98	94.9	99.6	70.4	89.6	81.6
A0A0B5E8W0	Tau class glutathione S-transferase OS=Glycine max OX=3847 GN=GSTU33 PE=2 SV=1	10	4	1	225	25.909	81.4	98.5	73.4	75.5	110.6	76.4	114.1	108.6	109	142	96.8	123.4	113.2	91.6	114.6	73.9	93.8	103.1
I1JMM6	Uncharacterized protein OS=Glycine max OX=3847 GN=100785066 PE=3 SV=1	10	3	1	445	48.866	100	77.8	86.1	103.5	119.8	91.3	113.9	126.8	121.6	112.9	88.6	101.3	88.9	93.6	104.6	80.9	93.3	95.2
I1L2Q5	Uncharacterized protein OS=Glycine max OX=3847 GN=GLYMA_09G114000 PE=4 SV=1	8	8	1	214	23.712	102.9	86	83.2	105.5	118.5	89.1	121.4	125	126.9	107.7	92.2	104.8	88.4	84.7	106.1	74	93.6	89.8
I1N4B8	Aldose 1-epimerase OS=Glycine max OX=3847 GN=GLYMA_18G257700 PE=3 SV=1	9	4	1	371	40.65	103.1	87.4	82.1	97.8	108.8	98.8	105.5	123.6	110.4	118.5	86.9	105.7	91.7	97.1	105	83.4	96.2	98.1
A0A0R0I2I0	Uncharacterized protein OS=Glycine max OX=3847 GN=GLYMA_10G104100 PE=4 SV=1	12	3	1	583	65.865	96.4	80.7	87.8	102.3	119.5	95.1	117.9	120.9	113.9	112.3	91.7	111	94.5	94	105	76.5	93.2	87.3
I1KW20	Uncharacterized protein OS=Glycine max OX=3847 GN=100791896 PE=4 SV=1	9	2	1	280	30.462	51.2	63.5	69.4	105.6	105.7	88.4	116.2	139.1	118.1	131.3	123.9	121.2	114.3	101.3	101.5	81.3	66.4	101.4
C6TP03	Uncharacterized protein OS=Glycine max OX=3847 PE=2 SV=1	10	4	1	268	30.172	100.7	82	91.9	109.8	119.4	96.1	123	139.1	132.1	104.9	90.7	101.9	85.6	85.7	95.7	76.1	83.2	82.3
C6T9D7	Uncharacterized protein OS=Glycine max OX=3847 GN=100803483 PE=2 SV=1	9	3	1	350	39.093	95.9	86.2	78.4	95.9	103.4	72.1	123.7	128.4	104.8	117	97.9	130.9	90.5	90.6	116.8	77.1	93.5	97
I1KZW8	Uncharacterized protein OS=Glycine max OX=3847 GN=100800029 PE=4 SV=1	5	3	1	312	33.639	98.1	80.8	80.3	102.7	107.1	92	111.2	125.9	112.3	119	97.3	106.9	87	95.9	111	81.9	93	97.6
I1LJH2	Uncharacterized protein OS=Glycine max OX=3847 GN=100805941 PE=3 SV=1	11	2	1	462	51.989	104.7	81.4	86.8	121	118.2	77.4	110.1	125.5	131.4	104.1	99.6	107.8	83	84.8	106.1	77	90.5	90.5
C6T1Z7	Uncharacterized protein OS=Glycine max OX=3847 GN=100500518 PE=2 SV=1	3	1	1	131	13.751	84	65.9	78.8	101	120.2	102.8	124.1	141.3	129	106.1	100.5	115.2	102.4	80.5	92.9	82.5	91.7	81.3
I1JI24	Uncharacterized protein OS=Glycine max OX=3847 GN=GLYMA_02G251000 PE=4 SV=1	7	4	1	253	28.557	119.6	83.9	81.1	87.3	111.3	87.7	109.8	134.7	126.6	94.8	93.5	124.7	86.8	83.5	108.2	101.7	93.1	71.8
C6SVZ6	Uncharacterized protein OS=Glycine max OX=3847 GN=100305635 PE=2 SV=1	5	4	1	120	12.396	70.1	63.4	99.2	73.2	141	92.9	155.9	169	140.1	138.9	78.1	95	104.7	69.6	98.6	57.2	78.9	74.2
I1K5A7	Uncharacterized protein OS=Glycine max OX=3847 GN=100818955 PE=4 SV=1	13	3	1	656	70.913	106.8	87.5	98	95.6	117.6	95.6	122.4	135.1	132.3	106.8	79.7	97	85.2	87.6	97.4	83.2	92.4	79.7
A0A0R0JU00	Uncharacterized protein OS=Glycine max OX=3847 GN=100801722 PE=4 SV=1	10	1	1	282	30.654	95.8	79.4	75.8	105	129	86.6	116.8	127.1	129.9	116.9	90.1	108.8	86	86.2	109.7	79.6	88.2	89.3
I1JVV8	Uncharacterized protein OS=Glycine max OX=3847 GN=100809690 PE=3 SV=2	14	14	1	1053	117.367	103.9	75.7	84.9	106.5	129.1	92.1	117.1	119.9	115.7	108.9	93.8	112.9	85.8	89.1	107.2	77.8	92.5	87.2
K7KQN8	Uncharacterized protein OS=Glycine max OX=3847 GN=100809877 PE=4 SV=1	9	3	1	736	83.474	96	84.4	95.2	104.8	103.9	84.8	125	144.4	133.1	117.2	89.5	101.4	87	90.1	99.8	70.1	87.7	85.7
I1LAK8	Uncharacterized protein OS=Glycine max OX=3847 GN=100785586 PE=4 SV=1	8	7	1	575	64.157	92.2	76.8	88.7	98.7	119.5	94.5	108.1	121.2	122.3	120	92.9	102.7	94.6	95.6	107	86.3	94	84.8
I1KY80	Uncharacterized protein OS=Glycine max OX=3847 GN=100785544 PE=4 SV=2	10	1	1	187	19.726	101.5	82	94	114.5	124.3	101.6	128.2	140.5	113.6	106.5	86.3	113.4	82.6	83.1	95.6	66.7	83.8	81.8
I1N1M0	ATP-dependent 6-phosphofructokinase OS=Glycine max OX=3847 GN=100793883 PE=3 SV=2	8	4	1	534	58.381	100.2	83	82.2	110.6	122.8	95.3	116.5	121.6	122.9	110.2	90.2	104.1	84.4	88.6	105.3	78.2	93.8	90.2
C6T1E4	Uncharacterized protein OS=Glycine max OX=3847 GN=100500331 PE=2 SV=1	5	4	1	114	11.427	100.1	97.9	105	98.8	88.4	88.2	112.9	130.5	130.7	116.5	87.5	85.9	87.4	100.5	79.1	84.3	95.2	111.2
C6SXX2	Uncharacterized protein OS=Glycine max OX=3847 GN=100800163 PE=2 SV=1	6	1	1	154	17.234	94.9	78.6	73.1	107.3	117.9	118.4	109.9	116.9	110.6	113.6	90.2	105.7	96.4	96.2	111.2	77.8	100.2	81
I1LS24	Uncharacterized protein OS=Glycine max OX=3847 GN=100810231 PE=4 SV=1	9	8	1	534	58.929	98.6	77.9	90.4	107.8	132.7	94.2	117.8	138.6	125	110	85.3	96.5	84.7	83.7	101.3	81.1	81.9	92.6
I1KS98	Uncharacterized protein OS=Glycine max OX=3847 GN=100794687 PE=4 SV=1	9	9	1	415	46.726	99.4	80.6	92	109.4	133.6	98.2	123.4	131.7	130	110.2	87.8	99.7	82.7	82.9	98.6	75	83.4	81.5
I1M643	Uncharacterized protein OS=Glycine max OX=3847 GN=100790110 PE=4 SV=1	8	5	1	366	39.827	97	83.8	84.1	101.4	112.4	89.8	116.9	131.9	128.5	111.6	93.6	102.8	92.7	95.6	104.2	80.5	82.8	90.6
K7MAX3	Uncharacterized protein OS=Glycine max OX=3847 GN=100816692 PE=4 SV=1	15	6	1	1668	186.874	84.2	72.3	91.7	84.3	130.4	96	129.4	136.3	129.3	120.8	95.9	105.6	100.7	75.1	102.9	80.6	89.9	74.5
I1JLY5	Uncharacterized protein OS=Glycine max OX=3847 GN=GLYMA_04G107900 PE=4 SV=1	10	2	1	167	18.667	92.6	87	98	100.6	107.7	92.9	121.4	128.6	151.4	118.4	96.7	69.8	73.1	90.1	65.8	93.8	89.8	122.1
I1JZD4	Uncharacterized protein OS=Glycine max OX=3847 GN=100779915 PE=4 SV=1	8	8	1	600	67.598	75.4	75	95.1	85.6	114.5	91.9	132.4	135.2	129.9	126.5	96.7	112.2	103.4	84.5	102.1	76.7	94.1	68.8
I1M4G0	Carboxypeptidase OS=Glycine max OX=3847 GN=100794318 PE=3 SV=1	9	6	1	458	51.039	67.4	76.7	74.3	70.7	109.2	101.6	109.5	92.6	85.5	98.3	129.9	148.5	159.5	95.4	99.9	94.6	96.2	90.2
C6SZA1	Uncharacterized protein OS=Glycine max OX=3847 GN=100500006 PE=2 SV=1	6	3	1	149	16.614	101.9	77.8	87.6	101.2	115.9	90.5	123.7	139.8	135.6	115.2	92.6	99	88.4	87.8	101.2	69.6	86.1	86.1
I1K6C6	Uncharacterized protein OS=Glycine max OX=3847 GN=100777096 PE=4 SV=1	10	7	1	518	58.214	95.2	84.6	86.2	99.1	111.2	73.9	122.3	128.5	132.7	111.4	95.6	118.5	98	89.9	107.5	73.9	90.2	81.3
I1J675	Uncharacterized protein OS=Glycine max OX=3847 GN=100785017 PE=3 SV=1	11	8	1	793	90.059	89.9	78.6	86.5	107.7	125.3	83.2	130.7	134.6	147.8	116.3	86.8	86	89.8	85.7	102.2	65.8	89	94.3
K7KFI9	Uncharacterized protein OS=Glycine max OX=3847 GN=100787373 PE=4 SV=1	8	8	1	828	91.166	98.5	78.3	87.4	105.4	123	88.9	111	120.2	127.2	115.4	93.3	103.7	88	92.6	105.6	81.6	92.6	87.3
I1KRB3	Uncharacterized protein OS=Glycine max OX=3847 GN=100813175 PE=3 SV=2	13	3	1	577	64.017	101.7	82.8	81.5	99.9	117	89.4	106.8	117.8	116	118.4	89.6	108.5	90.3	95.9	115.7	83	96.8	88.9
C6SVK2	Uncharacterized protein OS=Glycine max OX=3847 GN=100305544 PE=2 SV=1	5	2	1	119	13.516	87.5	87.8	88.5	87.8	91.1	75.4	107.8	137	119.8	132.2	97.5	110.1	99.4	93.1	118.3	85.3	93.5	87.8
I1L5K6	Carboxypeptidase OS=Glycine max OX=3847 GN=100804815 PE=3 SV=1	11	3	1	496	55.646	92	82.6	78.1	87.9	107.6	88.4	106.5	124.7	103.9	115.4	89	121.4	113.7	106.5	124	84.5	89.6	84.3
I1MAX9	Uncharacterized protein OS=Glycine max OX=3847 GN=100801209 PE=3 SV=2	10	10	1	410	45.982	93.7	86.7	85.8	96.8	104.9	84.3	123	125.7	121.1	118.7	95.8	123.9	96.6	91.6	100.5	71.1	95.4	84.4
I1L0Z7	Uncharacterized protein OS=Glycine max OX=3847 GN=100804807 PE=4 SV=1	15	11	1	1506	168.325	100.5	68.1	90.9	93.7	117	88.8	122.7	138.4	120.3	117.5	93.9	114.8	95.5	83.6	105.1	70.2	99	80
I1JWD2	Carboxypeptidase OS=Glycine max OX=3847 GN=100805227 PE=3 SV=2	8	7	1	483	54.768	93	75.1	85.4	102.9	121.9	99.9	116.4	128.1	109.9	114.5	93.7	113	92.5	92.1	104.8	80.7	89.1	87
Q5K6N6	Mitogen-activated protein kinase OS=Glycine max OX=3847 GN=547616 PE=2 SV=1	10	8	1	391	44.766	98.7	83.6	88	103.2	116	90.8	116.2	133.9	129.6	121.3	91.4	103.4	88.1	88	98.3	72.5	87.1	89.9
C6TBU3	Uncharacterized protein OS=Glycine max OX=3847 GN=100798372 PE=2 SV=1	8	1	1	476	52.117	87	77.7	89.2	86.1	106.5	89.9	124.2	132.5	105.4	139	99.6	132.4	104	91.4	96.7	59.7	92.2	86.4
C6T4P6	Uncharacterized protein OS=Glycine max OX=3847 GN=100527559 PE=2 SV=1	8	5	1	188	20.098	91.7	80.8	89.4	102	117	99.4	114.2	133.2	119.4	127.8	92.4	120.6	87.1	88.2	92.1	77.1	88.4	79.1
I1MZN4	Uncharacterized protein OS=Glycine max OX=3847 GN=100779884 PE=4 SV=1	8	1	1	263	29.759	97.7	76	89.9	113.9	144.7	95.4	121.7	119	104	91.4	100	147.9	98.7	87.7	89.6	76.6	72.6	73.2
C6TLG6	Uncharacterized protein OS=Glycine max OX=3847 PE=2 SV=1	11	3	1	340	38.466	103.2	82.6	94.2	95.1	102.9	88	117.6	133.6	131.5	117.2	97	99.7	96.2	94.1	92.3	70.7	89.9	94.2
C6T1D7	Uncharacterized protein OS=Glycine max OX=3847 GN=100500325 PE=2 SV=1	7	5	1	152	17.342	89.5	62.1	80	87.8	108.6	101.9	111.8	109.2	108.7	127.3	106	95.3	92.8	100.4	128.9	90.8	113.8	85.2
I1KVA8	ADP,ATP carrier protein OS=Glycine max OX=3847 GN=100777154 PE=3 SV=1	9	3	1	624	67.809	99.5	87.3	87.4	106.7	120.2	94.7	119.1	124.3	131.5	109.6	88.5	99.4	87.5	86.8	97.9	77.6	92.9	89.2
I1KVS6	D-3-phosphoglycerate dehydrogenase OS=Glycine max OX=3847 GN=100817949 PE=3 SV=1	10	8	1	621	66.039	93.4	78.3	96.3	98.6	133	99.6	126.1	128.7	152.9	108.8	78.8	94.7	109.8	96.3	89.7	63.3	84.9	66.8
I1M160	Uncharacterized protein OS=Glycine max OX=3847 GN=100813473 PE=4 SV=1	7	7	1	241	26.36	101.5	78.7	81.6	94.4	95.9	71.1	108.6	125.4	93.5	111.7	105.1	117.7	106.6	101.8	125.6	77.1	93.2	110.5
I1M3W8	Uncharacterized protein OS=Glycine max OX=3847 GN=100793073 PE=4 SV=1	13	13	1	1019	114.91	101.5	77.1	86.1	107.1	128.7	87.2	119	125.6	129.4	110.3	89.3	100.4	85.3	87.7	101.4	76.8	91.7	95.5
Q9M5K7	14-3-3-like protein OS=Glycine max OX=3847 GN=100806167 PE=2 SV=1	10	3	1	263	30.189	75.8	74.1	66.2	75.5	90.6	81.7	102.1	127	123.1	181.6	129.4	154.7	106.7	112.5	86.7	58.3	66.5	87.5
K7LAB8	Uncharacterized protein OS=Glycine max OX=3847 GN=100812080 PE=4 SV=1	14	4	1	807	91.399	80.7	71.7	92.5	85.7	137.8	93.7	126.8	136.9	121	118.5	91.1	114.2	106.4	72.2	121.4	81.9	90.3	57.2
I1MLB1	Uncharacterized protein OS=Glycine max OX=3847 GN=100811738 PE=4 SV=2	8	2	1	863	97.626	94	84.5	90.7	96.9	100.9	76.5	115	125.3	126.4	115.3	93.2	99.8	96.9	95.1	112.8	81.9	100.9	93.9
C5HU39	AIR12 OS=Glycine max OX=3847 GN=100305350 PE=2 SV=1	3	3	1	244	25.625	97.4	78.4	81.9	93.8	106.3	92.8	109.2	120.1	104.3	111.4	97.2	127.7	98.7	99.8	102.7	89.5	98.3	90.5
C6TNW7	Serine/threonine-protein phosphatase OS=Glycine max OX=3847 GN=100799218 PE=2 SV=1	10	1	1	326	36.823	99.4	80.8	86.9	95.5	111.5	89.3	114.2	130	113.4	115	92.5	124.8	94.8	95.9	105.8	81.1	89.3	79.8
I1KXJ9	Eukaryotic translation initiation factor 3 subunit G OS=Glycine max OX=3847 GN=100776807 PE=3 SV=1	8	1	1	290	32.08	100.6	81.7	98.7	107.6	110.2	95	118	135.5	106.3	107.9	93.2	128.6	90.2	90	96.3	75.8	89.4	75.1
K7L5D7	Uncharacterized protein OS=Glycine max OX=3847 GN=100797717 PE=4 SV=1	13	9	1	1079	121.185	98.4	84	85.1	95.7	132.3	92.3	108.9	114.5	114.9	117.4	94	110.9	95	81.1	108.9	84.6	94.1	87.9
I1N362	Peroxidase OS=Glycine max OX=3847 GN=100799162 PE=3 SV=1	6	2	1	316	33.327	86.9	69.9	73.8	109.6	121.1	69.7	108.3	128.2	121.9	107.5	104.8	116.8	91.5	84.4	106.3	96.2	91.5	111.5
I1KUU5	Protein ROOT HAIR DEFECTIVE 3 homolog OS=Glycine max OX=3847 GN=100780006 PE=3 SV=1	9	6	1	808	89.525	105.9	80.1	88.1	115.8	144.2	95.8	127.6	145.6	143.3	102.4	74.4	92.2	84.5	83.3	100.4	63.9	72.4	80.3
B0M193	Peroxisomal enoyl-CoA hydratase/isomerase family protein OS=Glycine max OX=3847 PE=2 SV=1	11	5	1	278	30.556	89.6	82.1	75.4	95.8	91	63	107.1	115.7	93.7	132.9	109.2	122.3	85.4	93	127.8	89.3	108.9	117.8
I1MBW2	Uncharacterized protein OS=Glycine max OX=3847 GN=100305747 PE=4 SV=1	11	2	1	176	18.876	101.6	83.7	90.9	97	118	91	106.9	118.2	120.1	117.4	86.4	96.4	93.8	93.6	109.4	83.3	100	92.1
C6SXG7	Uncharacterized protein OS=Glycine max OX=3847 PE=2 SV=1	8	2	1	198	21.497	90.9	88.6	87.2	115	89.7	68.8	107.5	119.8	138	142.3	117.2	115.6	70.1	91	90.1	74.2	93.7	100.4
I1K925	Uncharacterized protein OS=Glycine max OX=3847 GN=100814183 PE=3 SV=1	7	7	1	343	35.867	91.8	83.9	81.8	100.2	101	84.3	118.8	132.8	125.9	117.2	102.9	122.3	95.6	95.1	98.3	76.4	84.2	87.3
I1LH66	Calcium-transporting ATPase OS=Glycine max OX=3847 GN=100792691 PE=3 SV=2	10	2	1	1016	110.768	89	70.7	92.4	111.5	141.1	97	125.4	128.1	128.4	106.7	89.4	102.8	86.7	80.1	98.3	80.7	90.6	81.2
C6T3A2	Uncharacterized protein OS=Glycine max OX=3847 GN=100527097 PE=2 SV=1	6	5	1	158	16.702	103.9	103.5	70.6	147.7	129.5	65.1	97.8	96.9	134.3	79.3	117.9	135.5	75.3	64.2	92.1	96	88	102.4
I1K4P5	Uncharacterized protein OS=Glycine max OX=3847 GN=100805080 PE=4 SV=1	10	3	1	340	40.155	100.4	78.1	83.4	101.1	115.4	89	118.6	124	117.5	111.2	96.4	110.9	95.2	92.3	115.9	73.5	93.7	83.4
I1L4D3	Uncharacterized protein OS=Glycine max OX=3847 GN=100781098 PE=4 SV=1	11	2	1	587	65.308	85.9	75.1	75.9	86.9	112.9	85.4	113.3	123.9	128.7	146.3	105.5	104.5	102.8	100.2	103.4	64.7	82.4	102.1
I1L9A9	Uncharacterized protein OS=Glycine max OX=3847 GN=100796868 PE=4 SV=1	13	3	1	932	102.584	98.5	77.4	86.2	99.2	128.1	90.9	119.5	134.7	112.6	106.1	89.4	113.5	92.1	83	111.3	84.7	87.4	85.5
I1NJ30	Uncharacterized protein OS=Glycine max OX=3847 GN=100791657 PE=4 SV=1	7	2	1	187	20.953	100.7	82	89	106.4	135	90	125.6	133.7	132.2	110.4	81.8	104.3	84.1	83.8	108.6	72.8	83.6	75.9
I1L5Z2	Aldose 1-epimerase OS=Glycine max OX=3847 GN=100798975 PE=3 SV=1	9	4	1	371	40.681	101.6	90.9	84.5	106.9	114.8	112	107.9	123.4	112.8	117.3	89	101.4	86.4	91.8	98	80	90.1	91.4
D2DKF1	Homoserine kinase OS=Glycine max OX=3847 GN=100789754 PE=2 SV=1	5	5	1	360	37.611	98.3	82.1	92.8	104.3	121.1	99.9	127.2	125.9	120.5	117.9	93.1	100.6	82.5	89	97	69.8	88.7	89.2
A0A0R0JPR5	Uncharacterized protein OS=Glycine max OX=3847 GN=100809371 PE=4 SV=1	12	1	1	1607	184.126	101	73.3	89.1	95.1	116.4	86.5	127.6	142.4	130.1	111.1	95.3	109.7	89.2	80.4	101.5	76	92.3	83.1
Q5JCL0	Mitogen-activated protein kinase kinase MAPKK2 OS=Glycine max OX=3847 GN=547701 PE=2 SV=1	9	2	1	356	39.515	107.6	74.9	88.1	113.9	130	95.4	110.9	132.3	119.6	104.9	87.9	108.6	86.9	85.9	107.8	75.8	89	80.5
I1LII4	Uncharacterized protein OS=Glycine max OX=3847 GN=100802384 PE=4 SV=2	11	1	1	1077	123.866	75.3	76.7	84.3	80.2	96.1	83.5	104.6	114	100.1	148.3	111.3	122.4	108.7	103.1	106.7	83	98.8	103.1
I1KJF2	Uncharacterized protein OS=Glycine max OX=3847 GN=100793279 PE=4 SV=1	12	12	1	966	109.42	102.3	76.7	93.1	108.8	127.9	92.4	120.2	133.3	126.5	108.6	88.3	106.1	84.1	87.3	96.6	76	86.6	85.3
A0A0R0HF88	Uncharacterized protein (Fragment) OS=Glycine max OX=3847 GN=GLYMA_12G078400 PE=4 SV=1	11	3	1	597	66.703	100.4	73.2	89.6	102.8	137.2	97.2	123.8	142.8	128.8	112.2	86.3	103.8	86.7	79.8	96.9	74.1	80.6	83.6
I1KK35	Uncharacterized protein OS=Glycine max OX=3847 GN=100803348 PE=4 SV=1	5	2	1	253	28.503	100.6	73.5	73.9	102.5	115.8	82.6	118.6	128.5	125.4	117.5	91.4	94.8	84.4	96.4	114.2	76.5	94.3	109.2
I1JW44	Uncharacterized protein OS=Glycine max OX=3847 GN=100784561 PE=3 SV=1	7	4	1	439	46.928	94.2	87.4	79.5	96.5	97.9	95.6	127	137.5	121.2	126.1	106.4	111.3	83.6	85.3	108	72.5	85.4	84.4
I1K9S1	Uncharacterized protein OS=Glycine max OX=3847 GN=100783725 PE=4 SV=1	9	5	1	222	24.24	72.9	89.8	94.1	80.1	70.9	83.4	114.2	125.3	93.2	148.4	106.6	123.5	103.8	105.2	113.5	80.6	102.2	92.3
I1JST6	RING-type E3 ubiquitin transferase OS=Glycine max OX=3847 GN=100815928 PE=4 SV=1	12	3	1	813	89.152	86.8	81.3	83.5	86.9	102.7	82	120.9	130.9	112.6	134.2	96.9	121.3	99	96.1	105.6	72.2	92.1	95
K7L6R2	Uncharacterized protein OS=Glycine max OX=3847 GN=100797523 PE=4 SV=1	11	11	1	413	45.5	105.7	84	88.6	105.4	122.5	97.4	112.4	132	116.4	104.9	86.3	97.5	85.6	85.1	104.4	86	90.2	95.8
C6TLM5	Uncharacterized protein OS=Glycine max OX=3847 PE=2 SV=1	6	6	1	253	27.716	90.9	80.3	82.1	94.4	110.6	78.9	121.2	123.8	122.8	128.9	99	107.3	99.1	91.5	105.9	65.6	94.9	103
A0A0R0HFE2	Uncharacterized protein OS=Glycine max OX=3847 GN=100812386 PE=3 SV=1	6	1	1	181	20.766	92.6	80.6	84.7	96.7	110	83	121.8	134.8	129.3	126.8	96.5	105.9	88.3	87.8	109.1	73.8	90.3	88
I1L4W8	Uncharacterized protein OS=Glycine max OX=3847 GN=100787332 PE=3 SV=1	9	8	1	297	30.439	100.8	81.5	85.3	99.3	118.3	104.2	120.4	136.7	132.8	123.1	92.5	89.9	85.1	87.7	92.7	71.3	83.3	95.1
C6TEX4	Uncharacterized protein OS=Glycine max OX=3847 PE=2 SV=1	10	3	1	277	29.983	94.8	78.9	87.6	96.5	108.7	84	119.4	129.2	121.4	125.9	100.7	110.4	93.4	94.9	105	70	87.7	91.5
I1KZX0	Uncharacterized protein OS=Glycine max OX=3847 GN=100808025 PE=3 SV=1	10	7	1	318	35.803	97.9	81.9	85.9	98.1	102.8	92.6	114.6	133.8	123.5	140.2	76.2	99.8	82.7	111	109	66.6	94.5	89.2
I1MFE8	Uncharacterized protein OS=Glycine max OX=3847 GN=100787650 PE=3 SV=1	6	6	1	421	46.098	100.1	85	93.4	93.1	112.8	86.9	128.1	118.3	131.3	107.9	96.3	111.4	84.8	91.2	94.4	86	96.4	82.5
I1JBB1	Uncharacterized protein OS=Glycine max OX=3847 GN=100800034 PE=4 SV=1	9	6	1	1282	138.192	102.8	70.5	92	107.5	141.3	90.7	115.2	124	127.8	106.7	95.4	96.7	90	76.1	104.5	77.8	92.8	88.3
I1JKP7	3-phosphoshikimate 1-carboxyvinyltransferase OS=Glycine max OX=3847 GN=100811089 PE=3 SV=1	10	10	1	526	55.8	98.6	76.8	90.6	117.9	135	94.9	116.5	127.7	147.3	109.3	88.3	92.2	84.3	84.6	88.7	73.5	87.7	86.3
I1KPM9	Uncharacterized protein OS=Glycine max OX=3847 GN=100815100 PE=4 SV=1	10	10	1	578	63.241	101.1	83.2	89.9	102.7	119.3	85.6	124.5	138.7	135.1	111.3	81.3	101	88.4	90.8	100.7	72	86.8	87.6
A0A0R0FW96	Glycosyltransferase OS=Glycine max OX=3847 GN=100787108 PE=3 SV=1	9	9	1	482	54.423	88.3	89.8	87.1	92.3	113.3	76.3	116	125.5	126.2	117.6	86	114	109.2	99.3	105.3	76.7	86	91.2
K7KA62	Glycosyltransferase OS=Glycine max OX=3847 GN=100791935 PE=3 SV=1	11	11	1	482	53.485	100.5	81.1	91.2	102	120.1	92.1	115.4	127.3	128	114.2	89.3	96.3	87.3	90.7	103.2	80.6	91.5	89.1
I1JTM0	Uncharacterized protein OS=Glycine max OX=3847 GN=GLYMA_04G041500 PE=3 SV=1	7	7	1	367	40.798	96.8	75.6	79.5	96.6	114.2	81.9	106.3	114.9	104.4	124.3	100.2	135.1	86	98.7	118.8	90	96.4	80.5
I1JYD9	Uncharacterized protein OS=Glycine max OX=3847 GN=100817700 PE=4 SV=1	7	7	1	346	37.052	71.8	65.4	91.3	77.4	102.4	96.7	110.4	108.3	108.7	146.6	112	116.4	114.5	101.9	97.1	79.4	110	89.8
I1KJJ6	Uncharacterized protein OS=Glycine max OX=3847 GN=100803164 PE=4 SV=1	4	3	1	185	19.179	96.6	75.9	74.9	109	139.1	96.2	117.7	128.4	107.2	118.5	99.5	110.4	78	83.9	108.4	80.2	73.3	102.9
I1KQS1	Uncharacterized protein OS=Glycine max OX=3847 GN=100804069 PE=4 SV=1	13	13	1	381	43.421	83.8	86.1	81.1	81.4	95.9	82.5	111.9	126.2	115.8	144.7	100.8	113.8	112.7	101.2	107	65.5	89.7	99.8
A0A0R0IEK0	Uncharacterized protein OS=Glycine max OX=3847 GN=100791559 PE=3 SV=1	9	2	1	461	50.625	96.3	81.6	85.2	103.5	122.5	94.7	117.9	106.1	117	115.8	90	114.2	85.3	96.2	99	81.3	103.6	89.9
I1JRJ1	Uncharacterized protein OS=Glycine max OX=3847 GN=100784894 PE=4 SV=1	11	5	1	724	81.287	95.6	74.9	90.1	104.7	131.1	94.2	119.8	134.6	126.2	114.9	89.2	102.5	85.5	82.1	97.4	79.4	88.1	89.7
I1K813	Polyadenylate-binding protein OS=Glycine max OX=3847 GN=100778879 PE=3 SV=1	12	4	1	630	68.524	100.8	73.7	70.2	105.2	115.6	74.5	118.3	125.7	91.2	113.9	99.6	128.7	83	87.9	159.5	78.8	97.5	76
I1LFQ4	Uncharacterized protein OS=Glycine max OX=3847 GN=GLYMA_11G002400 PE=3 SV=1	7	3	1	122	13.659	103.3	82.9	85.4	103.7	122.7	91	118.3	132.1	131.1	112.7	83.8	100.8	85.8	87.6	103.3	76.1	90.9	88.5
A0A0R0F2E8	Uncharacterized protein OS=Glycine max OX=3847 GN=GLYMA_19G228800 PE=3 SV=1	7	2	1	193	22.071	82.3	75.8	83.3	83.9	105.5	87.1	116	130.8	132.1	142.5	108.2	115.2	114.5	100.8	90.8	60.9	78.9	91.4
I1MKC6	Pyruvate dehydrogenase E1 component subunit alpha OS=Glycine max OX=3847 GN=100811207 PE=4 SV=1	11	11	1	432	47.868	97.8	83.3	89	100.7	113.9	87.4	125.9	136	139.8	112	88.3	99.6	92.1	87.2	100.6	71.5	91.2	83.6
A0A0R0JXM6	Uncharacterized protein OS=Glycine max OX=3847 GN=100814903 PE=3 SV=1	11	11	1	1286	145.654	88.7	73.2	78.5	88.6	90.9	72.8	114.8	116.5	116.1	128.6	108.9	129.7	103.7	101.9	108	75.6	108.6	95
C6SVK9	Uncharacterized protein OS=Glycine max OX=3847 PE=2 SV=1	5	2	1	117	12.959	108.2	88.8	83.9	114.8	112	86.8	113.6	140.8	127.5	120.2	90.1	106.6	75	88.1	117.2	68.2	80.2	78
C6SXA0	Uncharacterized protein OS=Glycine max OX=3847 PE=2 SV=1	4	1	1	143	14.987	97.7	85.7	102.2	110.6	128.4	102.2	118.1	129.6	150.9	106.2	75.2	83.5	93.3	94.2	88.9	74.1	86.9	72.3
A0A0R0KSM2	Peroxidase OS=Glycine max OX=3847 GN=100777733 PE=3 SV=1	8	3	1	331	36.813	97.5	80.4	78.7	106.3	110.6	90.5	111	129.5	118.5	115.7	88	111.2	88.9	98.8	114.1	80.6	92.8	87
K7K3R6	Uncharacterized protein OS=Glycine max OX=3847 GN=100789799 PE=3 SV=1	10	2	1	338	36.801	84.3	84.4	78.8	93.7	86.8	73.1	127	128.2	109.4	124.7	107	130	103.7	107.7	117	66.5	85.9	91.7
K7LA10	Uncharacterized protein OS=Glycine max OX=3847 GN=100820099 PE=4 SV=1	9	2	1	540	60.512	98.3	85.3	89.7	104.8	107.4	84.4	118.8	134.9	136.5	115.6	92.5	92.8	89.9	88.3	100.8	72.4	91.6	95.9
I1MZ21	Phosphoinositide phospholipase C OS=Glycine max OX=3847 GN=100784534 PE=4 SV=1	13	10	1	592	67.519	91.7	74	89	159.5	162.9	97.1	105.1	116.2	128	95.8	84.5	111.1	79.3	76.2	95	68.7	86.3	79.9
K7LIK2	Carboxypeptidase OS=Glycine max OX=3847 GN=100792645 PE=3 SV=1	6	5	1	498	55.827	105.8	76.9	88.8	113.6	140.2	101.6	118.8	137.4	121.4	101.1	76	106.9	87	94.2	103.2	73.7	75.3	78.1
A0A0R4J5Y3	Uridine kinase OS=Glycine max OX=3847 GN=100786137 PE=3 SV=1	9	4	1	476	53.386	107	85.6	116.5	114	117.5	109.5	123.4	131.2	178.1	101.3	84.2	66	82.3	91.7	59.1	72.1	89.8	70.7
I1K6M2	Uncharacterized protein OS=Glycine max OX=3847 GN=100301882 PE=4 SV=1	6	5	1	222	23.797	81.2	93.4	79.3	135	129.9	107.4	158.5	160.7	124.1	115.6	97.1	134.6	59.2	57.4	88.3	50.5	61.5	66.3
G3ECQ4	Rfls1 protein OS=Glycine max OX=3847 PE=2 SV=1	10	10	1	652	69.01	100.6	87.6	87.6	105.1	116.4	83.3	123.2	119.4	117.1	104.8	97.6	110.2	86.5	85.7	106.6	79.9	93.3	95.3
I1MBS8	Uncharacterized protein OS=Glycine max OX=3847 GN=100792223 PE=3 SV=1	8	7	1	511	58.251	95.4	84.8	83.9	97.3	117.9	94.1	121.1	122.2	123	114.1	90.2	105.9	90.4	92.7	101.4	81.6	92.1	91.6
F6KBT6	Allene oxide cyclase 6 OS=Glycine max OX=3847 GN=AOC6 PE=2 SV=1	9	1	1	255	28.253	90.2	71.6	77.1	95.1	118.3	82.1	118.4	128.2	122.2	125.1	99.9	115.5	95.4	89.3	111.4	75.9	92.7	91.6
C6SXJ9	Cytochrome b-c1 complex subunit 7 OS=Glycine max OX=3847 GN=100499867 PE=2 SV=1	6	6	1	122	14.593	78.2	96.6	113.1	86.6	82.7	64.5	119	120	107.4	149.5	104.9	83.9	103.4	101.1	77.2	63.3	94.8	153.8
K7MNZ5	Uncharacterized protein OS=Glycine max OX=3847 GN=547893 PE=3 SV=1	8	1	1	370	40.356	105.2	79.6	79	114.5	138.8	86.1	113.5	130.7	140.1	103.1	77.3	97.9	97.7	96.6	110.9	66	77	86.1
I1LXZ7	Malate dehydrogenase OS=Glycine max OX=3847 GN=100783188 PE=3 SV=1	7	4	1	373	40.978	90.5	86.2	80.1	92.6	107.7	84.2	109.7	124.7	117	135.5	95.6	107	86.5	89.4	116.9	85.1	96.4	94.8
I1N092	Uncharacterized protein OS=Glycine max OX=3847 GN=100794569 PE=4 SV=1	12	4	1	653	72.51	105.5	91.5	84.8	101.8	107	87.9	112.8	131.2	116	112	93.2	101.5	87.7	89.5	116.9	80.2	87.6	92.8
I1ME34	Uncharacterized protein OS=Glycine max OX=3847 GN=100778732 PE=4 SV=1	10	3	1	607	66.239	101.5	79	92.7	109.6	131.9	97.4	118.9	128	122.8	106.6	86.8	119.3	89.3	86.2	89.5	74.2	88.1	78.3
C6TFK7	Uncharacterized protein OS=Glycine max OX=3847 GN=100787304 PE=2 SV=1	9	8	1	297	30.775	94.3	79.1	85.3	99.2	124.6	91.4	119.5	126.5	132.9	121.2	86.2	97.4	86.8	92.9	99.9	79	90.7	93.1
I1KJG0	Uncharacterized protein OS=Glycine max OX=3847 GN=100795390 PE=3 SV=1	9	2	1	446	49.027	90.7	77.8	86.9	93.3	114.5	83.1	123.7	125.5	128.2	124.7	96.6	107	90.7	94.7	110	76.9	90.8	84.7
I1K2H3	Uncharacterized protein OS=Glycine max OX=3847 GN=100783880 PE=4 SV=1	15	4	1	1048	120.901	97.9	81.8	91.9	101.6	122	92	113.1	129.9	119.4	113.9	86.2	99.3	89.8	90.2	110.1	83.7	89.9	87.2
I1J6M1	Uncharacterized protein OS=Glycine max OX=3847 GN=100813891 PE=4 SV=1	9	9	1	293	33.025	100	75.5	83.2	101.8	125.6	92.5	108	119.7	107.1	114.2	93.5	115.2	87.1	85.9	115	89	99.8	87
I1MUD6	Uncharacterized protein OS=Glycine max OX=3847 GN=100782712 PE=4 SV=1	12	2	1	352	38.292	100.3	79.5	93	110.5	134.6	100.6	121.1	130.6	127	110	86.5	99.4	80.9	83.1	96.5	77.2	85.7	83.5
A0A0R0GXL3	MLO-like protein OS=Glycine max OX=3847 GN=MLO PE=3 SV=1	4	3	1	539	61.272	108.6	81.6	87.5	118.8	144.8	95.2	127.5	136.7	132.2	99.9	78.3	106.5	79.4	84.5	102.9	65.8	74.1	75.8
C6TJK3	Uncharacterized protein OS=Glycine max OX=3847 PE=2 SV=1	7	7	1	297	32.565	105.2	79.5	102.3	110.2	140.3	100.8	124.3	131.8	129.4	102.3	75.1	96.2	84	91	99.3	74	82.4	72
A0A0R0H3J2	Serine/threonine-protein phosphatase OS=Glycine max OX=3847 GN=100776048 PE=3 SV=1	9	3	1	988	105.17	107	86.4	88.6	108.6	124.3	93.7	114.4	131.5	122.7	106.4	83.6	103.8	82.5	87.3	107.4	81.1	86.9	83.8
I1MZ47	Uncharacterized protein OS=Glycine max OX=3847 GN=GLYMA_18G029800 PE=4 SV=2	8	8	1	309	34.735	88.6	83.3	75.7	94.1	105.2	81	115	128.3	127.2	130.1	101.7	106.2	106.6	98.3	112.8	65.6	83.2	97.2
I1N2M8	Uncharacterized protein OS=Glycine max OX=3847 GN=100790011 PE=4 SV=1	5	2	1	254	28.7	99.6	81.1	105.2	104.7	118.3	124.3	117.6	129.5	101.9	106.5	96	120.7	87.1	86.6	75	84.5	88.5	73
Q941G7	Ferritin OS=Glycine max OX=3847 PE=2 SV=1	8	2	1	249	27.78	87.7	67.3	73	89.2	90.6	63.2	107.4	121.4	94.3	134.2	105.6	126.2	123.6	114.8	143.5	57.8	100.2	99.8
I1M7D9	Uncharacterized protein OS=Glycine max OX=3847 GN=100812604 PE=4 SV=1	16	15	1	1370	150.566	102.3	77.1	83.9	108.5	123.7	85.7	115.6	120.3	120.3	115.2	100.4	114.4	79.6	86.7	103.8	78.8	91.9	91.9
K7LST9	Uncharacterized protein OS=Glycine max OX=3847 GN=100781189 PE=4 SV=1	12	3	1	539	61.605	102.6	74.9	91.2	111.8	134.7	102.5	122.3	127.4	131.2	106.4	91	92	86.8	86.2	90.3	70.1	85.8	92.8
I1JQE5	Serine/threonine-protein phosphatase OS=Glycine max OX=3847 GN=100807329 PE=3 SV=1	7	2	1	313	35.65	88	75.9	87.6	86.5	109.6	81.6	113.1	130.3	102.9	129.5	97.4	142.7	100.4	88.6	113	82.6	98.2	72.2
C6TEW5	Uncharacterized protein OS=Glycine max OX=3847 PE=2 SV=1	7	7	1	473	51.492	91.1	81.6	75.6	94.4	91	72	114	127.5	118.9	129.2	103.2	115.5	97.1	100.9	119.7	74.2	95.8	98.3
I1LLM2	Uncharacterized protein OS=Glycine max OX=3847 GN=100798318 PE=4 SV=1	11	7	1	579	65.218	89.8	77	78.6	105.4	138.1	87.3	133.6	130.6	156.3	123.8	83.7	94.2	88.2	81.3	99.5	59.2	89.3	84
I1J4E1	Uncharacterized protein OS=Glycine max OX=3847 GN=100792607 PE=3 SV=1	11	10	1	218	24.205	105	92.1	85.8	97.8	87.4	80.5	115	138	114	118.5	96.6	107	86.1	91.1	117.6	77.5	94.9	95.2
C6TN05	Hypersensitive induced reaction protein 4 OS=Glycine max OX=3847 GN=100788194 PE=2 SV=1	10	10	1	292	32.613	101.1	73.9	87.1	114.7	144.7	103.1	120.6	124.3	124.4	108.4	88.5	94.9	81.2	84.1	99.9	73.9	84.4	90.6
C6TL93	Uncharacterized protein OS=Glycine max OX=3847 PE=2 SV=1	13	13	1	379	41.867	103.3	86.3	84.4	109.7	110.4	80.1	114.7	135.7	125.3	112.5	89.2	109.7	85.6	91.1	110.9	74.1	87.4	89.6
I1LHV3	Uncharacterized protein OS=Glycine max OX=3847 GN=100782403 PE=4 SV=1	6	5	1	270	29.248	89.9	77.3	84.2	93.5	115.1	86.5	115	129	127.6	126.7	92.5	106	99.1	94.7	111.5	75.8	91.4	84.2
I1MC08	Uncharacterized protein OS=Glycine max OX=3847 GN=100816157 PE=4 SV=1	10	9	1	526	59.315	99.7	71.1	87.1	107.7	126.5	95.4	116.6	134.5	133.6	113.2	89.3	99.5	82.5	88	99.4	80.4	90.5	85
I1JFN3	Uncharacterized protein OS=Glycine max OX=3847 GN=GLYMA_02G160500 PE=4 SV=1	4	2	1	130	13.607	105.8	78	85.7	114.6	135.7	96.9	123	136.4	123	100.8	74.8	103.4	85.5	91.9	115.9	70.3	83.1	75.1
I1KGM8	Uncharacterized protein OS=Glycine max OX=3847 GN=100813324 PE=4 SV=1	8	4	1	606	66.264	92.4	74.2	79	104.3	121.2	81.7	108.2	127.6	119.2	121.5	97.1	100.2	83.7	86	112.6	90	93.9	107.3
I1M4R7	Uncharacterized protein OS=Glycine max OX=3847 GN=100778013 PE=3 SV=1	11	1	1	123	14.312	112.1	94.6	84.9	104.5	132.4	105.2	112.1	119.6	124	127.2	82.5	98.6	65.7	78.4	90.4	78.4	92.6	96.9
C6T0E8	60S ribosomal protein L18a OS=Glycine max OX=3847 GN=100500108 PE=2 SV=1	9	1	1	178	21.267	101	85.7	90.5	106.8	111.2	86.7	126.4	143.2	137.7	113.4	94.9	106.5	81.2	82.1	99.5	71.2	82.9	79.1
I1NF56	Uncharacterized protein OS=Glycine max OX=3847 GN=100784222 PE=4 SV=2	5	4	1	156	16.862	86	85.9	86.6	88.9	78.5	68.3	121.1	139.9	118.7	128.1	108.7	123.2	98.2	95.8	110.1	77.8	91.3	93.1
K7MP05	Uncharacterized protein OS=Glycine max OX=3847 GN=GLYMA_17G256100 PE=4 SV=1	9	1	1	959	107.986	97	78.2	92.6	113.4	109.8	97.7	118.6	133.3	126.1	105.5	93.4	97.4	89.9	91.3	94.4	75.6	94	91.8
A0A097PL84	Nitrilase/cyanide hydratase and apolipoprotein N-acyltransferase family protein (Fragment) OS=Glycine max OX=3847 PE=2 SV=1	9	9	1	300	32.573	103.8	86.4	86.9	107.8	120.3	92.4	117.6	128.8	121.7	103.8	88.8	109.6	90	86.7	103.6	77	89	85.8
I1JHW6	Uncharacterized protein OS=Glycine max OX=3847 GN=548080 PE=4 SV=1	9	4	1	176	18.8	105.4	79.9	89.8	102.2	119.6	91.9	108.3	125.8	119.1	112.9	87.8	102.7	89.2	92.1	108.7	81.8	94.8	87.7
I1MGV6	60S ribosomal protein L27 OS=Glycine max OX=3847 GN=100793982 PE=3 SV=2	7	1	1	135	15.633	98.6	87	88.1	94	101.9	81.5	120.3	132.5	126.8	117.8	93.6	105	93.3	90.4	110.2	75.9	94.6	88.3
C6TFH2	Uncharacterized protein OS=Glycine max OX=3847 PE=2 SV=1	6	6	1	145	15.786	105.6	87.5	78.7	101.3	97.7	67	121.6	133.2	118.7	107.3	88.5	125.4	94	98.2	123.3	70.2	94.9	87
C6TNI2	Uncharacterized protein OS=Glycine max OX=3847 GN=100795779 PE=2 SV=1	10	9	1	477	55.011	104.1	71	86.4	129.5	137	91.3	128.4	142.3	143.9	95.6	82.4	91.1	83.2	89.9	101	59.3	77.4	86.3
I1JAE3	Uncharacterized protein OS=Glycine max OX=3847 GN=100818509 PE=3 SV=1	12	12	1	391	42.837	81.5	73.9	70.1	99.5	107.3	71.9	98.9	126.6	102.6	133.7	97.9	120.9	94.4	97.3	128.3	92	97.1	106.2
I1KQI6	Uncharacterized protein OS=Glycine max OX=3847 GN=100794702 PE=4 SV=1	10	2	1	610	66.305	108.4	85.5	98.6	106.9	130.4	105	130.9	136.3	146.7	102.8	82.1	84.3	82.4	80.3	85.2	68.6	85.3	80.1
I1LKW2	Uncharacterized protein OS=Glycine max OX=3847 GN=100802220 PE=4 SV=1	9	6	1	289	30.755	76.7	85	89.3	83.3	111.6	100.3	129	131.2	126.5	140.4	97.2	113	95.3	78.6	99.3	75.3	96.3	71.6
I1L4I8	Uncharacterized protein OS=Glycine max OX=3847 GN=732569 PE=4 SV=1	9	2	1	664	70.091	105.1	73.4	93.4	106.6	138.3	98.7	128.2	139.1	112.7	102	82.4	94.9	85.3	83.6	115.6	72.9	83.2	84.9
C6TAW8	Uncharacterized protein OS=Glycine max OX=3847 GN=100780886 PE=2 SV=1	5	2	1	160	17.505	95.5	89.3	86.4	98.6	122.2	97.1	109.7	113.7	116.3	124.2	88.4	102.5	87.1	92.1	108.2	84.9	94.4	89.6
I1JNE0	Uncharacterized protein OS=Glycine max OX=3847 GN=100808399 PE=4 SV=1	10	4	1	534	60.056	103.6	78.8	85.2	103.1	111	84.8	113.3	123.4	128.7	113.5	98.2	106.1	89.6	92.8	104.5	77	95.9	90.8
I1JNK1	Uncharacterized protein OS=Glycine max OX=3847 GN=100778470 PE=4 SV=1	9	1	1	295	31.143	101	81.9	91.5	104.5	128.9	94.1	125.6	131.7	132.1	109.6	85.7	99.8	86.3	87	99.8	73	84.7	82.7
K7MM13	Uncharacterized protein OS=Glycine max OX=3847 GN=GLYMA_17G166200 PE=4 SV=1	13	12	1	843	93.873	101.7	85.9	84	100.3	118.5	87.6	123.1	123.7	121.4	106.6	91.5	104.2	90.3	88.2	112.6	78.1	92.2	90.3
I1JUY7	ATP-dependent 6-phosphofructokinase OS=Glycine max OX=3847 GN=100818755 PE=3 SV=1	11	7	1	509	56.021	102.5	85.2	97.1	104.1	126.6	102	124.7	129.4	140.2	110	83.3	96.1	83.3	87.4	90.1	75.3	88.1	74.4
I1MT77	Uncharacterized protein OS=Glycine max OX=3847 GN=100801253 PE=4 SV=1	9	9	1	460	50.084	102.6	76.2	90.4	114	133.5	96.3	121.3	132.7	123.1	106.1	83.7	104.9	85.8	84.5	104.9	70.2	89.4	80.4
I1LYF5	Uncharacterized protein OS=Glycine max OX=3847 GN=GLYMA_13G119000 PE=4 SV=2	9	1	1	1274	137.694	99.9	72.3	90.7	88.3	122.5	87.7	121.2	129.5	118.2	105.6	99.6	89.9	117.9	81.3	101.8	67	94.8	111.6
I1L6A0	Uncharacterized protein OS=Glycine max OX=3847 GN=100782537 PE=4 SV=1	9	3	1	434	49.869	95.1	81.4	95.7	99.5	98.7	84.2	126.9	132.8	124.3	111.5	94.1	101.7	97.2	97	102.5	69.7	96.1	91.6
K7L5L6	Uncharacterized protein OS=Glycine max OX=3847 GN=100819012 PE=4 SV=1	13	1	1	3749	411.272	103.4	81.6	84.9	112.4	130.4	89.4	123.3	132.3	131.5	99.2	85.2	105.4	85.9	83.3	100.4	75.8	87.1	88.4
C6TAV3	Uncharacterized protein OS=Glycine max OX=3847 PE=2 SV=1	9	3	1	268	30.361	106.3	79.4	88.4	106.2	130.3	88.2	107.7	118.3	127.5	106.4	84.4	106.8	92.5	92.6	109.9	80.9	95	79.2
C6TK33	Uncharacterized protein OS=Glycine max OX=3847 GN=100798459 PE=2 SV=1	7	3	1	304	32.531	112.4	88.1	100.9	117.2	111.1	123.2	134.5	137.4	117	88.4	84.2	98.3	83.1	94.7	74.1	64.4	84.6	86.6
Q9LKY3	Pti1 kinase-like protein OS=Glycine max OX=3847 GN=Pti1b PE=2 SV=1	9	5	1	360	39.456	99.4	78.8	84.8	97.2	119.3	89.2	123.5	129.6	122	106.8	93	107.9	92.8	88.4	106.9	80.3	91	89.2
I1N8B6	Uncharacterized protein OS=Glycine max OX=3847 GN=GLYMA_19G114900 PE=4 SV=1	9	9	1	345	38.172	102.4	81.5	88.4	105.7	142.5	93.1	124.2	121.7	134.2	115.8	85.8	98.3	82.3	82.6	97.3	69.6	85.9	88.8
I1NI49	Uncharacterized protein OS=Glycine max OX=3847 GN=100796923 PE=4 SV=1	9	9	1	523	58.074	99.1	79.9	87.6	94.1	93.9	81.9	120.8	132.6	115.6	117.2	99.7	110.4	90.3	99.4	104.6	78.5	94.6	99.8
I1L6T8	Uncharacterized protein OS=Glycine max OX=3847 GN=100788930 PE=4 SV=1	7	7	1	363	39.891	96	81.6	100.5	105	125	104.8	123.2	134.8	151.5	111.1	91.3	78.2	85.7	81.4	71.7	79	85.9	93.4
I1KP94	Glutathione peroxidase OS=Glycine max OX=3847 GN=100306295 PE=3 SV=1	9	7	1	225	25.122	99.3	81.2	79.4	100.4	103	76.4	117.5	134	123	108.8	95.6	115.4	98.1	96.8	118.4	76	89.4	87.5
Q2Q021	Threonine synthase OS=Glycine max OX=3847 GN=100788585 PE=4 SV=1	8	5	1	515	56.291	98	82.8	89.8	104.5	119.8	99.4	124.2	123	118.9	104.2	94.3	125.4	87	88.9	90.9	82.1	91.2	75.5
I1JM21	Uncharacterized protein OS=Glycine max OX=3847 GN=100809492 PE=4 SV=1	8	6	1	304	33.673	91.6	78.7	80	107.9	122.6	69.8	110.7	112.8	106.2	113.5	99.8	131.6	102.8	92.9	102.1	73.4	93.2	110.3
A0A0R0IAF2	Uncharacterized protein OS=Glycine max OX=3847 GN=GLYMA_09G192800 PE=4 SV=1	6	6	1	162	17.384	98.5	82.8	82	109.8	115.9	87.4	125.9	142.9	138.2	115.8	97.7	109.4	83	86	101.4	66.9	74.6	81.6
A0A0R0G1Y0	Calcium-transporting ATPase OS=Glycine max OX=3847 GN=100792945 PE=3 SV=1	9	1	1	1082	117.842	100	74	89.8	106.3	139.4	91.8	126	143.6	118	104.9	83.6	110.7	91.2	78.9	107	71.6	80.5	82.8
K7KN46	Uncharacterized protein OS=Glycine max OX=3847 GN=100818074 PE=4 SV=1	6	4	1	2242	239.328	91.9	82.2	89.8	99.7	116.6	94.2	119	119.7	115.1	121.8	87.4	102.3	87.7	93.2	115.7	79.9	100.9	82.7
C6SW56	Uncharacterized protein OS=Glycine max OX=3847 GN=100801539 PE=2 SV=1	11	3	1	123	14.311	102	89.8	97.4	103.4	126.6	104.5	126	128	135.8	108	84.7	100.5	86	83.3	84.7	74.6	87.5	77
I1JBQ4	Uncharacterized protein OS=Glycine max OX=3847 GN=547714 PE=4 SV=1	10	10	1	375	41.585	86.3	68.1	69	105.7	121	91.2	106.4	116.7	111	123.3	107.6	120.9	96.8	93.9	103.8	81.5	92.7	104.1
Q9BBU5	Cu/Zn-superoxide dismutase copper chaperone OS=Glycine max OX=3847 GN=CCS PE=2 SV=1	11	11	1	304	32.459	101.4	83.8	86.5	104.6	120.9	84.3	119.8	131.5	137.4	117.2	88.5	100.3	86	90.6	103.5	70.9	84.6	88
C6TJL2	Uncharacterized protein OS=Glycine max OX=3847 GN=100804455 PE=2 SV=1	11	2	1	386	44.093	70.7	72.6	69.2	70.7	99.5	76	95.3	114	123.4	189.3	120.7	124	118.9	111	104.4	55.2	82.2	103
I1KYL0	Uncharacterized protein OS=Glycine max OX=3847 GN=100816361 PE=4 SV=1	12	4	1	653	72.542	101.9	70.1	86.6	102.6	124.8	91.7	112.7	153.7	112.9	113.1	84.9	101.4	84.6	83.5	114.6	85.2	83.1	92.8
A0A0R0ERX9	Peroxidase OS=Glycine max OX=3847 GN=GLYMA_20G241800 PE=3 SV=1	7	6	1	333	36.488	94.6	94.6	95.3	76.6	114.8	103.5	97.3	112.9	107.8	129.5	82.5	93.2	120.6	98.1	122	81.4	97.1	78.2
I1N0U6	Uncharacterized protein OS=Glycine max OX=3847 GN=100788434 PE=4 SV=1	13	10	1	466	52.678	98.2	73.1	77.4	96.8	123.6	87.5	107.3	122.8	124.3	108.8	92.2	107.2	103.6	94	110.2	85.3	94.4	93.3
C6SY46	Uncharacterized protein OS=Glycine max OX=3847 GN=100306134 PE=2 SV=1	9	9	1	214	23.578	98.4	87.6	71.2	129	151.7	68	104.4	105.8	125.1	105	112.5	120.7	76	63.2	111	87.1	79.1	104.1
C6TCF1	Uncharacterized protein OS=Glycine max OX=3847 PE=2 SV=1	4	4	1	241	27.782	95.7	82.5	84	110.1	109.9	88.6	123.5	137.3	125.4	104.7	95.1	116.1	94.1	86.3	103.4	72	88.7	82.6
C6TC72	Eukaryotic translation initiation factor 3 subunit F OS=Glycine max OX=3847 GN=100811797 PE=2 SV=1	10	2	1	289	31.699	103.2	82.8	87.2	108.4	126	91	119.5	129.8	135.6	102.8	85	94	89.7	88.3	98.5	76.4	88	93.7
I1JEX2	Peroxidase OS=Glycine max OX=3847 GN=100805171 PE=3 SV=1	5	3	1	338	38.02	104.9	70.4	84.1	117.9	126.7	84	132.5	147	127.7	96.5	99.1	126.5	76.8	66.5	94.9	71.5	90.3	82.8
I1MI59	Uncharacterized protein OS=Glycine max OX=3847 GN=100789064 PE=4 SV=1	6	5	1	206	23.521	85.7	71.1	88.1	134.2	135.2	47	105.7	117.9	115.3	91.7	122.6	165.1	77.1	69.9	86.1	105.6	83.3	98.5
I1JIW1	Uncharacterized protein OS=Glycine max OX=3847 GN=100802353 PE=4 SV=1	9	4	1	526	57.762	97.3	72.7	85.5	105.6	142.6	99.8	122.4	130.3	132.8	114.6	89.5	97	84.4	80.8	100.9	75.7	83.9	84
I1KYW5	Uncharacterized protein OS=Glycine max OX=3847 GN=100500599 PE=4 SV=1	6	6	1	203	22.098	88	69.2	70.9	98.4	114.5	76.1	100.9	96.8	93.9	124.5	123.2	117.6	85.7	77.9	126.2	102.6	118.4	115.3
I1JCZ0	V-type proton ATPase subunit C OS=Glycine max OX=3847 GN=100790694 PE=3 SV=1	11	2	1	375	42.486	103.8	80.6	86.9	112.5	112.8	98.4	122.3	137.6	121.9	123.3	96.9	115	58.9	91.9	94.9	79.2	80.3	82.9
I1NBE6	Uncharacterized protein OS=Glycine max OX=3847 GN=100817506 PE=4 SV=1	12	12	1	721	82.089	95.1	80.7	84.4	99.6	107.8	78.6	116.1	125.6	126.4	118.3	97.2	107	92.8	92.7	108	78.2	95.9	95.7
K7LW22	Uncharacterized protein OS=Glycine max OX=3847 GN=100779042 PE=4 SV=1	10	10	1	1041	116.658	101.8	81	90.2	107.8	121.6	96.6	117.4	132.7	107.8	99.7	84.1	101.7	93.5	89.9	103.6	79.8	90.7	100.1
C6SW63	Uncharacterized protein OS=Glycine max OX=3847 PE=2 SV=1	3	3	1	113	11.375	115.6	104.9	128	104.9	94.5	111.6	107.7	128.8	94.7	113	101.6	118	77.2	83.8	57	81.5	86.4	90.7
C6TJN7	Uncharacterized protein OS=Glycine max OX=3847 GN=100799124 PE=2 SV=1	6	3	1	275	28.061	93.2	83.2	88.3	95.3	138	96.9	114.5	114.8	119.8	119.8	94.7	123.5	91.9	79.2	104.6	85.3	90.1	66.9
I1MT80	Uncharacterized protein OS=Glycine max OX=3847 GN=100803217 PE=4 SV=1	5	5	1	126	14.366	100.6	82.5	96	108.5	95.5	76.7	127.6	146.1	133.2	105.3	93.2	100.3	88.5	97.8	105.9	69.5	84.9	88
K7KQT1	Uncharacterized protein OS=Glycine max OX=3847 GN=100789885 PE=3 SV=1	11	4	1	571	63.108	105.8	84.4	98.7	105.7	126.8	123.9	119	130.2	115.4	107.9	85	93.1	83.7	84.1	88.6	78	89.6	80.2
I1KYS4	Uncharacterized protein OS=Glycine max OX=3847 GN=100781622 PE=4 SV=2	15	5	1	1817	203.546	100.9	77.8	89.6	109.1	120.6	88.5	118.6	130.1	128.3	114.3	92.7	106.1	82	87.9	102.4	75.2	90.9	85.1
C6TL64	Peroxidase OS=Glycine max OX=3847 GN=100804350 PE=2 SV=1	6	2	1	328	36.182	103.8	88.6	87.8	99.8	108.1	104	119.3	130.6	123	122.1	84.8	96.2	83.2	92.2	110	71.8	95.7	79
I1KUC9	Uncharacterized protein OS=Glycine max OX=3847 GN=100787659 PE=4 SV=1	9	4	1	280	30.436	102	81.3	87.3	108.4	124.4	96.2	123.2	130.6	124.4	98.7	93.7	120.6	97.1	83.7	90.4	70.6	86.3	81.1
A0A0R0L5B0	Uncharacterized protein OS=Glycine max OX=3847 GN=GLYMA_02G165300 PE=4 SV=1	7	5	1	140	15.289	94.6	73.8	80.6	101.1	120.3	90.5	128.5	129.6	124.5	113	100.9	111.9	89.5	85.6	105.8	73.2	89.7	86.7
A0A0R0EYN3	Uncharacterized protein OS=Glycine max OX=3847 GN=GLYMA_19G145200 PE=4 SV=1	7	7	1	351	39.133	97.5	93.3	82.2	114.1	116	86	116.8	123.2	124.5	106.2	97.6	133.8	86.6	87.4	101.5	78.7	82.4	72
K7LKJ0	Uncharacterized protein OS=Glycine max OX=3847 GN=100799342 PE=4 SV=1	4	2	1	81	8.559	111.9	86.8	83.7	116.7	124.2	92.9	100.9	116.5	111.4	98.4	87	98.6	98.8	96.5	117.3	73.2	89	96.2
C6SW65	Uncharacterized protein OS=Glycine max OX=3847 GN=100305679 PE=2 SV=1	13	7	1	183	20.069	98.3	89.7	75.2	91.9	105.9	97	105.4	123.2	102.3	119.5	90.3	105.6	94	92.9	124.2	90.9	98	95.7
I1L6U0	Uncharacterized protein OS=Glycine max OX=3847 GN=100789988 PE=4 SV=1	12	6	1	1784	198.821	94.3	82.6	96.9	98.8	117.4	96.1	121.8	121.2	126.5	120	92.8	109.4	95.3	89.4	94.5	69.8	96.7	76.6
K7KQP0	Uncharacterized protein OS=Glycine max OX=3847 GN=100779210 PE=4 SV=1	11	11	1	476	52.202	96.4	85.2	94	100.9	98	84.9	118.1	127.5	108.3	117.5	93.2	111.1	88.6	95.9	106.3	78.5	100.3	95.4
I1MB50	Uncharacterized protein OS=Glycine max OX=3847 GN=100527131 PE=3 SV=1	7	7	1	258	28.699	96.8	73.4	87.9	106.2	131.9	93.1	118.1	129.1	120.1	111.7	90.1	116.4	90.8	86.8	96.8	76.4	88.7	85.8
I1JJ22	Uncharacterized protein OS=Glycine max OX=3847 GN=100820315 PE=4 SV=2	9	9	1	490	54.405	105.5	82.1	89.3	115.2	127.1	99.2	122.5	128.4	136.5	99.2	88.4	94.1	85.6	89	97	72	84.9	84
I1KJS2	ATP-dependent 6-phosphofructokinase OS=Glycine max OX=3847 GN=100776597 PE=3 SV=1	13	9	1	536	58.481	97.6	79.6	86.3	103.6	126.3	98.2	118.1	130	128.2	118.2	88.5	99.8	87.3	88.6	104.2	75.2	87	83.4
I1KDK5	Uncharacterized protein OS=Glycine max OX=3847 GN=100785850 PE=4 SV=1	7	5	1	604	67.36	99.8	75.1	78.8	102.5	127.9	91	119.7	139.8	118.6	115.2	91.8	109.7	89.4	87.2	109.5	73.3	78.2	92.4
I1KIC2	Uncharacterized protein OS=Glycine max OX=3847 GN=100799260 PE=4 SV=1	7	1	1	491	55.165	90.4	85.7	97.2	86	109.8	93.3	114.7	123.9	119.9	120.8	89.2	112.7	102.2	93.8	92.6	86	97.6	84.2
Q9FQF1	Glutathione S-transferase GST 7 OS=Glycine max OX=3847 GN=GSTU26 PE=2 SV=1	11	9	1	225	26.036	94.3	86.7	78.4	107.3	81.3	71.4	123.4	118	118.9	117.9	119.1	143.8	85.7	96.4	105.8	71.4	98.4	81.7
A0A0R0HTQ0	Dirigent protein OS=Glycine max OX=3847 GN=GLYMA_11G150300 PE=3 SV=1	4	4	1	206	22.73	96.5	72.9	78.7	105.2	123.7	90.6	116.4	128	120.1	122.4	101	109.6	82.7	87	105.8	76.9	87.4	95.3
A0A0R0KK01	Histone H2A OS=Glycine max OX=3847 GN=100796183 PE=3 SV=1	5	1	1	136	14.515	99.6	78.3	111.5	100.7	84.4	100.8	107.2	132.5	90	73.1	101.1	138.3	126	109.5	72.8	93.4	94.2	86.6
I1K7N6	Thioredoxin OS=Glycine max OX=3847 GN=100499879 PE=3 SV=1	7	3	1	117	12.97	72.3	77	77	73.8	85.4	79.2	97.8	111.5	120.3	168	122.9	133.4	124.2	111.1	78.3	63.9	92.2	111.7
I1L1D9	Uncharacterized protein OS=Glycine max OX=3847 GN=100816387 PE=4 SV=1	3	2	1	89	10.492	95.7	110.6	96.5	98.8	71.6	59.1	126	119.6	100.4	104.2	94.2	141.6	105.9	117.4	107.9	69.5	86.5	94.5
I1KIQ3	Uncharacterized protein OS=Glycine max OX=3847 GN=100781944 PE=4 SV=1	10	3	1	671	70.827	102.8	80	85.2	107.3	118.6	87.7	123.1	130.8	123.7	108	92.2	108.1	82.2	87.1	104.8	76.7	91.4	90.5
I1L1K9	Glycylpeptide N-tetradecanoyltransferase OS=Glycine max OX=3847 GN=100789104 PE=3 SV=1	8	6	1	434	49.469	102.8	84.8	94.3	97.2	99.2	90.1	122.5	134.5	122.5	109	95.3	110.2	94.6	94.3	96.4	73.8	91.8	86.5
O49855	Acid phosphatase OS=Glycine max OX=3847 PE=2 SV=2	7	1	1	264	30.086	107.4	87.2	101.8	116.8	136.7	96.7	135.8	139.7	120.3	95.1	94.6	99.8	80.1	69.4	98	64.8	72.3	83.5
A0A0R0FEX5	Uncharacterized protein OS=Glycine max OX=3847 GN=547450 PE=4 SV=1	4	2	1	90	10.186	31.8	26.3	84.8	55	82.8	137.6	257.1	247.5	170.5	135.7	116.8	124.5	61.6	27.8	53.8	58.7	98.9	28.8
A0A0R0J536	Uncharacterized protein OS=Glycine max OX=3847 GN=100813145 PE=3 SV=1	11	11	1	398	44.38	89.1	81.2	83.9	98.9	105.1	82.1	104.6	121.2	126.5	122.8	105.1	114	96.9	94.3	98.4	87.8	93.2	95.1
[truncated: 2,127 more rows]
