# Supplementary material for: Proteome characterization of two contrasting soybean genotypes in response to different phosphorus treatments
Source: AoB Plants. 2021 Apr 14;13(3):plab019. doi: 10.1093/aobpla/plab019 (PMC8209930; doi:10.1093/aobpla/plab019)
Supplement: plab019_suppl_Supplementary_Materials [file plab019_suppl_supplementary_materials.zip › plab019_suppl_Supplementary_Table_S2.xlsx]

## Sheet: Feuil1
Protein ID	Description	L13_P2	L13_P1	FC (L13_P1/ L13_P2)	Pvalue (L13_P1/ L13_P2)	Regulation
I1KW20	Prohibitin	61.36	99.9	1.62	0.008	up
I1N4K0	Carboxypeptidase	95.66	144.6	1.51	0.01	up
C6SZ93	AAI domain-containing protein	67.26	146.67	2.18	0.02	up
K7K8V1	Bet_v_1 domain-containing protein	89.76	141.73	1.57	0.03	up
I1K3U8	AAI domain-containing protein	78.06	126.8	1.62	0.03	up
C6T0C 7	Trypsin inhibitor A	82.83	131.2	1.58	0.008	up
C6TGX7	Stem 28 kDa glycoprotein	59.77	107.27	1.79	0.04	up
