# Supplementary material for: Proteome characterization of two contrasting soybean genotypes in response to different phosphorus treatments
Source: AoB Plants. 2021 Apr 14;13(3):plab019. doi: 10.1093/aobpla/plab019 (PMC8209930; doi:10.1093/aobpla/plab019)
Supplement: plab019_suppl_Supplementary_Materials [file plab019_suppl_supplementary_materials.zip › plab019_suppl_Supplementary_Table_S3.xlsx]

## Sheet: Feuil1
Protein ID	L13_P2	L13_P0	FC (L13_P0/ L13_P2)	Pvalue (L13_P0/ L13_P2)	Regulation	Description
B3TDK7	84.5333	127.367	1.5067	0.0103028	up	Lipoxygenase OS=Glycine max OX=3847 GN=547836 PE=3 SV=1
A0A0R0G554	86.2	132.667	1.53906	0.00985005	up	Lipoxygenase OS=Glycine max OX=3847 GN=GLYMA_15G026500 PE=3 SV=1
B3TDK9	74.4333	118.267	1.58889	0.000545059	up	Lipoxygenase OS=Glycine max OX=3847 GN=100803358 PE=3 SV=1
I1M599	82.7333	129.033	1.55963	0.00221315	up	Lipoxygenase OS=Glycine max OX=3847 GN=GLYMA_13G347800 PE=3 SV=1
I1MRA7	74.4	114.533	1.53943	0.0221305	up	Amine oxidase OS=Glycine max OX=3847 GN=GLYMA_17G019300 PE=3 SV=1
I1JPW5	86.5667	130.1	1.50289	0.000523025	up	Uncharacterized protein OS=Glycine max OX=3847 GN=100811084 PE=3 SV=1
I1MGZ2	92.6333	143.533	1.54948	0.00462222	up	Plasma membrane ATPase OS=Glycine max OX=3847 GN=100804422 PE=3 SV=2
A0A0R0IAH0	85.9	131.8	1.53434	0.00358595	up	Plasma membrane ATPase OS=Glycine max OX=3847 GN=100806580 PE=3 SV=1
B0M1A6	83.5667	126.467	1.51336	0.00122374	up	Betaine aldehyde dehydrogenase OS=Glycine max OX=3847 GN=BADH1 PE=2 SV=1
E2FKH2	75.1333	134.433	1.78926	0.00174732	up	Sieve element occlusion a OS=Glycine max OX=3847 GN=SEOa PE=2 SV=1
I1JDR2	85.7667	133.7	1.55888	0.00134768	up	Uncharacterized protein OS=Glycine max OX=3847 GN=100786978 PE=4 SV=1
E2FKH7	82.5667	129.4	1.56722	0.00355722	up	Sieve element occlusion f OS=Glycine max OX=3847 GN=SEOf PE=2 SV=1
I1NHW4	76.3333	117	1.53275	0.00185622	up	Uncharacterized protein OS=Glycine max OX=3847 GN=100820546 PE=3 SV=1
I1MCN3	84.6667	128.433	1.51693	0.00640741	up	Uncharacterized protein OS=Glycine max OX=3847 GN=100778196 PE=3 SV=1
I1K3S4	89.4667	142.9	1.59724	0.000570412	up	Adenosylhomocysteinase OS=Glycine max OX=3847 GN=GLYMA_05G152000 PE=3 SV=1
I1LTL9	82.5	127.533	1.54586	0.00364411	up	Uncharacterized protein OS=Glycine max OX=3847 GN=100783508 PE=4 SV=1
A0A0R0GHF6	86.0333	129.833	1.5091	0.00334932	up	Phosphoglycerate kinase (Fragment) OS=Glycine max OX=3847 GN=GLYMA_15G2621001 PE=3 SV=1
F8SMB9	97.6333	151.667	1.55343	0.000523739	up	Adenosylhomocysteinase OS=Glycine max OX=3847 PE=2 SV=1
I1MSP4	80.6	128.2	1.59057	0.000482669	up	Plasma membrane ATPase OS=Glycine max OX=3847 GN=100816905 PE=3 SV=2
I1KEY6	87.1333	132.933	1.52563	0.000385547	up	26S proteasome non-ATPase regulatory subunit 2 homolog OS=Glycine max OX=3847 GN=100799779 PE=3 SV=1
I1M5P5	81.5333	122.633	1.50409	0.00842995	up	Uncharacterized protein OS=Glycine max OX=3847 GN=100777295 PE=3 SV=1
A7LCD5	82.2	131.8	1.60341	0.00175571	up	Lipoxygenase OS=Glycine max OX=3847 GN=LOX9 PE=2 SV=1
A0A0R0KA84	84.8667	127.833	1.50628	0.00479864	up	Glyceraldehyde-3-phosphate dehydrogenase OS=Glycine max OX=3847 GN=547514 PE=3 SV=1
A0A0R0HR30	84.8333	129.8	1.53006	0.00786027	up	Uncharacterized protein OS=Glycine max OX=3847 GN=100500084 PE=4 SV=1
I1L1U4	85.2	130.433	1.53091	0.0188963	up	Sucrose synthase OS=Glycine max OX=3847 GN=100806761 PE=3 SV=1
A0A0R0I177	79.1667	135.667	1.71368	0.0367816	up	Uncharacterized protein OS=Glycine max OX=3847 GN=100787700 PE=4 SV=1
I1J752	96.6667	154.033	1.59345	0.0128396	up	Tubulin beta chain OS=Glycine max OX=3847 GN=100816898 PE=3 SV=1
Q01915	82.5333	131.6	1.59451	0.00169215	up	ATP synthase subunit alpha, mitochondrial OS=Glycine max OX=3847 GN=ATPA PE=3 SV=1
I1LBH6	86.6	134.267	1.55042	0.00076601	up	Uncharacterized protein OS=Glycine max OX=3847 GN=100820325 PE=4 SV=1
Q9FUK4	82.1	133.467	1.62566	0.00747492	up	Glutamine synthetase OS=Glycine max OX=3847 GN=548082 PE=2 SV=1
Q9ZNZ6	86.5	130.567	1.50944	0.0187992	up	Peroxidase (Fragment) OS=Glycine max OX=3847 GN=sEPa1 PE=2 SV=1
A0A0R0JTV5	87.5	135.7	1.55086	0.00761825	up	Elongation factor 1-alpha OS=Glycine max OX=3847 GN=GLYMA_05G114900 PE=3 SV=1
A0A0R0FER5	88.3333	132.733	1.50264	0.00359543	up	Elongation factor 1-alpha OS=Glycine max OX=3847 GN=100499630 PE=3 SV=1
I1K9V8	74.0667	115.5	1.55941	0.0131442	up	Uncharacterized protein OS=Glycine max OX=3847 GN=100792014 PE=3 SV=1
I1LZE1	85.1667	128.1	1.50411	0.00197605	up	Pyruvate kinase OS=Glycine max OX=3847 GN=100802271 PE=3 SV=1
C6TCA1	83.4333	127.933	1.53336	0.00955521	up	Peroxidase OS=Glycine max OX=3847 GN=100795412 PE=2 SV=1
B1Q2X4	89.4667	136.833	1.52943	0.00625371	up	Protein disulfide-isomerase OS=Glycine max OX=3847 GN=PDIL-1 PE=3 SV=1
I1LR60	83.4667	126.6	1.51677	0.000229608	up	Uncharacterized protein OS=Glycine max OX=3847 GN=GLYMA_12G078100 PE=3 SV=1
I1JZT5	82.4667	125.567	1.52264	0.00121723	up	Plasma membrane ATPase OS=Glycine max OX=3847 GN=100819324 PE=3 SV=1
A8C8H3	87.9333	133	1.51251	0.00175099	up	Glutamate decarboxylase OS=Glycine max OX=3847 GN=GAD PE=2 SV=1
I1L1K7	83.0333	132.233	1.59253	0.00205826	up	Uncharacterized protein OS=Glycine max OX=3847 GN=100788218 PE=3 SV=1
I1MD61	87.9333	134.633	1.53108	0.00223299	up	Uncharacterized protein OS=Glycine max OX=3847 GN=100803713 PE=3 SV=1
I1KCP1	82.5667	128.733	1.55914	0.000654185	up	Plasma membrane ATPase OS=Glycine max OX=3847 GN=100782459 PE=3 SV=1
A0A0R4J5A7	85.1333	129.633	1.52271	0.004145	up	Uncharacterized protein OS=Glycine max OX=3847 GN=100786735 PE=3 SV=1
I1LWR4	83.4667	126.133	1.51118	0.00197907	up	Alpha-1,4 glucan phosphorylase OS=Glycine max OX=3847 GN=100800659 PE=3 SV=1
I1MNU1	82.3667	127.5	1.54796	0.000398086	up	Uncharacterized protein OS=Glycine max OX=3847 GN=100819739 PE=3 SV=1
C6T7F3	86.9667	131.933	1.51706	0.00676836	up	Uncharacterized protein OS=Glycine max OX=3847 GN=100780391 PE=2 SV=1
I1MJN2	81.1667	123.567	1.52238	0.000473068	up	Uncharacterized protein OS=Glycine max OX=3847 GN=100789942 PE=3 SV=1
A0A0R0FM59	78.5333	123.867	1.57725	0.00646823	up	Glucose-6-phosphate 1-dehydrogenase OS=Glycine max OX=3847 GN=100793462 PE=3 SV=1
A0A0R4J5N3	82.7	141.233	1.70778	0.00188034	up	Uncharacterized protein OS=Glycine max OX=3847 GN=GLYMA_17G053200 PE=3 SV=1
I1N4A7	83.2	132.767	1.59575	0.000419376	up	Uncharacterized protein OS=Glycine max OX=3847 GN=100777928 PE=4 SV=2
A0A0R0J4X0	74.3667	113.5	1.52622	0.00377859	up	Uncharacterized protein OS=Glycine max OX=3847 GN=GLYMA_08G363800 PE=3 SV=1
I1J8T0	83.8667	130.567	1.55684	3.30505e-05	up	Uncharacterized protein OS=Glycine max OX=3847 GN=GLYMA_01G172600 PE=4 SV=1
I1JD52	93.2333	141.167	1.51412	0.0440968	up	Uncharacterized protein OS=Glycine max OX=3847 GN=100793494 PE=3 SV=1
C6SXD0	87.4333	133.967	1.53222	0.00286612	up	Uncharacterized protein OS=Glycine max OX=3847 GN=100499848 PE=2 SV=1
I1L4U3	82.0333	128.533	1.56684	9.09472e-05	up	Uncharacterized protein OS=Glycine max OX=3847 GN=100780377 PE=3 SV=2
A0A0R4J669	87.7	134.1	1.52908	0.00150577	up	Pyruvate kinase OS=Glycine max OX=3847 GN=100799747 PE=3 SV=1
I1KSR6	85.6667	134.267	1.56732	0.00537634	up	Uncharacterized protein OS=Glycine max OX=3847 GN=100789420 PE=4 SV=1
I1L602	85.6333	133	1.55313	0.00117456	up	Uncharacterized protein OS=Glycine max OX=3847 GN=GLYMA_09G240600 PE=4 SV=1
A0A0R0EVM7	92.5333	150.567	1.62716	0.00805774	up	Glutamine synthetase OS=Glycine max OX=3847 GN=GLYMA_18G041100 PE=3 SV=1
I1N6A5	83.5333	132.033	1.58061	0.00611355	up	Alpha-1,4 glucan phosphorylase OS=Glycine max OX=3847 GN=100806646 PE=3 SV=1
A0A0R0FND9	83.7667	126.833	1.51413	0.0252394	up	Uncharacterized protein OS=Glycine max OX=3847 GN=100814972 PE=3 SV=1
I1LRE4	77.7333	122.867	1.58062	0.000316275	up	Uncharacterized protein OS=Glycine max OX=3847 GN=100797805 PE=3 SV=1
I1KZK2	83.9333	127	1.51311	0.000184247	up	Uncharacterized protein OS=Glycine max OX=3847 GN=100809943 PE=3 SV=1
A0A0R0K5H8	84.1	129.2	1.53627	0.0111788	up	Uncharacterized protein OS=Glycine max OX=3847 GN=GLYMA_05G209200 PE=4 SV=1
I1LQ46	84.4333	133	1.57521	0.00408641	up	Coatomer subunit gamma OS=Glycine max OX=3847 GN=100789362 PE=3 SV=1
I1LKU1	83.7667	132.333	1.57979	0.000289512	up	Uncharacterized protein OS=Glycine max OX=3847 GN=100794780 PE=3 SV=1
I1K565	89.0667	134.8	1.51347	0.0115366	up	Uncharacterized protein OS=Glycine max OX=3847 GN=100809534 PE=4 SV=1
I1JJT8	86.9667	130.8	1.50402	0.0345917	up	Uncharacterized protein OS=Glycine max OX=3847 GN=100804647 PE=3 SV=1
I1KXE7	84.1667	131.733	1.56515	0.00280344	up	Uncharacterized protein OS=Glycine max OX=3847 GN=100809224 PE=4 SV=1
I1KRB6	86.7	132.667	1.53018	0.016486	up	Uncharacterized protein OS=Glycine max OX=3847 GN=100800519 PE=3 SV=1
I1LPD3	85.6	133.6	1.56075	0.00468644	up	Beta-adaptin-like protein OS=Glycine max OX=3847 GN=100784577 PE=3 SV=2
I1K5E6	86	144.9	1.68488	0.00307898	up	Uncharacterized protein OS=Glycine max OX=3847 GN=GLYMA_05G243800 PE=4 SV=1
I1LWI5	86.0667	129.667	1.50658	0.00101958	up	Uncharacterized protein OS=Glycine max OX=3847 GN=100802449 PE=4 SV=1
I1LYN0	86.8667	131.067	1.50883	0.00278594	up	Succinate--CoA ligase [ADP-forming] subunit beta, mitochondrial OS=Glycine max OX=3847 GN=100790952 PE=3 SV=1
C6TJT5	90.3667	139.567	1.54445	0.00408271	up	Uncharacterized protein OS=Glycine max OX=3847 PE=2 SV=1
K7LNG5	91.1	139.167	1.52763	0.000166229	up	Uncharacterized protein OS=Glycine max OX=3847 GN=100781863 PE=4 SV=1
C6TNT2	85.0667	127.733	1.50157	0.00711994	up	EF1Bgamma class glutathione S-transferase OS=Glycine max OX=3847 GN=100787125 PE=2 SV=1
I1LS55	79.8667	124.167	1.55467	0.0064583	up	Uncharacterized protein OS=Glycine max OX=3847 GN=100818408 PE=3 SV=1
I1KUR0	80	130.2	1.6275	0.00830802	up	Uncharacterized protein OS=Glycine max OX=3847 GN=100817948 PE=3 SV=1
I1JQD9	84.8667	131.6	1.55067	0.000991062	up	Eukaryotic translation initiation factor 3 subunit C OS=Glycine max OX=3847 GN=100805203 PE=3 SV=1
I1MXL3	77.3667	120.4	1.55623	0.00784577	up	Uncharacterized protein OS=Glycine max OX=3847 GN=100805702 PE=3 SV=1
A0A0R4J3L5	87.3	131.467	1.50592	0.00185371	up	Proteasome subunit alpha type OS=Glycine max OX=3847 GN=732640 PE=3 SV=1
A0A0R0GE22	88.2	135.333	1.53439	0.000261802	up	Uncharacterized protein OS=Glycine max OX=3847 GN=GLYMA_15G218900 PE=4 SV=1
I1NA25	87.9667	134.7	1.53126	0.0103216	up	Uncharacterized protein OS=Glycine max OX=3847 GN=100788807 PE=3 SV=1
I1N520	74	119.8	1.61892	0.00751483	up	Uncharacterized protein OS=Glycine max OX=3847 GN=100820161 PE=4 SV=1
A7VJA5	82.5667	130.7	1.58296	0.000356344	up	T-complex protein 1 subunit delta OS=Glycine max OX=3847 GN=cct-d PE=2 SV=1
I1L7R5	89.3	135	1.51176	0.0123561	up	Protein disufide isomerase-like protein OS=Glycine max OX=3847 GN=Gm pdis-1a PE=2 SV=2
A0A0R0JKX7	82.6667	125.967	1.52379	0.00321671	up	Uncharacterized protein OS=Glycine max OX=3847 GN=100796232 PE=4 SV=1
E2FKH3	79.8667	150.367	1.88272	0.0113236	up	Sieve element occlusion c OS=Glycine max OX=3847 GN=SEOc PE=2 SV=1
I1NHR3	88.7667	137.3	1.54675	0.00735894	up	Coatomer subunit alpha OS=Glycine max OX=3847 GN=100805072 PE=4 SV=1
I1K548	84.8667	131.7	1.55185	0.0208786	up	Uncharacterized protein OS=Glycine max OX=3847 GN=100802431 PE=4 SV=1
I1K9B8	87.6333	135.433	1.54545	0.00844389	up	Uncharacterized protein OS=Glycine max OX=3847 GN=100790095 PE=4 SV=1
I1JUT9	86.0333	138.3	1.60752	0.00184869	up	Uncharacterized protein OS=Glycine max OX=3847 GN=100807708 PE=4 SV=1
I1LJ90	88.7667	134.9	1.51971	0.00901793	up	Coatomer subunit alpha OS=Glycine max OX=3847 GN=100781504 PE=4 SV=1
G3E7M9	77.2667	118.2	1.52977	0.00823136	up	Annexin OS=Glycine max OX=3847 GN=100784252 PE=2 SV=1
C6TFW4	84.0667	127.367	1.51507	0.00604255	up	Uncharacterized protein OS=Glycine max OX=3847 GN=100791036 PE=2 SV=1
A0A0R0K2R4	85.8667	134.9	1.57104	0.00274018	up	Uncharacterized protein (Fragment) OS=Glycine max OX=3847 GN=GLYMA_05G1578002 PE=3 SV=1
Q70EL6	87.5667	134.7	1.53826	0.00174874	up	T-complex protein 1 subunit delta OS=Glycine max OX=3847 GN=cctd PE=3 SV=1
C6T4C0	72.1333	112.167	1.55499	0.0109654	up	Uncharacterized protein OS=Glycine max OX=3847 PE=2 SV=1
I1KVZ9	80.4667	127.533	1.58492	0.00307757	up	Uncharacterized protein OS=Glycine max OX=3847 GN=GLYMA_08G230100 PE=4 SV=1
I1LHR7	84.1333	129.467	1.53883	0.00696062	up	Succinate dehydrogenase [ubiquinone] flavoprotein subunit, mitochondrial OS=Glycine max OX=3847 GN=100818379 PE=3 SV=1
I1LPA3	74.3	120.067	1.61597	0.00137692	up	Uncharacterized protein OS=Glycine max OX=3847 GN=GLYMA_12G019800 PE=4 SV=1
I1JPG1	85	131.8	1.55059	0.003152	up	Uncharacterized protein OS=Glycine max OX=3847 GN=100812151 PE=3 SV=1
I1KIS3	89.9667	139.033	1.54539	0.00602465	up	Uncharacterized protein OS=Glycine max OX=3847 GN=100783920 PE=3 SV=1
I1KV92	86.5667	133.833	1.54601	0.00352313	up	Coatomer subunit beta' OS=Glycine max OX=3847 GN=100818132 PE=3 SV=1
C6TGF3	76.9667	120.5	1.56561	0.00300963	up	Uncharacterized protein (Fragment) OS=Glycine max OX=3847 PE=2 SV=1
C6TLV6	88.2333	156.033	1.76842	0.00153976	up	40S ribosomal protein S3a OS=Glycine max OX=3847 GN=100805519 PE=2 SV=1
I1J5B4	84.1333	127.567	1.51624	0.00177611	up	Uncharacterized protein OS=Glycine max OX=3847 GN=100812652 PE=3 SV=1
I1M8Q5	84.2	128	1.52019	0.0118614	up	Uncharacterized protein OS=Glycine max OX=3847 GN=100791699 PE=3 SV=2
K7M8Y1	84.6667	134	1.58268	0.00501585	up	Coatomer subunit beta' OS=Glycine max OX=3847 GN=100804239 PE=3 SV=1
I1MPI1	86.4667	134.3	1.5532	0.00598989	up	Uncharacterized protein OS=Glycine max OX=3847 GN=100784477 PE=3 SV=1
I1MBN4	73.0667	112.3	1.53695	0.00114188	up	Uncharacterized protein OS=Glycine max OX=3847 GN=100527191 PE=4 SV=1
I1KVR2	89.5667	134.5	1.50167	0.00194218	up	Uncharacterized protein OS=Glycine max OX=3847 GN=100813342 PE=4 SV=1
I1LNE6	77.8333	121.767	1.56445	9.44913e-05	up	Uncharacterized protein OS=Glycine max OX=3847 GN=100817323 PE=3 SV=1
I1M6N5	84.7	129.7	1.53129	0.00606858	up	Pyruvate dehydrogenase E1 component subunit beta OS=Glycine max OX=3847 GN=100777306 PE=4 SV=1
I1LJ94	78.9333	123.767	1.56799	0.00176229	up	V-type proton ATPase subunit a OS=Glycine max OX=3847 GN=100783125 PE=3 SV=1
I1M3R5	78.8667	129.2	1.63821	0.000794274	up	Uncharacterized protein OS=Glycine max OX=3847 GN=100780671 PE=3 SV=1
I1LUH6	72.4333	124.7	1.72158	0.00880196	up	Uncharacterized protein OS=Glycine max OX=3847 GN=100785990 PE=3 SV=1
I1LN34	76.1	123.7	1.62549	0.000895605	up	Uncharacterized protein OS=Glycine max OX=3847 GN=100788278 PE=4 SV=1
C6T1W3	68.7	165.133	2.40369	0.00303343	up	Uncharacterized protein OS=Glycine max OX=3847 GN=100137078 PE=2 SV=1
I1JYG3	88.4333	133.4	1.50848	0.00222399	up	Uncharacterized protein OS=Glycine max OX=3847 GN=GLYMA_04G226900 PE=4 SV=1
I1NG28	84.2667	126.6	1.50237	0.000926684	up	Uncharacterized protein OS=Glycine max OX=3847 GN=100776184 PE=4 SV=1
I1MS73	81.8333	126.9	1.55071	0.0112382	up	AP-2 complex subunit alpha OS=Glycine max OX=3847 GN=100798273 PE=3 SV=2
A0A0R0GUI6	82.7	126.6	1.53083	0.000981046	up	Uncharacterized protein (Fragment) OS=Glycine max OX=3847 GN=GLYMA_13G267900 PE=4 SV=1
I1KHZ6	89.4	135.567	1.51641	0.0105319	up	Uncharacterized protein OS=Glycine max OX=3847 GN=100818819 PE=3 SV=2
A0A0R4J4L1	80.5667	126.933	1.57551	0.00212616	up	Uncharacterized protein OS=Glycine max OX=3847 GN=100806281 PE=4 SV=1
I1LPZ3	75.3	125.633	1.66844	0.00184873	up	V-type proton ATPase subunit a OS=Glycine max OX=3847 GN=WBb225L1.8 PE=3 SV=1
I1MCU3	85.7	130.267	1.52003	0.0229469	up	Uncharacterized protein OS=Glycine max OX=3847 GN=GLYMA_15G019200 PE=3 SV=2
I1JKM1	48.0333	73.9	1.53851	0.0240822	up	Uncharacterized protein OS=Glycine max OX=3847 GN=100776347 PE=4 SV=1
I1KD09	85.1667	129.933	1.52564	0.0049466	up	ATP synthase subunit gamma OS=Glycine max OX=3847 GN=100813657 PE=3 SV=1
I1MM85	82.4	127.4	1.54612	0.00152801	up	Uncharacterized protein OS=Glycine max OX=3847 GN=100800696 PE=3 SV=1
E2FKH4	78.8667	135.967	1.72401	0.00758674	up	Sieve element occlusion d OS=Glycine max OX=3847 GN=SEOd PE=2 SV=1
C6TAZ2	85.8333	130.167	1.5165	0.00496937	up	Uncharacterized protein OS=Glycine max OX=3847 PE=2 SV=1
I1N0U1	77.2	119.467	1.5475	0.000625272	up	Uncharacterized protein OS=Glycine max OX=3847 GN=100803418 PE=4 SV=1
I1MUX8	91.1	139.333	1.52945	0.0319263	up	Uncharacterized protein OS=Glycine max OX=3847 GN=100799487 PE=3 SV=1
C6TBS0	92.4667	139.167	1.50505	0.00190124	up	Dolichyl-diphosphooligosaccharide--protein glycosyltransferase 48 kDa subunit OS=Glycine max OX=3847 PE=2 SV=1
I1JCQ7	81.5667	127.933	1.56845	0.00139395	up	Succinate dehydrogenase [ubiquinone] flavoprotein subunit, mitochondrial OS=Glycine max OX=3847 GN=100802169 PE=3 SV=1
A0A0R0EGZ2	89.7333	135.833	1.51374	0.0248906	up	Uncharacterized protein (Fragment) OS=Glycine max OX=3847 GN=GLYMA_20G054600 PE=4 SV=1
I1JT00	81.4	123.733	1.52007	0.000147813	up	Uncharacterized protein OS=Glycine max OX=3847 GN=100787034 PE=4 SV=1
A0A0R0GZF0	75.7667	118.3	1.56137	0.00462129	up	Annexin OS=Glycine max OX=3847 GN=GLYMA_13G199800 PE=3 SV=1
A0A0R0GRC9	75.5667	114.033	1.50904	0.00255383	up	Uncharacterized protein OS=Glycine max OX=3847 GN=GLYMA_13G072500 PE=4 SV=1
I1KGH6	87.6333	132	1.50628	0.00132347	up	Uncharacterized protein OS=Glycine max OX=3847 GN=100810990 PE=3 SV=1
I1K5Z4	83.3	130.533	1.56703	0.00712247	up	Phosphotransferase OS=Glycine max OX=3847 GN=100783175 PE=3 SV=1
A0A0R0KXC5	80.8	132.333	1.63779	0.00100946	up	Uncharacterized protein OS=Glycine max OX=3847 GN=GLYMA_02G009600 PE=3 SV=1
A0A0R0G3G4	83.1	129.133	1.55395	0.000926576	up	40S ribosomal protein S12 OS=Glycine max OX=3847 GN=100500093 PE=3 SV=1
A0A0R4J4T0	79.0667	121.933	1.54216	0.0133829	up	Uncharacterized protein OS=Glycine max OX=3847 GN=100775864 PE=3 SV=1
I1LQ57	92.2667	144.667	1.56792	0.00225306	up	Dolichyl-diphosphooligosaccharide--protein glycosyltransferase 48 kDa subunit OS=Glycine max OX=3847 GN=100806848 PE=3 SV=1
I1KGU0	86.0333	131.933	1.53351	0.00952043	up	40S ribosomal protein S12 OS=Glycine max OX=3847 GN=100786733 PE=3 SV=1
A0A0R0JEI9	71.6667	111.833	1.56047	0.00201487	up	Uncharacterized protein OS=Glycine max OX=3847 GN=100818967 PE=3 SV=1
I1LPK4	86.5667	137.733	1.59107	0.0237566	up	Alanine--tRNA ligase OS=Glycine max OX=3847 GN=GLYMA_12G027800 PE=3 SV=2
C6T8F0	77.3333	127.333	1.64655	0.00380747	up	Glutamine synthetase OS=Glycine max OX=3847 GN=547620 PE=2 SV=1
C6TKA3	77.0667	123.2	1.59862	0.0031968	up	NADH-cytochrome b5 reductase OS=Glycine max OX=3847 GN=100819222 PE=2 SV=1
A0A0R4J460	86.8333	135.233	1.55739	0.0019588	up	Uncharacterized protein OS=Glycine max OX=3847 GN=100820124 PE=4 SV=1
B1ACD3	83.6333	134.2	1.60462	0.00052451	up	Putative Kunitz trypsin protease inhibitor OS=Glycine max OX=3847 GN=100170690 PE=2 SV=1
C6TH44	76.6333	118	1.5398	0.00391318	up	Uncharacterized protein OS=Glycine max OX=3847 PE=2 SV=1
C6TGI0	77.9	132.467	1.70047	0.000183342	up	Uncharacterized protein OS=Glycine max OX=3847 GN=100779203 PE=2 SV=1
I1MLV5	82.2	134	1.63017	0.000784632	up	Uncharacterized protein OS=Glycine max OX=3847 GN=100815288 PE=4 SV=1
I1KXQ3	85.0333	142.433	1.67503	0.00308756	up	Uncharacterized protein OS=Glycine max OX=3847 GN=100787662 PE=4 SV=1
I1KQE2	86.2333	134.367	1.55818	0.0312502	up	Uncharacterized protein OS=Glycine max OX=3847 GN=100816352 PE=4 SV=1
C6TBI1	86.6333	132.833	1.53328	0.00607328	up	Uncharacterized protein OS=Glycine max OX=3847 PE=2 SV=1
A0A0R0KQE9	91.5333	141.967	1.55098	0.00244363	up	Uncharacterized protein OS=Glycine max OX=3847 GN=100797017 PE=4 SV=1
I1KGT4	85.8	129.133	1.50505	0.000866727	up	Uncharacterized protein OS=Glycine max OX=3847 GN=100808847 PE=4 SV=1
A0A0R0H7R6	74.1333	116.333	1.56924	0.0155768	up	Uncharacterized protein OS=Glycine max OX=3847 GN=GLYMA_13G290900 PE=3 SV=1
A0A0R0F5U2	80.6333	128.033	1.58785	0.00432978	up	Uncharacterized protein OS=Glycine max OX=3847 GN=100782753 PE=4 SV=1
C6TBW7	82.3	139.867	1.69947	0.00993764	up	Uncharacterized protein OS=Glycine max OX=3847 GN=100816795 PE=2 SV=1
Q944T2	69.5	116.233	1.67242	0.023448	up	Translationally-controlled tumor protein homolog OS=Glycine max OX=3847 GN=TCTP PE=2 SV=1
I1JKM6	57.8	99.3	1.71799	0.00329726	up	Uncharacterized protein OS=Glycine max OX=3847 GN=100793190 PE=4 SV=1
I1MFN0	84.5667	127.733	1.51045	0.0014025	up	Uncharacterized protein OS=Glycine max OX=3847 GN=100812790 PE=4 SV=1
C6TKS1	83.9333	128.633	1.53257	0.000130956	up	Uncharacterized protein OS=Glycine max OX=3847 GN=100805278 PE=2 SV=1
I1MYX8	87.9	132.1	1.50284	0.00428379	up	Alpha-SNAP protein OS=Glycine max OX=3847 GN=100814639 PE=2 SV=1
I1J9T7	82.8333	125.667	1.5171	0.00552092	up	Acyl-coenzyme A oxidase OS=Glycine max OX=3847 GN=100810829 PE=3 SV=2
E2FKI5	78.3	132.467	1.69178	0.000219191	up	Sieve element occlusion m OS=Glycine max OX=3847 GN=SEOm PE=2 SV=1
I1NBD7	85.2667	135.9	1.59382	0.0145809	up	Uncharacterized protein OS=Glycine max OX=3847 GN=100815384 PE=4 SV=1
A0A0R4J5N5	74.4667	114.633	1.53939	0.0218415	up	Uncharacterized protein OS=Glycine max OX=3847 GN=GLYMA_17G127100 PE=4 SV=1
I1MKY3	70.7	146.233	2.06836	0.0054089	up	Uncharacterized protein OS=Glycine max OX=3847 GN=GLYMA_16G037900 PE=4 SV=1
A0A0R0HM17	85.0667	133.1	1.56466	0.00301478	up	Uncharacterized protein OS=Glycine max OX=3847 GN=GLYMA_11G079600 PE=3 SV=1
I1LAW6	75.6	118.533	1.5679	0.00146614	up	Eukaryotic translation initiation factor 3 subunit M OS=Glycine max OX=3847 GN=100811263 PE=3 SV=1
I1KQH1	88.5	133.2	1.50508	0.0086675	up	Uncharacterized protein OS=Glycine max OX=3847 GN=GLYMA_08G051200 PE=4 SV=1
I1LP98	86.1667	129.733	1.50561	0.00529955	up	Uncharacterized protein OS=Glycine max OX=3847 GN=100790764 PE=4 SV=1
I1KAV1	84.2333	129.833	1.54135	0.000232195	up	Uncharacterized protein OS=Glycine max OX=3847 GN=100785130 PE=4 SV=1
I1L3T1	81.9	123.667	1.50997	0.00138492	up	UDP-glycosyltransferase 708D1 OS=Glycine max OX=3847 GN=UGT708D1 PE=1 SV=1
A0A0R4J3S4	75.0667	116.2	1.54796	0.015585	up	Uncharacterized protein OS=Glycine max OX=3847 GN=100807980 PE=3 SV=1
I1K6B7	78.4333	126.033	1.60688	0.000678064	up	Uncharacterized protein OS=Glycine max OX=3847 GN=100500452 PE=3 SV=1
C6T8I2	86.3667	142.367	1.6484	0.00085389	up	Uncharacterized protein OS=Glycine max OX=3847 PE=2 SV=1
I1JQT5	90.8	136.433	1.50257	0.00611975	up	Uncharacterized protein OS=Glycine max OX=3847 GN=100794049 PE=4 SV=2
F6KBT3	79.6333	133.4	1.67518	0.0040939	up	Allene oxide cyclase 3 OS=Glycine max OX=3847 GN=AOC3 PE=2 SV=1
C6TDJ3	82.5	125.433	1.5204	0.0222477	up	Uncharacterized protein OS=Glycine max OX=3847 GN=100797622 PE=2 SV=1
C6TNS8	85.1667	128.133	1.5045	0.000869411	up	Uncharacterized protein OS=Glycine max OX=3847 GN=100778253 PE=2 SV=1
I1JKC3	85.8	128.767	1.50078	0.00109576	up	Malic enzyme OS=Glycine max OX=3847 GN=100811081 PE=3 SV=2
C6T3Z7	86.5	132.667	1.53372	0.00307686	up	40S ribosomal protein S8 (Fragment) OS=Glycine max OX=3847 PE=2 SV=1
I1KPJ5	86.4	132.667	1.53549	0.00100582	up	Nucleoside diphosphate kinase OS=Glycine max OX=3847 GN=GLYMA_08G022500 PE=3 SV=1
I1LTT3	87	137.433	1.57969	0.00204498	up	Uncharacterized protein OS=Glycine max OX=3847 GN=GLYMA_12G182800 PE=3 SV=1
I1LVU7	87.6333	139.567	1.59262	0.011304	up	Diacylglycerol kinase OS=Glycine max OX=3847 GN=100811680 PE=3 SV=1
I1JT95	80.2333	125.3	1.5617	0.000524111	up	Uncharacterized protein OS=Glycine max OX=3847 GN=100777972 PE=4 SV=1
C6SYZ8	86.1667	137.233	1.59265	0.00100074	up	Uncharacterized protein OS=Glycine max OX=3847 GN=100499978 PE=2 SV=1
I1L171	77.8667	123.5	1.58604	0.00531344	up	Uncharacterized protein OS=Glycine max OX=3847 GN=100800020 PE=4 SV=1
C6TER4	81.6	124.667	1.52778	0.000169793	up	Uncharacterized protein OS=Glycine max OX=3847 GN=100786578 PE=2 SV=1
A0A0R4J4C5	74.4	117.267	1.57616	0.00288986	up	Uncharacterized protein OS=Glycine max OX=3847 GN=GLYMA_10G220100 PE=4 SV=1
I1MU67	83.5	130.633	1.56447	0.00204691	up	Uncharacterized protein OS=Glycine max OX=3847 GN=100805156 PE=4 SV=2
I1LEY1	75.2	122	1.62234	0.00193746	up	Uncharacterized protein OS=Glycine max OX=3847 GN=100819623 PE=4 SV=1
A0A0R4J594	86.2333	131.033	1.51952	0.00697104	up	Peroxidase OS=Glycine max OX=3847 GN=100820620 PE=3 SV=1
A0A0R0J9J2	85.7667	129.3	1.50758	0.0016238	up	Uncharacterized protein OS=Glycine max OX=3847 GN=GLYMA_06G002900 PE=3 SV=1
C6T4I7	88.1333	136.067	1.54387	0.00661561	up	Ribosomal protein L19 OS=Glycine max OX=3847 GN=100527501 PE=2 SV=1
A0A0R0GPK2	87.1333	136.233	1.5635	0.000703805	up	Uncharacterized protein OS=Glycine max OX=3847 GN=547984 PE=4 SV=1
I1KMB9	88.7	137.933	1.55505	0.00434879	up	Uncharacterized protein OS=Glycine max OX=3847 GN=100807083 PE=4 SV=1
A0A0R0FXP3	81.5667	124.267	1.5235	0.00515615	up	Uncharacterized protein (Fragment) OS=Glycine max OX=3847 GN=GLYMA_15G0833001 PE=4 SV=1
K7LMK6	86.3333	142.367	1.64903	0.00746122	up	Uncharacterized protein OS=Glycine max OX=3847 GN=100807875 PE=4 SV=1
I1NFB2	89.9	136.5	1.51835	0.0148198	up	Uncharacterized protein OS=Glycine max OX=3847 GN=100813263 PE=4 SV=2
A0A0R0GZS9	84.9667	136.4	1.60534	0.00783072	up	Uncharacterized protein OS=Glycine max OX=3847 GN=100786683 PE=4 SV=1
I1N696	81.7333	123.9	1.51591	0.000729947	up	Uncharacterized protein OS=Glycine max OX=3847 GN=100784739 PE=4 SV=1
B1ACD5	83.4	129.833	1.55675	3.45365e-05	up	Kunitz trypsin protease inhibitor OS=Glycine max OX=3847 GN=100170692 PE=2 SV=1
C6T3U6	89.2333	134.033	1.50205	0.00277936	up	Ribosomal protein L19 OS=Glycine max OX=3847 GN=100527275 PE=2 SV=1
I1JUS7	79.8	123.867	1.55221	0.000124116	up	Eukaryotic translation initiation factor 3 subunit L OS=Glycine max OX=3847 GN=100804691 PE=3 SV=1
I1KIL7	81.4667	124.333	1.52619	0.00630852	up	Uncharacterized protein OS=Glycine max OX=3847 GN=100777838 PE=4 SV=1
I1L5Z7	79.5667	125.633	1.57897	0.00118731	up	V-type proton ATPase subunit OS=Glycine max OX=3847 GN=100800553 PE=3 SV=1
I1LIT2	81.8	161.467	1.97392	0.000154574	up	Uncharacterized protein OS=Glycine max OX=3847 GN=100786132 PE=4 SV=1
C6T918	82.9	125.633	1.51548	0.01348	up	Uncharacterized protein OS=Glycine max OX=3847 GN=100790506 PE=2 SV=1
C6TEN8	80.5667	122.6	1.52172	0.00408865	up	Uncharacterized protein (Fragment) OS=Glycine max OX=3847 PE=2 SV=1
E9KNA8	65.8667	110.4	1.67611	0.0066808	up	SGF14c OS=Glycine max OX=3847 GN=547891 PE=2 SV=1
I1NEN5	86.0667	130.067	1.51123	0.00559183	up	Uncharacterized protein OS=Glycine max OX=3847 GN=100527039 PE=4 SV=1
I1KC06	83.7333	126.067	1.50557	0.00619462	up	Uncharacterized protein OS=Glycine max OX=3847 GN=100813123 PE=4 SV=1
C6SVF1	75.7	130.533	1.72435	0.00044275	up	Actin depolymerizing factor 1 OS=Glycine max OX=3847 GN=ADF1 PE=2 SV=1
E2FKI7	98.8	171.967	1.74055	0.007659	up	Sieve element occlusion p OS=Glycine max OX=3847 GN=SEOp PE=2 SV=1
A0A0R4J387	79.1667	134.133	1.69432	0.00265513	up	Chalcone-flavonone isomerase family protein OS=Glycine max OX=3847 GN=GLYMA_04G222400 PE=3 SV=1
I1NBM7	89.9333	135.233	1.50371	0.0241799	up	Uncharacterized protein OS=Glycine max OX=3847 GN=548009 PE=3 SV=1
I1L3V7	74.6667	127.767	1.71116	0.0439216	up	Uncharacterized protein OS=Glycine max OX=3847 GN=100780916 PE=4 SV=1
C6T7Z6	86.2	131.333	1.52359	0.00305668	up	Uncharacterized protein OS=Glycine max OX=3847 PE=2 SV=1
C6SXB4	86.5667	132	1.52484	0.000225374	up	Uncharacterized protein OS=Glycine max OX=3847 GN=100499846 PE=2 SV=1
A0A0R0LK39	80.4	125.2	1.55721	0.0119348	up	Uncharacterized protein OS=Glycine max OX=3847 GN=GLYMA_01G217700 PE=4 SV=1
I1MFH9	86.3667	130.9	1.51563	0.00393846	up	Lactoylglutathione lyase OS=Glycine max OX=3847 GN=100799447 PE=3 SV=1
A0A0R0KYU7	86.6333	130.667	1.50827	0.0336569	up	Xyloglucan endotransglucosylase/hydrolase OS=Glycine max OX=3847 GN=GLYMA_02G068900 PE=3 SV=1
A0A0R0JWL2	72.7667	128.833	1.7705	0.00670613	up	Uncharacterized protein OS=Glycine max OX=3847 GN=GLYMA_05G057800 PE=4 SV=1
C6TKQ3	74.1333	116.4	1.57014	0.00068789	up	Uncharacterized protein OS=Glycine max OX=3847 GN=100806500 PE=2 SV=1
A0A0R0JJR3	87.4333	132.333	1.51353	0.00300246	up	Uncharacterized protein OS=Glycine max OX=3847 GN=GLYMA_06G098700 PE=4 SV=1
C6TG59	89.2333	135.467	1.51812	0.00226477	up	Uncharacterized protein OS=Glycine max OX=3847 PE=2 SV=1
Q2LAL0	89.0667	144	1.61677	0.0268804	up	Cytochrome P450 monooxygenase CYP81E11 OS=Glycine max OX=3847 GN=CYP81E11 PE=2 SV=1
I1JNI2	80.5	130.033	1.61532	0.0048508	up	Uncharacterized protein OS=Glycine max OX=3847 GN=100818371 PE=4 SV=1
Q53B72	78.6333	130.8	1.66342	0.0185346	up	Chalcone-flavonone isomerase family protein OS=Glycine max OX=3847 GN=732547 PE=2 SV=1
C6SW69	82.7333	148.067	1.78969	0.000135177	up	Uncharacterized protein OS=Glycine max OX=3847 GN=100499753 PE=2 SV=1
K7MIW7	88.8333	142.1	1.59962	0.00738227	up	Uncharacterized protein OS=Glycine max OX=3847 GN=100816018 PE=4 SV=1
A0A0R0I1Y2	82.8667	125.033	1.50885	0.003123	up	Uncharacterized protein OS=Glycine max OX=3847 GN=100780764 PE=4 SV=1
C6SW24	79.7667	128.033	1.6051	0.00384002	up	Uncharacterized protein OS=Glycine max OX=3847 GN=100499738 PE=2 SV=1
I1MQ52	76.6333	117.833	1.53763	0.000612218	up	Uncharacterized protein OS=Glycine max OX=3847 GN=100779813 PE=4 SV=1
I1KYC4	79.1667	128.867	1.62779	0.00558637	up	Uncharacterized protein OS=Glycine max OX=3847 GN=100796818 PE=3 SV=1
C6TAY1	87.7667	143.967	1.64033	0.0057995	up	Flavonoid 4'-O-methyltransferase OS=Glycine max OX=3847 PE=1 SV=1
I1LPJ9	75.1	156.433	2.083	0.000577562	up	Uncharacterized protein OS=Glycine max OX=3847 GN=100779929 PE=4 SV=1
A0A0R0G989	86.2667	130.7	1.51507	0.00639499	up	Uncharacterized protein OS=Glycine max OX=3847 GN=102659505 PE=3 SV=1
I1NA10	85.6	129.867	1.51713	0.00400261	up	Uncharacterized protein OS=Glycine max OX=3847 GN=100784731 PE=3 SV=1
I1JBU6	81.5667	125.733	1.54148	0.00146441	up	Serine/threonine-protein phosphatase OS=Glycine max OX=3847 GN=100794029 PE=3 SV=1
I1KMK2	82.6333	125.133	1.51432	0.000677659	up	Uncharacterized protein OS=Glycine max OX=3847 GN=100779615 PE=3 SV=2
Q8LJR5	82.3	126.133	1.5326	0.000437572	up	Small GTP-binding protein OS=Glycine max OX=3847 GN=547655 PE=2 SV=1
I1MXZ6	71.0667	121.767	1.71341	0.00440485	up	Thioredoxin OS=Glycine max OX=3847 GN=100499871 PE=3 SV=1
I1K2X6	92.8333	143.233	1.54291	0.00371355	up	Uncharacterized protein OS=Glycine max OX=3847 GN=100782093 PE=3 SV=1
C6T9G0	78.4	120.933	1.54252	0.00204356	up	Uncharacterized protein OS=Glycine max OX=3847 GN=100783333 PE=2 SV=1
I1K0S0	85.9667	139.667	1.62466	0.00682445	up	Ribosomal protein L15 OS=Glycine max OX=3847 GN=GLYMA_05G061400 PE=3 SV=1
A0A0R4J5Y4	79.5	123.033	1.54759	0.00181539	up	Uncharacterized protein OS=Glycine max OX=3847 GN=100813403 PE=4 SV=1
C6SV78	87.2667	132.533	1.51872	0.00334911	up	Ribosomal protein L15 OS=Glycine max OX=3847 GN=100305473 PE=2 SV=1
C6T5D6	83.6333	126.433	1.51176	0.000294301	up	Uncharacterized protein OS=Glycine max OX=3847 PE=2 SV=1
C6T3N5	89.1333	145.967	1.63762	0.00351386	up	Uncharacterized protein OS=Glycine max OX=3847 GN=100527220 PE=2 SV=1
C6SWD4	82.9	134.567	1.62324	0.00224793	up	Uncharacterized protein OS=Glycine max OX=3847 GN=100305723 PE=2 SV=1
C6SV88	89.5667	136.967	1.52921	0.00461917	up	Peptidylprolyl isomerase OS=Glycine max OX=3847 PE=2 SV=1
I1NF81	83.8	128.233	1.53023	0.01108	up	Uncharacterized protein OS=Glycine max OX=3847 GN=100792702 PE=4 SV=2
I1LF63	82.8667	124.467	1.50201	0.00700831	up	Uncharacterized protein OS=Glycine max OX=3847 GN=100792837 PE=4 SV=1
A0A0R0GAV8	80.9667	134.167	1.65706	0.00256782	up	Uncharacterized protein OS=Glycine max OX=3847 GN=100788184 PE=4 SV=1
I1M3S8	76.7	132.167	1.72316	0.00310053	up	Uncharacterized protein OS=Glycine max OX=3847 GN=100806160 PE=4 SV=2
I1KW20	61.3667	124.467	2.02825	0.0022592	up	Uncharacterized protein OS=Glycine max OX=3847 GN=100791896 PE=4 SV=1
C6T1Z7	76.2333	131.467	1.72453	0.00174348	up	Uncharacterized protein OS=Glycine max OX=3847 GN=100500518 PE=2 SV=1
C6SVZ6	77.5667	155	1.99828	0.00496136	up	Uncharacterized protein OS=Glycine max OX=3847 GN=100305635 PE=2 SV=1
K7MAX3	82.7333	131.667	1.59146	0.00131417	up	Uncharacterized protein OS=Glycine max OX=3847 GN=100816692 PE=4 SV=1
I1JZD4	81.8333	132.5	1.61914	0.00174161	up	Uncharacterized protein OS=Glycine max OX=3847 GN=100779915 PE=4 SV=1
I1J675	85	137.7	1.62	0.00102632	up	Uncharacterized protein OS=Glycine max OX=3847 GN=100785017 PE=3 SV=1
I1KVS6	89.3333	135.9	1.52127	0.0102811	up	D-3-phosphoglycerate dehydrogenase OS=Glycine max OX=3847 GN=100817949 PE=3 SV=1
Q9M5K7	72.0333	117.4	1.6298	0.005399	up	14-3-3-like protein OS=Glycine max OX=3847 GN=100806167 PE=2 SV=1
K7LAB8	81.6333	128.233	1.57085	0.00359582	up	Uncharacterized protein OS=Glycine max OX=3847 GN=100812080 PE=4 SV=1
I1N362	76.8667	119.467	1.55421	0.00547692	up	Peroxidase OS=Glycine max OX=3847 GN=100799162 PE=3 SV=1
I1KUU5	91.3667	138.833	1.51952	0.00749075	up	Protein ROOT HAIR DEFECTIVE 3 homolog OS=Glycine max OX=3847 GN=100780006 PE=3 SV=1
I1LH66	84.0333	127.3	1.51488	0.00313754	up	Calcium-transporting ATPase OS=Glycine max OX=3847 GN=100792691 PE=3 SV=2
I1L4D3	78.9667	121.967	1.54453	0.00168095	up	Uncharacterized protein OS=Glycine max OX=3847 GN=100781098 PE=4 SV=1
A0A0R0JPR5	87.8	133.367	1.51898	0.00784952	up	Uncharacterized protein OS=Glycine max OX=3847 GN=100809371 PE=4 SV=1
A0A0R0HF88	87.7333	131.8	1.50228	0.0106215	up	Uncharacterized protein (Fragment) OS=Glycine max OX=3847 GN=GLYMA_12G078400 PE=4 SV=1
I1KK35	82.6667	124.167	1.50202	0.0116919	up	Uncharacterized protein OS=Glycine max OX=3847 GN=100803348 PE=4 SV=1
A0A0R0F2E8	80.4667	126.3	1.56959	0.0012758	up	Uncharacterized protein OS=Glycine max OX=3847 GN=GLYMA_19G228800 PE=3 SV=1
I1K6M2	84.6333	147.767	1.74596	0.00753309	up	Uncharacterized protein OS=Glycine max OX=3847 GN=100301882 PE=4 SV=1
F6KBT6	79.6333	122.933	1.54374	0.00222543	up	Allene oxide cyclase 6 OS=Glycine max OX=3847 GN=AOC6 PE=2 SV=1
I1LLM2	81.8	140.167	1.71353	0.00298396	up	Uncharacterized protein OS=Glycine max OX=3847 GN=100798318 PE=4 SV=1
C6TNI2	87.1667	138.2	1.58547	0.00900359	up	Uncharacterized protein OS=Glycine max OX=3847 GN=100795779 PE=2 SV=1
I1LKW2	83.6667	128.9	1.54064	0.000328345	up	Uncharacterized protein OS=Glycine max OX=3847 GN=100802220 PE=4 SV=1
A0A0R0IAF2	87.7667	135.667	1.54577	0.00291341	up	Uncharacterized protein OS=Glycine max OX=3847 GN=GLYMA_09G192800 PE=4 SV=1
C6TJL2	70.8333	110.9	1.56565	0.0085386	up	Uncharacterized protein OS=Glycine max OX=3847 GN=100804455 PE=2 SV=1
I1JEX2	86.4667	135.733	1.56978	0.0131355	up	Peroxidase OS=Glycine max OX=3847 GN=100805171 PE=3 SV=1
I1JIW1	85.1667	128.5	1.50881	0.00505312	up	Uncharacterized protein OS=Glycine max OX=3847 GN=100802353 PE=4 SV=1
A0A0R0L5B0	83	127.533	1.53655	0.00213367	up	Uncharacterized protein OS=Glycine max OX=3847 GN=GLYMA_02G165300 PE=4 SV=1
A0A0R0FEX5	47.6333	225.033	4.72428	0.00588085	up	Uncharacterized protein OS=Glycine max OX=3847 GN=547450 PE=4 SV=1
I1KUU6	86.6667	138.767	1.60115	0.00611536	up	Transmembrane 9 superfamily member OS=Glycine max OX=3847 GN=100780529 PE=3 SV=1
I1JQZ6	86.6333	134.4	1.55137	0.00288149	up	Uncharacterized protein OS=Glycine max OX=3847 GN=100778103 PE=3 SV=1
K7MQ50	88.2667	132.6	1.50227	0.00227541	up	RING-type E3 ubiquitin transferase OS=Glycine max OX=3847 GN=100811250 PE=4 SV=1
I1MJH5	94.8667	143.733	1.51511	0.00958412	up	Uncharacterized protein OS=Glycine max OX=3847 GN=100817228 PE=4 SV=1
C6SZ00	89.5333	134.533	1.50261	0.0019601	up	Uncharacterized protein OS=Glycine max OX=3847 PE=2 SV=1
I1M4F8	82.8	127.733	1.54267	0.00374914	up	Uncharacterized protein OS=Glycine max OX=3847 GN=100526946 PE=4 SV=1
C6T0R5	88.5667	137.033	1.54723	0.00123378	up	Uncharacterized protein OS=Glycine max OX=3847 GN=100500164 PE=2 SV=1
I1LIG5	86.1333	134.967	1.56695	0.00625597	up	Uncharacterized protein OS=Glycine max OX=3847 GN=100797423 PE=4 SV=1
I1J8K1	83.3333	127.433	1.5292	0.0111293	up	Alpha-mannosidase OS=Glycine max OX=3847 GN=100806041 PE=3 SV=2
C6T1L4	84.2333	131.3	1.55877	0.00289396	up	Uncharacterized protein OS=Glycine max OX=3847 GN=547837 PE=2 SV=1
C6T531	85.7667	138.733	1.61757	0.0017136	up	Uncharacterized protein OS=Glycine max OX=3847 PE=2 SV=1
I1KEV3	82.2667	132.033	1.60494	0.0189856	up	Uncharacterized protein OS=Glycine max OX=3847 GN=100789747 PE=4 SV=1
A0A0R0HC62	78.6667	121.533	1.54492	0.00306181	up	Uncharacterized protein OS=Glycine max OX=3847 GN=GLYMA_11G047400 PE=3 SV=1
C6SXD2	87.1333	141.633	1.62548	0.00409545	up	Uncharacterized protein OS=Glycine max OX=3847 GN=100798254 PE=2 SV=1
C6TGY7	86.3667	133.9	1.55037	0.000883608	up	Proliferating cell nuclear antigen OS=Glycine max OX=3847 GN=548079 PE=2 SV=1
I1MXA0	81.5333	126.267	1.54865	0.00239281	up	Uncharacterized protein OS=Glycine max OX=3847 GN=100806753 PE=3 SV=1
C6TI71	78.1667	130.5	1.66951	0.00922416	up	Uncharacterized protein OS=Glycine max OX=3847 PE=2 SV=1
I1LVB0	73.6667	118.133	1.60362	0.00364647	up	Uncharacterized protein OS=Glycine max OX=3847 GN=100776726 PE=4 SV=1
I1LJX8	85.9	131.767	1.53395	0.00489781	up	Uncharacterized protein OS=Glycine max OX=3847 GN=100799021 PE=4 SV=1
K7MNG0	86.2333	135.633	1.57286	0.0012065	up	Uncharacterized protein OS=Glycine max OX=3847 GN=100808349 PE=3 SV=1
A0A0R0HH51	89.5333	135.2	1.51005	0.0151184	up	Uncharacterized protein OS=Glycine max OX=3847 GN=100809163 PE=4 SV=1
I1M6X0	83.2667	125.833	1.51121	0.000162826	up	Uncharacterized protein OS=Glycine max OX=3847 GN=100814031 PE=4 SV=1
C6SZC5	92.7333	141.467	1.52552	0.010187	up	Uncharacterized protein OS=Glycine max OX=3847 GN=100500015 PE=2 SV=1
I1KRU6	74.7	113.667	1.52164	0.0166056	up	Uncharacterized protein OS=Glycine max OX=3847 GN=100170736 PE=3 SV=1
C6TNN4	86.4333	133.2	1.54107	0.00984146	up	Uncharacterized protein OS=Glycine max OX=3847 GN=100818844 PE=2 SV=1
C6SY25	86.7	132.533	1.52864	0.00324038	up	Uncharacterized protein OS=Glycine max OX=3847 GN=100499912 PE=2 SV=1
A0A0R0KHH6	75.9667	123.1	1.62045	0.00130602	up	Uncharacterized protein OS=Glycine max OX=3847 GN=GLYMA_03G110200 PE=4 SV=1
K7LB94	73.9	132.033	1.78665	0.0040904	up	Uncharacterized protein OS=Glycine max OX=3847 GN=100775397 PE=4 SV=1
I1LCN1	90.2667	135.6	1.50222	0.0216229	up	Uncharacterized protein OS=Glycine max OX=3847 GN=100783639 PE=4 SV=1
A0A0R4J4X3	71.4667	111.167	1.5555	0.000145192	up	Cysteine proteinase inhibitor OS=Glycine max OX=3847 GN=100797842 PE=3 SV=1
K7MMN7	89.9333	136.3	1.51557	0.0100984	up	Uncharacterized protein OS=Glycine max OX=3847 GN=100778616 PE=4 SV=1
C6SVA6	87.1	140.3	1.61079	0.000327394	up	Uncharacterized protein OS=Glycine max OX=3847 PE=2 SV=1
I1J5P9	85.1333	129.2	1.51762	0.000650501	up	Glycosyltransferase OS=Glycine max OX=3847 GN=100794543 PE=3 SV=1
I1K115	83.6	127.867	1.52951	0.00329809	up	Uncharacterized protein OS=Glycine max OX=3847 GN=100807743 PE=3 SV=1
C6SX50	87.8333	135.5	1.54269	0.0033954	up	Uncharacterized protein OS=Glycine max OX=3847 GN=100305912 PE=2 SV=1
A0A0R0JSG7	79.6333	126.867	1.59314	0.00188732	up	Peroxidase OS=Glycine max OX=3847 GN=GLYMA_06G145300 PE=3 SV=1
I1LYA4	83.8333	125.9	1.50179	0.000147387	up	Eukaryotic translation initiation factor 3 subunit K OS=Glycine max OX=3847 GN=100809546 PE=3 SV=1
C6SWX1	85.5333	135.7	1.58652	0.019898	up	Uncharacterized protein OS=Glycine max OX=3847 GN=100499810 PE=2 SV=1
I1M6E4	89	133.6	1.50112	0.00298895	up	Uncharacterized protein OS=Glycine max OX=3847 GN=100814206 PE=4 SV=1
Q9AV94	82.7333	130.567	1.57816	0.00235122	up	Uncharacterized protein OS=Glycine max OX=3847 PE=2 SV=1
K7MFM0	85.4	128.333	1.50273	0.0199943	up	Uncharacterized protein OS=Glycine max OX=3847 GN=100811548 PE=4 SV=1
C6TN86	81.8667	127	1.5513	0.0121071	up	Uncharacterized protein OS=Glycine max OX=3847 GN=100785795 PE=2 SV=1
C6SZX0	80.7	135.633	1.68071	0.00347639	up	Uncharacterized protein OS=Glycine max OX=3847 GN=100500058 PE=2 SV=1
I1NC93	77.9	119.9	1.53915	0.00247131	up	Uncharacterized protein OS=Glycine max OX=3847 GN=100800787 PE=4 SV=1
I1LFV5	88.8333	135.6	1.52645	0.0254554	up	Uncharacterized protein OS=Glycine max OX=3847 GN=100791440 PE=4 SV=1
C6TBI4	86.3333	131.633	1.52471	0.009412	up	Uncharacterized protein OS=Glycine max OX=3847 GN=100800463 PE=2 SV=1
I1MG74	81.8667	122.833	1.50041	0.00330774	up	Uncharacterized protein OS=Glycine max OX=3847 GN=GLYMA_15G133700 PE=3 SV=2
Q9M508	82.5333	134.833	1.63368	0.00187515	up	Beta-ketoacyl-ACP synthetase I OS=Glycine max OX=3847 GN=547575 PE=2 SV=1
C6T8H0	83.5667	126.333	1.51177	0.00152005	up	Uncharacterized protein OS=Glycine max OX=3847 PE=2 SV=1
C6T389	95.1667	143.367	1.50648	0.00463852	up	Uncharacterized protein OS=Glycine max OX=3847 GN=100527085 PE=2 SV=1
I1JQQ6	90.4333	138	1.52599	0.00347389	up	Uncharacterized protein OS=Glycine max OX=3847 GN=100799701 PE=4 SV=1
K7LG70	84.0333	128.8	1.53273	0.00385398	up	Uncharacterized protein OS=Glycine max OX=3847 GN=100815669 PE=4 SV=1
I1MEW6	86.2667	136.333	1.58037	0.0189713	up	Uncharacterized protein OS=Glycine max OX=3847 GN=GLYMA_15G087200 PE=3 SV=1
A0A0R0FNH1	75.2667	114.4	1.51993	0.0087662	up	Uncharacterized protein OS=Glycine max OX=3847 GN=100818156 PE=4 SV=1
A0A0R0FKU0	87.2667	131.333	1.50497	0.00850115	up	Uncharacterized protein OS=Glycine max OX=3847 GN=100810307 PE=3 SV=1
I1M5C9	71.2667	114.3	1.60384	0.0172541	up	Beta-galactosidase OS=Glycine max OX=3847 GN=100787084 PE=3 SV=2
C6SVI7	83.3333	125.9	1.5108	0.00721648	up	Uncharacterized protein OS=Glycine max OX=3847 GN=100499692 PE=2 SV=1
C6TN20	77.4	126.5	1.63437	0.000719641	up	Eukaryotic translation initiation factor 3 subunit H OS=Glycine max OX=3847 GN=100795273 PE=2 SV=1
C6T2C1	80.2	136.767	1.70532	0.00240956	up	Uncharacterized protein OS=Glycine max OX=3847 PE=2 SV=1
A0A0R0H2Z4	91.7	142.5	1.55398	0.0110611	up	Uncharacterized protein OS=Glycine max OX=3847 GN=100781923 PE=3 SV=1
C6TGE9	89.7333	135.9	1.51449	0.00258148	up	Reticulon-like protein OS=Glycine max OX=3847 GN=100778096 PE=2 SV=1
I1MVH2	82.2667	130.2	1.58266	0.00945124	up	Uncharacterized protein OS=Glycine max OX=3847 GN=100804985 PE=4 SV=1
I1JYJ0	83	129.767	1.56345	0.00625608	up	Uncharacterized protein OS=Glycine max OX=3847 GN=100786491 PE=4 SV=1
K7MAQ4	93	141.133	1.51756	0.0161122	up	Uncharacterized protein OS=Glycine max OX=3847 GN=GLYMA_15G105100 PE=4 SV=1
I1K4H5	84.8667	129.667	1.52789	9.35095e-05	up	Uncharacterized protein OS=Glycine max OX=3847 GN=GLYMA_05G176300 PE=4 SV=1
C6T336	84.4	128.767	1.52567	0.0309583	up	Uncharacterized protein OS=Glycine max OX=3847 GN=100527036 PE=2 SV=1
I1J8M6	88.0333	137.9	1.56645	0.0102292	up	Uncharacterized protein OS=Glycine max OX=3847 GN=100777692 PE=3 SV=1
A0A0R0H910	78.5667	119.933	1.52652	0.00194186	up	Uncharacterized protein (Fragment) OS=Glycine max OX=3847 GN=GLYMA_12G2255001 PE=4 SV=1
I1N5J9	89.3	134.633	1.50765	0.02709	up	Uncharacterized protein OS=Glycine max OX=3847 GN=100787214 PE=4 SV=2
I1LE85	85.6	134.7	1.5736	0.000977459	up	Uncharacterized protein OS=Glycine max OX=3847 GN=100789480 PE=4 SV=1
I1MTF2	80.3333	128.433	1.59876	0.0167612	up	Uncharacterized protein OS=Glycine max OX=3847 GN=GLYMA_17G087500 PE=4 SV=1
I1LIQ4	86.3333	136.667	1.58301	0.00550318	up	Uncharacterized protein OS=Glycine max OX=3847 GN=100777232 PE=4 SV=1
I1L8U0	81.8333	124.167	1.51731	0.0444952	up	Uncharacterized protein OS=Glycine max OX=3847 GN=100819272 PE=3 SV=1
C6T7R6	82.3333	126.767	1.53968	0.00459463	up	Uncharacterized protein OS=Glycine max OX=3847 PE=2 SV=1
C6SVW6	74.0667	113.6	1.53375	0.000802264	up	Uncharacterized protein OS=Glycine max OX=3847 PE=2 SV=1
C6T294	88.3	136.9	1.5504	0.00252258	up	Uncharacterized protein OS=Glycine max OX=3847 GN=100500613 PE=2 SV=1
A5I866	88.1667	135.8	1.54026	0.0166617	up	Glucosyltransferase OS=Glycine max OX=3847 GN=ugt1 PE=2 SV=1
I1JUJ5	87.3333	133.067	1.52366	0.0228165	up	Uncharacterized protein OS=Glycine max OX=3847 GN=100777431 PE=4 SV=1
A0A0R0H271	79.2667	137	1.72834	0.00155617	up	Uncharacterized protein OS=Glycine max OX=3847 GN=GLYMA_13G221500 PE=3 SV=1
I1KFY7	88.0333	146.4	1.66301	0.00697463	up	Uncharacterized protein OS=Glycine max OX=3847 GN=100788506 PE=3 SV=1
I1J769	84.5	130.333	1.54241	0.00178541	up	Uncharacterized protein OS=Glycine max OX=3847 GN=100500591 PE=4 SV=1
I1MP65	83.4667	160	1.91693	0.0051437	up	Uncharacterized protein OS=Glycine max OX=3847 GN=GLYMA_16G166600 PE=4 SV=1
A0A0R0HMK4	80.1	121.1	1.51186	0.00525275	up	Uncharacterized protein OS=Glycine max OX=3847 GN=100798507 PE=4 SV=1
C6TGN8	81.9333	129.333	1.57852	0.00175482	up	Uncharacterized protein OS=Glycine max OX=3847 GN=100797023 PE=2 SV=1
C6TM01	78.1	122.067	1.56295	0.000494978	up	Uncharacterized protein OS=Glycine max OX=3847 PE=2 SV=1
A0A0R0EXM9	90.2333	137.267	1.52124	0.0160907	up	Uncharacterized protein (Fragment) OS=Glycine max OX=3847 GN=GLYMA_18G0776001 PE=4 SV=1
C6THR1	85.5	134.767	1.57622	0.00788716	up	Uncharacterized protein OS=Glycine max OX=3847 GN=100818188 PE=2 SV=1
I1JT75	63.2667	100.933	1.59536	0.00384501	up	Thioredoxin OS=Glycine max OX=3847 GN=GLYMA_04G028500 PE=3 SV=1
A0A0R0I5R9	78.4	122.367	1.5608	0.00293524	up	Uncharacterized protein OS=Glycine max OX=3847 GN=100808736 PE=3 SV=1
K7KSH9	87.1667	134.567	1.54379	0.0191638	up	Uncharacterized protein OS=Glycine max OX=3847 GN=100811857 PE=3 SV=1
C6SVG8	81.3	126.533	1.55638	0.0240992	up	Uncharacterized protein OS=Glycine max OX=3847 GN=100499687 PE=2 SV=1
K7MGG1	64.3333	124.033	1.92798	0.0266233	up	Uncharacterized protein OS=Glycine max OX=3847 GN=GLYMA_16G100400 PE=3 SV=1
C6T5C4	75.8333	124.267	1.63868	0.00819113	up	Uncharacterized protein (Fragment) OS=Glycine max OX=3847 PE=2 SV=1
C6SYA8	89.3667	138	1.5442	0.00726944	up	Uncharacterized protein OS=Glycine max OX=3847 GN=100499929 PE=2 SV=1
I1N9U0	79.8	128.7	1.61278	0.0102203	up	Uncharacterized protein OS=Glycine max OX=3847 GN=100811100 PE=4 SV=1
C6SWG6	85.6333	130.3	1.5216	0.000609244	up	Uncharacterized protein OS=Glycine max OX=3847 PE=2 SV=1
C6TFP4	86.8667	135.467	1.55948	0.0109586	up	Uncharacterized protein OS=Glycine max OX=3847 GN=100777334 PE=2 SV=1
C6SYM8	83.1333	135	1.6239	0.00231964	up	Uncharacterized protein OS=Glycine max OX=3847 GN=100306255 PE=2 SV=1
C6SVS2	80.8667	124.167	1.53545	0.00839264	up	Uncharacterized protein OS=Glycine max OX=3847 PE=2 SV=1
I1KQ47	87.4333	132.633	1.51697	0.0145117	up	Uncharacterized protein OS=Glycine max OX=3847 GN=100818305 PE=4 SV=2
C6SVM5	84.3	128.767	1.52748	0.00192626	up	Thioredoxin OS=Glycine max OX=3847 GN=100499701 PE=2 SV=1
I1JHE4	86.9333	151.2	1.73926	0.0397656	up	Uncharacterized protein OS=Glycine max OX=3847 GN=100797022 PE=4 SV=1
A0A0R0FDV1	88.4667	136.067	1.53806	0.00117789	up	4-hydroxy-4-methyl-2-oxoglutarate aldolase OS=Glycine max OX=3847 GN=100500691 PE=3 SV=1
A0A0R0K5J9	83.3667	125.7	1.5078	0.00367574	up	Reticulon-like protein OS=Glycine max OX=3847 GN=100779587 PE=4 SV=1
I1K9R1	73.5	110.6	1.50476	0.000824278	up	Uncharacterized protein OS=Glycine max OX=3847 GN=100780483 PE=3 SV=1
I1JX45	78.2333	137.167	1.7533	0.00449918	up	Uncharacterized protein OS=Glycine max OX=3847 GN=100785624 PE=4 SV=1
A0A1S6LQX6	79.4333	137	1.72472	0.00601673	up	Putative non-specific lipid-transfer protein 07 OS=Glycine max OX=3847 PE=2 SV=1
C6TH16	84.5333	137.333	1.62461	0.000407376	up	Reticulon-like protein OS=Glycine max OX=3847 GN=100793862 PE=2 SV=1
I1LM70	80.5333	129.867	1.61258	0.0101254	up	Uncharacterized protein OS=Glycine max OX=3847 GN=100792677 PE=4 SV=1
A0A0R0IG49	87.7	134.667	1.53554	0.000364382	up	Uncharacterized protein OS=Glycine max OX=3847 GN=GLYMA_09G186200 PE=3 SV=1
C6SXI3	85.5667	139.767	1.63342	0.0049617	up	Uncharacterized protein OS=Glycine max OX=3847 GN=100305997 PE=2 SV=1
A0A0R0LIH0	80.1667	122.6	1.52931	0.000314953	up	Uncharacterized protein OS=Glycine max OX=3847 GN=GLYMA_01G164300 PE=3 SV=1
K7LHD6	84.4	127.333	1.50869	0.00773026	up	Uncharacterized protein OS=Glycine max OX=3847 GN=100791070 PE=3 SV=1
A0A0R0FHG0	77.3333	157.5	2.03664	0.00285742	up	Uncharacterized protein OS=Glycine max OX=3847 GN=100306479 PE=4 SV=1
I1K4K1	87.7667	134.633	1.53399	0.00194147	up	Uncharacterized protein OS=Glycine max OX=3847 GN=100797102 PE=4 SV=1
I1MJP3	90.6333	141.467	1.56087	0.00057876	up	Uncharacterized protein OS=Glycine max OX=3847 GN=102666741 PE=4 SV=1
C6T9H7	80.9333	130.4	1.6112	0.000747839	up	Uncharacterized protein OS=Glycine max OX=3847 PE=2 SV=1
M1FP70	73.8667	117.433	1.5898	0.00292085	up	ATPase subunit 4 OS=Glycine max OX=3847 GN=atp4 PE=4 SV=1
Q43462	71.9333	116.1	1.61399	0.0141524	up	Rab7p protein OS=Glycine max OX=3847 GN=Rab7p PE=2 SV=1
K7KTI5	86.6	139.633	1.61239	0.0116332	up	Phospholipase D OS=Glycine max OX=3847 GN=100791688 PE=3 SV=1
C6SVR2	92.5333	142.767	1.54287	0.00431002	up	Uncharacterized protein OS=Glycine max OX=3847 GN=100305583 PE=2 SV=1
C6SW44	88.9	135.8	1.52756	0.00274247	up	Uncharacterized protein OS=Glycine max OX=3847 GN=100499746 PE=2 SV=1
I1LV40	86.6667	133.233	1.53731	0.00717486	up	Uncharacterized protein OS=Glycine max OX=3847 GN=100799923 PE=4 SV=1
A0A0R0HFK6	83.2333	125.533	1.50821	0.00254584	up	Uncharacterized protein OS=Glycine max OX=3847 GN=GLYMA_12G151400 PE=4 SV=1
C6TCR7	85.9	129.767	1.51067	0.0118088	up	Protein disulfide isomerase family protein OS=Glycine max OX=3847 GN=GmPDIL6 PE=2 SV=1
I1L0J1	92.3667	139.767	1.51317	0.0105761	up	Uncharacterized protein OS=Glycine max OX=3847 GN=100809450 PE=4 SV=1
C6T3F7	90.3	143.233	1.58619	0.0274565	up	Uncharacterized protein OS=Glycine max OX=3847 PE=2 SV=1
A0A0R0K5I7	87.3667	133.4	1.5269	0.00854477	up	Uncharacterized protein OS=Glycine max OX=3847 GN=GLYMA_05G245600 PE=4 SV=1
I1MSH9	86.0333	135.8	1.57846	0.00324957	up	Signal peptidase I OS=Glycine max OX=3847 GN=100797179 PE=3 SV=1
I1KDP2	81.7	137.467	1.68258	0.00245644	up	Uncharacterized protein OS=Glycine max OX=3847 GN=GLYMA_06G234200 PE=4 SV=2
I1LYF7	81.8	123.8	1.51345	0.000640897	up	Uncharacterized protein OS=Glycine max OX=3847 GN=100800826 PE=4 SV=1
C6TIQ6	78.6667	126.267	1.60508	0.00641508	up	Uncharacterized protein OS=Glycine max OX=3847 PE=2 SV=1
C6T795	82.1333	124.7	1.51826	0.00181162	up	Uncharacterized protein OS=Glycine max OX=3847 PE=2 SV=1
I1N4J8	84.8	134.167	1.58215	0.0150367	up	Uncharacterized protein OS=Glycine max OX=3847 GN=100807155 PE=4 SV=2
I1LQX9	91.8667	142.867	1.55515	0.0234295	up	Uncharacterized protein OS=Glycine max OX=3847 GN=GLYMA_12G070000 PE=4 SV=2
I1KS24	79.6	120.067	1.50838	0.00525914	up	Uncharacterized protein OS=Glycine max OX=3847 GN=100820087 PE=4 SV=1
C6T3V3	97.1333	154.833	1.59403	0.00858308	up	Glutathione peroxidase OS=Glycine max OX=3847 GN=100527283 PE=2 SV=1
C6T2Y1	86.1333	156.433	1.81618	0.0155388	up	Uncharacterized protein OS=Glycine max OX=3847 GN=100526983 PE=2 SV=1
A0A0R0KRY2	87.3667	142.933	1.63602	0.0262604	up	Uncharacterized protein OS=Glycine max OX=3847 GN=100306273 PE=4 SV=1
C6TK28	83.0333	125.133	1.50703	0.0027469	up	Serine/threonine-protein phosphatase OS=Glycine max OX=3847 GN=100820006 PE=2 SV=1
C6TI51	83.2	130.967	1.57412	0.00305451	up	Uncharacterized protein OS=Glycine max OX=3847 GN=100809400 PE=2 SV=1
A0A0R0J344	86.3	161.8	1.87486	0.0346793	up	Uncharacterized protein OS=Glycine max OX=3847 GN=GLYMA_07G141500 PE=4 SV=1
C6SXP0	83.8	134.1	1.60024	0.000752343	up	Uncharacterized protein OS=Glycine max OX=3847 GN=100499877 PE=2 SV=1
C6T5V0	83.7333	134.067	1.60111	0.000803091	up	Uncharacterized protein OS=Glycine max OX=3847 GN=100527917 PE=2 SV=1
I1LCG0	79.2	124.967	1.57786	0.00557777	up	Uncharacterized protein OS=Glycine max OX=3847 GN=GLYMA_10G191400 PE=4 SV=1
A0A0R0KLM2	87.6667	162.533	1.85399	0.000585693	up	Dirigent protein OS=Glycine max OX=3847 GN=GLYMA_03G045600 PE=3 SV=1
I1N8I3	88.9667	134.967	1.51705	0.012847	up	Uncharacterized protein OS=Glycine max OX=3847 GN=100780431 PE=4 SV=1
I1K3U8	78.0667	133.7	1.71264	0.00412474	up	Uncharacterized protein OS=Glycine max OX=3847 GN=100306483 PE=4 SV=1
A0A0R0HT29	82.9333	125.967	1.51889	0.0066592	up	Uncharacterized protein OS=Glycine max OX=3847 GN=100811953 PE=4 SV=1
C6T3E5	79.2	128.533	1.6229	0.000791249	up	Uncharacterized protein OS=Glycine max OX=3847 GN=100527135 PE=2 SV=1
C6TBY6	86.7	135.8	1.56632	0.0125257	up	V-type proton ATPase proteolipid subunit OS=Glycine max OX=3847 GN=100815182 PE=2 SV=1
I1NJ75	83.7	131.167	1.5671	0.00166884	up	Uncharacterized protein OS=Glycine max OX=3847 GN=100804713 PE=4 SV=1
I1M0D1	85	130	1.52941	0.00122966	up	Uncharacterized protein OS=Glycine max OX=3847 GN=100790275 PE=4 SV=1
I1LLY6	79.0333	120.8	1.52847	0.0039672	up	Uncharacterized protein OS=Glycine max OX=3847 GN=GLYMA_11G199100 PE=3 SV=1
I1LNN7	84.1667	127.233	1.51168	0.00189549	up	Uncharacterized protein OS=Glycine max OX=3847 GN=100778133 PE=4 SV=1
K7ML47	84.1333	128.2	1.52377	0.00176834	up	Uncharacterized protein OS=Glycine max OX=3847 GN=100807820 PE=4 SV=1
I1ME62	84.2333	129.233	1.53423	0.0087873	up	4-hydroxy-4-methyl-2-oxoglutarate aldolase OS=Glycine max OX=3847 GN=100500019 PE=3 SV=1
A0A0R0EY71	80.8	125.067	1.54785	0.00492183	up	Uncharacterized protein OS=Glycine max OX=3847 GN=100802915 PE=4 SV=1
I1JN67	78.3333	121	1.54468	0.0282405	up	Uncharacterized protein OS=Glycine max OX=3847 GN=100784891 PE=4 SV=1
K7LAV5	85	128.467	1.51137	0.00881401	up	Uncharacterized protein OS=Glycine max OX=3847 GN=100800000 PE=4 SV=1
C6SZC0	78.8	118.3	1.50127	0.0050359	up	Thioredoxin OS=Glycine max OX=3847 GN=100500012 PE=2 SV=1
A0A0R0GI69	84.9	129.533	1.52572	0.0259009	up	Uncharacterized protein OS=Glycine max OX=3847 GN=100777487 PE=3 SV=1
A0A0R0GIU8	85.7	129.4	1.50992	0.00059373	up	Chorismate mutase OS=Glycine max OX=3847 GN=100791341 PE=4 SV=1
I1KYY0	85.1	131.2	1.54172	0.0108661	up	Uncharacterized protein OS=Glycine max OX=3847 GN=100802485 PE=4 SV=1
I1KXT4	92.1333	139.367	1.51266	0.0142843	up	Uncharacterized protein OS=Glycine max OX=3847 GN=100796104 PE=4 SV=1
I1LLU9	86.3333	130.067	1.50656	0.00277106	up	Peroxidase OS=Glycine max OX=3847 GN=100813250 PE=3 SV=1
A0A0R0F5Q2	86.7667	132.267	1.52439	0.0126391	up	Uncharacterized protein OS=Glycine max OX=3847 GN=100809809 PE=4 SV=1
C6TIG1	74.3	123.7	1.66487	0.00422962	up	Uncharacterized protein OS=Glycine max OX=3847 PE=2 SV=1
C6SXN0	75.4667	118.733	1.57332	0.00104429	up	Uncharacterized protein OS=Glycine max OX=3847 GN=100306026 PE=2 SV=1
A0A0R0KHB4	83.5	127.8	1.53054	0.000899873	up	Delta-aminolevulinic acid dehydratase OS=Glycine max OX=3847 GN=GLYMA_04G247700 PE=3 SV=1
C6TGD8	79.0333	132	1.67018	0.00340001	up	Uncharacterized protein OS=Glycine max OX=3847 PE=2 SV=1
I1JYM9	83.7333	126.633	1.51234	0.0135624	up	Uncharacterized protein OS=Glycine max OX=3847 GN=100799910 PE=4 SV=1
I1LHH0	87.6333	131.6	1.50171	0.00545833	up	Uncharacterized protein OS=Glycine max OX=3847 GN=100788440 PE=3 SV=1
I1N084	86.4667	130.867	1.51349	0.00658008	up	Uncharacterized protein OS=Glycine max OX=3847 GN=100775952 PE=4 SV=1
K7MVR5	88.4	133.967	1.51546	0.00698623	up	Methionine aminopeptidase 2 OS=Glycine max OX=3847 GN=100798151 PE=3 SV=1
A0A0R0HHA4	86.1667	131.9	1.53075	0.000508253	up	Uncharacterized protein OS=Glycine max OX=3847 GN=100787595 PE=4 SV=1
I1M1I7	83.6667	130.433	1.55896	0.00446303	up	Uncharacterized protein OS=Glycine max OX=3847 GN=100796588 PE=4 SV=1
Q58J24	78.9667	132.767	1.6813	0.0042695	up	Putative plastid glucose 6 phosphate/phosphate translocator OS=Glycine max OX=3847 PE=2 SV=1
C6SWV6	85.1667	135.2	1.58748	0.00903786	up	40S ribosomal protein S27 OS=Glycine max OX=3847 PE=2 SV=1
I1NCP5	89.1333	141.167	1.58377	0.00713763	up	Uncharacterized protein OS=Glycine max OX=3847 GN=GLYMA_19G258500 PE=3 SV=1
A0A0R0L317	74.9	131.033	1.74944	0.00429547	up	Uncharacterized protein OS=Glycine max OX=3847 GN=100793701 PE=4 SV=1
A8IFI1	79.6	127.3	1.59925	0.0474658	up	S1 ribosomal protein OS=Glycine max OX=3847 GN=rps1 PE=4 SV=1
C6SVH2	76.4	120.633	1.57897	0.000208721	up	Uncharacterized protein OS=Glycine max OX=3847 PE=2 SV=1
I1K992	87.3	140.8	1.61283	0.00703141	up	Uncharacterized protein OS=Glycine max OX=3847 GN=100784956 PE=4 SV=1
I1KQ89	86.3	130.267	1.50946	0.0190016	up	Uncharacterized protein OS=Glycine max OX=3847 GN=100812251 PE=4 SV=1
C6TLA6	79.7	122.133	1.53241	0.0125257	up	Uncharacterized protein OS=Glycine max OX=3847 GN=100780697 PE=2 SV=1
I1N6T7	87.1333	131.633	1.51071	0.00736963	up	Uncharacterized protein OS=Glycine max OX=3847 GN=100782402 PE=4 SV=1
C6TCT0	81.9	136.5	1.66667	0.00172264	up	Ferredoxin OS=Glycine max OX=3847 PE=2 SV=1
I1JRC3	86.5667	131.733	1.52176	0.0100476	up	Uncharacterized protein OS=Glycine max OX=3847 GN=100816083 PE=4 SV=1
A0A0R4J645	82.3	131.767	1.60105	0.00163908	up	Uncharacterized protein OS=Glycine max OX=3847 GN=100803633 PE=3 SV=1
C6T074	82.3667	134.333	1.63092	0.00219059	up	Uncharacterized protein OS=Glycine max OX=3847 GN=100306621 PE=2 SV=1
C6T9P8	81.9667	135.4	1.65189	0.0139116	up	Uncharacterized protein OS=Glycine max OX=3847 GN=100780059 PE=2 SV=1
I1KSA2	77.5333	135.1	1.74248	0.0130534	up	Uncharacterized protein OS=Glycine max OX=3847 GN=100797337 PE=4 SV=1
C6TGU0	84.7333	130.533	1.54052	0.0255023	up	DHAR class glutathione S-transferase OS=Glycine max OX=3847 GN=DHAR3 PE=2 SV=1
I1KPJ3	89.6333	140.367	1.56601	0.00133051	up	Endoglucanase OS=Glycine max OX=3847 GN=100801949 PE=3 SV=1
I1LJG0	87.6333	135.467	1.54583	0.0150562	up	Glycosyltransferase OS=Glycine max OX=3847 GN=100802215 PE=3 SV=1
I1LRC2	86.1333	132.8	1.5418	0.000561338	up	Uncharacterized protein OS=Glycine max OX=3847 GN=GLYMA_12G084700 PE=4 SV=1
Q9MAZ9	76.4	123.667	1.61867	0.0179007	up	Nonclathrin coat protein zeta1-COP OS=Glycine max OX=3847 GN=copz1 PE=2 SV=1
I1NFX6	84.7	129.967	1.53444	0.000726154	up	Uncharacterized protein OS=Glycine max OX=3847 GN=100808248 PE=4 SV=2
K7KGC5	84	128.7	1.53214	0.00279707	up	Pectinesterase OS=Glycine max OX=3847 GN=100792319 PE=3 SV=1
C6SWA5	83.9	134.933	1.60826	0.000775471	up	40S ribosomal protein S26 OS=Glycine max OX=3847 GN=100305706 PE=2 SV=1
C6SX98	66.8333	112.8	1.68778	0.00839029	up	Uncharacterized protein OS=Glycine max OX=3847 GN=100499840 PE=2 SV=1
C6T4D3	85.3667	141.567	1.65834	0.0041835	up	Uncharacterized protein OS=Glycine max OX=3847 GN=100527451 PE=2 SV=1
I1J4C8	87.0333	131.9	1.51551	0.0172629	up	Uncharacterized protein OS=Glycine max OX=3847 GN=100778421 PE=4 SV=1
I1N483	81.1	129.767	1.60008	0.010313	up	Uncharacterized protein OS=Glycine max OX=3847 GN=100818013 PE=4 SV=1
C0LZ80	90.8667	140.967	1.55136	0.0162237	up	Phosphate transporter OS=Glycine max OX=3847 GN=PT13 PE=2 SV=1
I1K935	87.5667	133	1.51884	0.00837962	up	Uncharacterized protein OS=Glycine max OX=3847 GN=100817371 PE=4 SV=1
K7KNP4	82.6	131.567	1.59282	0.0085904	up	Uncharacterized protein OS=Glycine max OX=3847 GN=GLYMA_05G003500 PE=4 SV=1
I1JU62	84.7	142.167	1.67847	0.00644651	up	Transmembrane 9 superfamily member OS=Glycine max OX=3847 GN=100780976 PE=3 SV=1
A0A0R0KY07	74.8667	166.667	2.22618	0.0249565	up	Uncharacterized protein OS=Glycine max OX=3847 GN=100782377 PE=3 SV=1
I1JPT3	85.7	129.767	1.5142	0.0435095	up	Glycosyltransferase OS=Glycine max OX=3847 GN=GLYMA_03G187700 PE=3 SV=1
C6T463	84.9667	135.867	1.59906	0.0101024	up	Uncharacterized protein OS=Glycine max OX=3847 GN=100527385 PE=2 SV=1
C6T288	88.2667	135.533	1.5355	0.0261155	up	Signal recognition particle 9 kDa protein OS=Glycine max OX=3847 GN=100500606 PE=2 SV=1
I1KAQ7	87.6	132.267	1.50989	0.0104551	up	Uncharacterized protein OS=Glycine max OX=3847 GN=100818443 PE=4 SV=1
I1JT98	76.7	117.667	1.53412	0.040423	up	Uncharacterized protein OS=Glycine max OX=3847 GN=GLYMA_04G030900 PE=4 SV=1
I1LZU4	84.4	128.733	1.52528	0.017626	up	Uncharacterized protein OS=Glycine max OX=3847 GN=100778542 PE=4 SV=1
I1M329	71.6333	123.7	1.72685	0.00202038	up	Uncharacterized protein OS=Glycine max OX=3847 GN=100809896 PE=3 SV=1
I1K2Q8	86.4333	140.1	1.6209	0.00626104	up	Uncharacterized protein OS=Glycine max OX=3847 GN=GLYMA_05G119100 PE=3 SV=1
A0A0R0EMD9	80.3	120.833	1.50477	0.00171828	up	Uncharacterized protein OS=Glycine max OX=3847 GN=100817001 PE=4 SV=1
I1KR47	86.5667	132.7	1.53292	0.0240099	up	Uncharacterized protein OS=Glycine max OX=3847 GN=100784108 PE=3 SV=2
I1NB59	80.4667	142.067	1.76553	0.00948574	up	Uncharacterized protein OS=Glycine max OX=3847 GN=100796900 PE=4 SV=1
C6T3L6	87.9667	134.1	1.52444	0.0342447	up	Uncharacterized protein OS=Glycine max OX=3847 PE=2 SV=1
C6TIZ1	78.5	129.233	1.64628	0.00206982	up	Uncharacterized protein OS=Glycine max OX=3847 GN=100796830 PE=2 SV=1
C6T3Q4	81.8333	124.533	1.52179	0.0089557	up	Uncharacterized protein OS=Glycine max OX=3847 GN=100527237 PE=2 SV=1
I1LTF5	86.4	143.233	1.65779	0.00919253	up	Transmembrane 9 superfamily member OS=Glycine max OX=3847 GN=100808777 PE=3 SV=1
C6SXA4	83.8333	125.933	1.50219	0.00290088	up	Trafficking protein particle complex subunit OS=Glycine max OX=3847 PE=2 SV=1
I1L1N3	81.9	129.4	1.57998	0.00337271	up	Uncharacterized protein OS=Glycine max OX=3847 GN=100526885 PE=3 SV=1
K7LEQ8	79.6667	120.667	1.51464	0.00256983	up	Uncharacterized protein OS=Glycine max OX=3847 GN=100784316 PE=4 SV=1
I1KRP1	84.3333	135.4	1.60553	0.00292001	up	Transmembrane 9 superfamily member OS=Glycine max OX=3847 GN=100784471 PE=3 SV=1
I1K6J1	76.9333	128.4	1.66898	0.000228734	up	Uncharacterized protein OS=Glycine max OX=3847 GN=547545 PE=4 SV=1
C6TMT8	93.7	142	1.51547	0.030237	up	Uncharacterized protein OS=Glycine max OX=3847 PE=2 SV=1
A0A0R0EL31	79.6333	136.067	1.70866	0.0104968	up	Uncharacterized protein OS=Glycine max OX=3847 GN=100808599 PE=4 SV=1
A0A0R0HJB4	76.7333	124.7	1.62511	0.0143685	up	Uncharacterized protein OS=Glycine max OX=3847 GN=100808944 PE=4 SV=1
I1JXU2	85.1	128	1.50411	0.00382576	up	Uncharacterized protein OS=Glycine max OX=3847 GN=100805426 PE=4 SV=1
A0A0R0I7C4	82.9	129.967	1.56775	0.00225473	up	Uncharacterized protein (Fragment) OS=Glycine max OX=3847 GN=GLYMA_09G1202002 PE=4 SV=1
A0A0R0JRZ5	71.5667	121.967	1.70424	0.0174802	up	Uncharacterized protein OS=Glycine max OX=3847 GN=GLYMA_05G070300 PE=4 SV=1
A0A0R4J2W1	80.1	120.233	1.50104	0.00496051	up	Histone H2A OS=Glycine max OX=3847 GN=100787899 PE=3 SV=1
I1KRJ0	84.0667	132.033	1.57058	0.00390941	up	6,7-dimethyl-8-ribityllumazine synthase OS=Glycine max OX=3847 GN=100818483 PE=3 SV=1
I1LUS6	83	124.933	1.50522	0.00216116	up	Uncharacterized protein OS=Glycine max OX=3847 GN=100793923 PE=4 SV=1
C6TCQ0	79.1667	125.967	1.59116	0.00124884	up	Uncharacterized protein OS=Glycine max OX=3847 PE=2 SV=1
K7L3J1	86.9333	132.133	1.51994	0.000687648	up	Uncharacterized protein OS=Glycine max OX=3847 GN=100790294 PE=4 SV=1
A0A0R0JRI6	85.2333	142.8	1.6754	0.0102946	up	Uncharacterized protein OS=Glycine max OX=3847 GN=100782970 PE=3 SV=1
Q2PMP0	79.7333	130.033	1.63085	0.00175937	up	Protein TIC 214 OS=Glycine max OX=3847 GN=TIC214 PE=3 SV=1
C6T2B7	84.2667	132.5	1.57239	0.00464647	up	Uncharacterized protein OS=Glycine max OX=3847 GN=100500634 PE=2 SV=1
I1JJ67	79.1333	154.967	1.9583	0.00331145	up	Small nuclear ribonucleoprotein-associated protein OS=Glycine max OX=3847 GN=100786807 PE=3 SV=1
I1K641	93.9667	157.933	1.68074	0.0493142	up	Uncharacterized protein OS=Glycine max OX=3847 GN=100795350 PE=4 SV=1
I1KLD6	86.3333	137.533	1.59305	0.0160007	up	Uncharacterized protein OS=Glycine max OX=3847 GN=100811525 PE=4 SV=1
A0A0R4J3G6	81.7667	123.1	1.5055	0.0111313	up	Uncharacterized protein OS=Glycine max OX=3847 GN=GLYMA_06G060800 PE=3 SV=1
I1N9Z5	88.2333	138.2	1.5663	0.00198886	up	Uncharacterized protein OS=Glycine max OX=3847 GN=100778302 PE=4 SV=1
I1NGD4	69.9	129.867	1.85789	0.0150109	up	Uncharacterized protein OS=Glycine max OX=3847 GN=547648 PE=4 SV=1
C6SVW5	82.6	125.5	1.51937	0.00162554	up	Uncharacterized protein (Fragment) OS=Glycine max OX=3847 PE=2 SV=1
C6TE39	79	125.433	1.58776	0.000556662	up	Ubiquinone biosynthesis O-methyltransferase, mitochondrial OS=Glycine max OX=3847 GN=100783802 PE=2 SV=1
I1KKX7	83.1	126.5	1.52226	0.00683699	up	Uncharacterized protein OS=Glycine max OX=3847 GN=100775518 PE=4 SV=1
A0A0R4J3F5	89.5	135.933	1.51881	0.0228588	up	WAT1-related protein OS=Glycine max OX=3847 GN=100786714 PE=3 SV=1
I1MRP4	82.1667	145	1.76471	0.00150327	up	60S ribosomal protein L29 OS=Glycine max OX=3847 GN=100810108 PE=3 SV=1
C6SXG5	82.2333	137.333	1.67004	0.00087791	up	Uncharacterized protein OS=Glycine max OX=3847 GN=100777981 PE=2 SV=1
I1KTL3	89.3667	139.033	1.55576	0.0476675	up	Uncharacterized protein OS=Glycine max OX=3847 GN=100817963 PE=4 SV=2
C6TBA0	86.1667	140.667	1.6325	0.00707252	up	Uncharacterized protein OS=Glycine max OX=3847 GN=100797930 PE=2 SV=1
I1JUU8	81.0333	121.6	1.50062	0.0105585	up	Uncharacterized protein OS=Glycine max OX=3847 GN=100810908 PE=4 SV=1
I1KUP2	82.4333	136.2	1.65224	0.0130741	up	Uncharacterized protein OS=Glycine max OX=3847 GN=100813339 PE=4 SV=1
I1KU45	70.2333	140.367	1.99858	0.00551012	up	Uncharacterized protein OS=Glycine max OX=3847 GN=100804778 PE=4 SV=1
Q38JE0	88.2667	140.233	1.58875	0.0280715	up	Temperature-induced lipocalin OS=Glycine max OX=3847 GN=TIL' PE=2 SV=1
I1KDR0	81.9667	125.4	1.52989	0.00784274	up	Uncharacterized protein OS=Glycine max OX=3847 GN=100785671 PE=4 SV=1
I1LCV9	88.6667	141.233	1.59286	0.00440477	up	Carboxypeptidase OS=Glycine max OX=3847 GN=100805730 PE=3 SV=1
A0A0R4J3N6	82.5667	132.333	1.60275	0.0381034	up	Uncharacterized protein OS=Glycine max OX=3847 GN=100789402 PE=3 SV=1
I1KHB7	72.1	115.567	1.60287	0.0335077	up	Uncharacterized protein OS=Glycine max OX=3847 GN=GLYMA_07G038800 PE=3 SV=1
C6TIZ7	83.2667	128.233	1.54003	0.0049602	up	Uncharacterized protein OS=Glycine max OX=3847 GN=100786604 PE=2 SV=1
C6SX42	86.7667	134.033	1.54476	0.0135385	up	Uncharacterized protein OS=Glycine max OX=3847 GN=100305906 PE=2 SV=1
I1MRI5	82.5667	135.2	1.63746	0.0304964	up	Uncharacterized protein OS=Glycine max OX=3847 GN=100783252 PE=3 SV=2
I1JVJ8	87.4	133.867	1.53166	0.00680693	up	Uncharacterized protein OS=Glycine max OX=3847 GN=100784560 PE=4 SV=1
K7LVN1	80.3	122.2	1.52179	0.0458463	up	Uncharacterized protein OS=Glycine max OX=3847 GN=100808085 PE=4 SV=1
A0A0R4J4M0	81.0667	127.733	1.57566	0.0103575	up	Uncharacterized protein OS=Glycine max OX=3847 GN=100788637 PE=4 SV=1
I1KGQ1	84.3	126.467	1.5002	0.0142415	up	Uncharacterized protein OS=Glycine max OX=3847 GN=100500141 PE=4 SV=1
I1JB05	82.8	134.133	1.61997	0.00746196	up	Uncharacterized protein OS=Glycine max OX=3847 GN=100778230 PE=4 SV=1
I1JEZ8	81.8667	125.933	1.53827	0.0136354	up	Uncharacterized protein OS=Glycine max OX=3847 GN=100812667 PE=4 SV=1
I1JB35	82.3333	125.333	1.52227	0.0468922	up	Uncharacterized protein OS=Glycine max OX=3847 GN=100802872 PE=4 SV=1
I1L4L8	79.4667	127.633	1.60612	0.0194275	up	Uncharacterized protein OS=Glycine max OX=3847 GN=100806416 PE=4 SV=1
C6TBX7	79.4333	123.1	1.54973	0.0416074	up	Uncharacterized protein OS=Glycine max OX=3847 GN=100777927 PE=2 SV=1
I1K2P0	66.2	145.967	2.20493	0.0106926	up	Uncharacterized protein OS=Glycine max OX=3847 GN=100804370 PE=4 SV=1
K7L0B0	79.9333	135.167	1.69099	0.00192243	up	Uncharacterized protein OS=Glycine max OX=3847 GN=100815452 PE=4 SV=1
I1K6P4	86.9667	135.333	1.55615	0.00660394	up	Uncharacterized protein OS=Glycine max OX=3847 GN=100500664 PE=4 SV=1
A0A0R0KM01	85.8	131.8	1.53613	0.00196748	up	FACT complex subunit SSRP1 OS=Glycine max OX=3847 GN=GLYMA_03G031900 PE=3 SV=1
A0A0R0EWR2	84.3667	133.4	1.58119	0.00443739	up	Uncharacterized protein OS=Glycine max OX=3847 GN=100779900 PE=4 SV=1
I1KBE2	75.6333	125.267	1.65624	0.00661138	up	Uncharacterized protein OS=Glycine max OX=3847 GN=100802446 PE=4 SV=1
I1LX67	84.8	129.433	1.52634	0.005128	up	Uncharacterized protein OS=Glycine max OX=3847 GN=100805795 PE=3 SV=1
I1KCA0	72.7	123.033	1.69234	0.00158451	up	Uncharacterized protein OS=Glycine max OX=3847 GN=100792382 PE=3 SV=1
I1J4K6	88.5	148.033	1.67269	0.00471698	up	Uncharacterized protein OS=Glycine max OX=3847 GN=100805873 PE=4 SV=1
A0A0R0JT50	82.7667	130.933	1.58196	0.00262995	up	Uncharacterized protein (Fragment) OS=Glycine max OX=3847 GN=GLYMA_06G2928002 PE=4 SV=1
K7MZI8	79.3	124.433	1.56915	0.0222954	up	Pectinesterase OS=Glycine max OX=3847 GN=100813592 PE=3 SV=1
C6T520	74.8333	113.9	1.52205	0.00571284	up	Uncharacterized protein OS=Glycine max OX=3847 PE=2 SV=1
A0A0R0I6D2	85.2333	139.767	1.63981	0.00628637	up	Uncharacterized protein OS=Glycine max OX=3847 GN=GLYMA_10G258500 PE=3 SV=1
A0A0R0HIM2	84.3	131.233	1.55674	0.00211152	up	Uncharacterized protein (Fragment) OS=Glycine max OX=3847 GN=GLYMA_12G2229002 PE=3 SV=1
I1NAI9	84.4333	137.367	1.62692	0.00130414	up	Uncharacterized protein OS=Glycine max OX=3847 GN=100784374 PE=4 SV=1
C6T9S3	87.2	130.967	1.50191	0.00207091	up	Uncharacterized protein OS=Glycine max OX=3847 GN=100783361 PE=2 SV=1
A0A0R4J5G7	75.6333	118.767	1.5703	0.00547247	up	Annexin OS=Glycine max OX=3847 GN=100797149 PE=3 SV=1
C6SXN1	77.0667	120.9	1.56877	0.010676	up	Uncharacterized protein OS=Glycine max OX=3847 GN=100819690 PE=2 SV=1
I1NJF5	81.9	130.133	1.58893	0.0119318	up	Uncharacterized protein OS=Glycine max OX=3847 GN=GLYMA_20G249700 PE=4 SV=1
I1JSW6	84.3333	134.467	1.59447	0.000525301	up	Uncharacterized protein OS=Glycine max OX=3847 GN=100779030 PE=4 SV=1
Q9XHC5	80.7333	136.367	1.6891	0.00166535	up	Precursor monofunctional aspartokinase OS=Glycine max OX=3847 PE=2 SV=1
A0A0R4J4M3	87.2333	170.767	1.95759	0.0178993	up	Uncharacterized protein OS=Glycine max OX=3847 GN=100791643 PE=4 SV=1
I1JXD6	81.5667	137.567	1.68655	0.00107481	up	Uncharacterized protein OS=Glycine max OX=3847 GN=100810381 PE=4 SV=1
I1K4R2	77.0667	126.067	1.63581	0.00429551	up	Uncharacterized protein OS=Glycine max OX=3847 GN=GLYMA_05G184200 PE=4 SV=1
C6TH04	87.4667	136.667	1.5625	0.0208897	up	RINb protein OS=Glycine max OX=3847 GN=RIN4b PE=2 SV=1
A0A0R0JXL2	76.1333	147.133	1.93257	0.0151252	up	Uncharacterized protein OS=Glycine max OX=3847 GN=100820397 PE=4 SV=1
C6SZ93	67.2667	161.833	2.40585	0.0438548	up	Uncharacterized protein OS=Glycine max OX=3847 GN=100306409 PE=2 SV=1
I1L3Q7	86	131.6	1.53023	0.00159563	up	Uncharacterized protein OS=Glycine max OX=3847 GN=100783596 PE=4 SV=1
K7N2C4	94.1667	144	1.5292	0.0155229	up	Uncharacterized protein OS=Glycine max OX=3847 GN=100781343 PE=4 SV=1
I1LN74	80.0333	123.333	1.54102	0.0166982	up	Uncharacterized protein OS=Glycine max OX=3847 GN=GLYMA_11G251100 PE=4 SV=1
I1KYH1	84.3333	131.8	1.56285	0.00590003	up	Uncharacterized protein OS=Glycine max OX=3847 GN=106794105 PE=4 SV=2
I1N5W9	74.5333	132.9	1.78309	0.0225638	up	Uncharacterized protein OS=Glycine max OX=3847 GN=GLYMA_19G013000 PE=4 SV=1
K7MNW2	84.9333	128.167	1.50903	0.0145415	up	Uncharacterized protein OS=Glycine max OX=3847 GN=102661091 PE=4 SV=1
A0A0R0KVA8	88.9333	134.4	1.51124	0.0461208	up	Uncharacterized protein OS=Glycine max OX=3847 GN=100784341 PE=4 SV=1
I1K499	86.5667	134.867	1.55795	0.0243312	up	Transmembrane 9 superfamily member OS=Glycine max OX=3847 GN=100780276 PE=3 SV=1
I1MP11	88.6333	133.2	1.50282	0.00411387	up	Uncharacterized protein OS=Glycine max OX=3847 GN=GLYMA_16G159900 PE=4 SV=1
I1NAA0	74.4333	114.433	1.53739	0.0110856	up	Uncharacterized protein OS=Glycine max OX=3847 GN=100811968 PE=4 SV=1
A0A0R0J0J8	87.9333	132.5	1.50682	0.0158142	up	Uncharacterized protein OS=Glycine max OX=3847 GN=100815624 PE=3 SV=1
I1LMF4	88.7	134.2	1.51297	0.00804599	up	Uncharacterized protein OS=Glycine max OX=3847 GN=100812353 PE=4 SV=1
I1LZN1	91.2333	139.333	1.52722	0.0179329	up	Transmembrane 9 superfamily member OS=Glycine max OX=3847 GN=100802084 PE=3 SV=1
I1MMR8	85.1	132.3	1.55464	0.0192105	up	Uncharacterized protein OS=Glycine max OX=3847 GN=100819032 PE=4 SV=2
A0A0R0EDE6	87	131.5	1.51149	0.0107559	up	Uncharacterized protein OS=Glycine max OX=3847 GN=547484 PE=3 SV=1
K7MXV2	86.1667	180.9	2.09942	0.0214509	up	Uncharacterized protein OS=Glycine max OX=3847 GN=100798848 PE=4 SV=1
I1K7B2	90.1667	136.367	1.51238	0.00329343	up	Uncharacterized protein OS=Glycine max OX=3847 GN=100781382 PE=4 SV=1
I1JPY7	82.3333	126.1	1.53158	0.0105186	up	Uncharacterized protein OS=Glycine max OX=3847 GN=100816963 PE=4 SV=1
A0A0R0JU43	95.7667	149.033	1.55621	0.0249875	up	Uncharacterized protein OS=Glycine max OX=3847 GN=100811159 PE=4 SV=1
I1JZX9	87.1667	131.533	1.50899	0.00618666	up	Uncharacterized protein OS=Glycine max OX=3847 GN=100817187 PE=4 SV=1
C6SW39	81.0667	125.6	1.54934	0.00405083	up	Uncharacterized protein OS=Glycine max OX=3847 GN=100784219 PE=2 SV=1
K7KIK5	74.9333	138.167	1.84386	0.00645236	up	Uncharacterized protein OS=Glycine max OX=3847 GN=100785820 PE=4 SV=1
K7MNM1	78	140.967	1.80726	0.00144273	up	Uncharacterized protein OS=Glycine max OX=3847 GN=100803570 PE=4 SV=1
A0A0R0JMD5	89.1667	134.7	1.51065	0.0124093	up	Uncharacterized protein OS=Glycine max OX=3847 GN=GLYMA_06G166300 PE=3 SV=1
I1JRT9	78.6333	126.5	1.60873	0.000385731	up	Uncharacterized protein OS=Glycine max OX=3847 GN=100810735 PE=4 SV=1
I1KMN0	83.7	129.7	1.54958	0.0427133	up	Carboxypeptidase OS=Glycine max OX=3847 GN=100792930 PE=3 SV=1
H8Y6Q3	84.6333	131.7	1.55612	0.000560289	up	Cytochrome b OS=Glycine max OX=3847 GN=cob PE=3 SV=1
I1KL23	81.9333	133.233	1.62612	0.0118601	up	Uncharacterized protein OS=Glycine max OX=3847 GN=100527792 PE=4 SV=1
Q2PMR0	68.4667	117.667	1.7186	0.00834912	up	ATP-dependent Clp protease proteolytic subunit OS=Glycine max OX=3847 GN=clpP PE=3 SV=1
I1NFX0	79	127.767	1.6173	0.00276381	up	Uncharacterized protein OS=Glycine max OX=3847 GN=100805435 PE=4 SV=1
I1LCX5	84.2667	129.1	1.53204	0.00605841	up	Uncharacterized protein OS=Glycine max OX=3847 GN=100808578 PE=3 SV=2
C6TEJ8	52.8333	162.167	3.0694	0.00946693	up	Uncharacterized protein OS=Glycine max OX=3847 PE=2 SV=1
K7MAD4	87.2667	135.633	1.55424	0.0251823	up	Uncharacterized protein OS=Glycine max OX=3847 GN=100794350 PE=4 SV=1
C6TE84	83.5333	125.7	1.50479	0.0116848	up	Uncharacterized protein OS=Glycine max OX=3847 GN=100789483 PE=2 SV=1
I1JN48	85.6667	133.233	1.55525	0.00719384	up	DNA gyrase subunit B OS=Glycine max OX=3847 GN=100779534 PE=3 SV=1
C6T2I8	83.8	141.933	1.69372	0.000655484	up	Uncharacterized protein OS=Glycine max OX=3847 GN=100526848 PE=2 SV=1
A0A0R0E7H3	88.8333	138.567	1.55985	0.00330216	up	Uncharacterized protein OS=Glycine max OX=3847 GN=GLYMA_20G058200 PE=3 SV=1
Q9SMF5	97.3	163.667	1.68208	0.0089583	up	Major latex protein homolog OS=Glycine max OX=3847 GN=msg PE=2 SV=1
A0A0R4J4X2	81.7333	123.567	1.51183	0.00335349	up	AP complex subunit sigma OS=Glycine max OX=3847 GN=GLYMA_13G004600 PE=3 SV=1
C6SWC0	85.1	133.367	1.56718	0.013655	up	Uncharacterized protein OS=Glycine max OX=3847 GN=100499763 PE=2 SV=1
C6SX10	75.3	120.433	1.59938	0.000514435	up	Mitochondrial fission 1 protein OS=Glycine max OX=3847 PE=2 SV=1
I1LGI7	93.6333	142.6	1.52296	0.046757	up	3-hydroxy-3-methylglutaryl coenzyme A synthase OS=Glycine max OX=3847 GN=100782595 PE=3 SV=1
I1N6Z5	82.1333	130.5	1.58888	0.00320134	up	Uncharacterized protein OS=Glycine max OX=3847 GN=100785792 PE=4 SV=2
I1MKG5	77.5667	129.5	1.66953	0.00280032	up	Uncharacterized protein OS=Glycine max OX=3847 GN=100797709 PE=4 SV=1
K7KPQ8	93.2667	146.133	1.56683	0.0114358	up	Uncharacterized protein OS=Glycine max OX=3847 GN=100807734 PE=4 SV=1
C6SVE1	90.5333	139.233	1.53792	0.012534	up	Uncharacterized protein OS=Glycine max OX=3847 GN=100305511 PE=2 SV=1
K7LZU0	81.7333	134.5	1.6456	0.0173378	up	Uncharacterized protein OS=Glycine max OX=3847 GN=100819871 PE=4 SV=1
I1JRM9	81.1667	127.733	1.57372	0.0197861	up	Uncharacterized protein OS=Glycine max OX=3847 GN=GLYMA_03G247100 PE=4 SV=1
I1MR04	76.2333	116.333	1.52602	0.00301551	up	Uncharacterized protein OS=Glycine max OX=3847 GN=GLYMA_17G008100 PE=4 SV=1
C6SWQ5	79.8667	127.933	1.60184	0.0194314	up	Uncharacterized protein OS=Glycine max OX=3847 PE=2 SV=1
I1NFX4	66.1	172.5	2.60968	0.0209466	up	Uncharacterized protein OS=Glycine max OX=3847 GN=GLYMA_20G129100 PE=4 SV=1
I1LFD8	80.5667	125.333	1.55565	0.0128825	up	Uncharacterized protein OS=Glycine max OX=3847 GN=100776335 PE=4 SV=1
I1NI71	92.4667	139.1	1.50433	0.00378726	up	Phosphatidate cytidylyltransferase OS=Glycine max OX=3847 GN=100802781 PE=3 SV=1
I1JPJ6	83.4	127.2	1.52518	0.00637123	up	Uncharacterized protein OS=Glycine max OX=3847 GN=100777223 PE=4 SV=1
I1NIQ8	84.8	130.3	1.53656	0.00982353	up	Uncharacterized protein OS=Glycine max OX=3847 GN=100808101 PE=4 SV=2
I1JQD8	79.9	121.433	1.51982	0.0054976	up	Uncharacterized protein OS=Glycine max OX=3847 GN=100805745 PE=4 SV=1
K7LDT2	82.6	126.533	1.53188	0.00940295	up	Uncharacterized protein OS=Glycine max OX=3847 GN=100780373 PE=4 SV=1
