# Supplementary material for: Proteome characterization of two contrasting soybean genotypes in response to different phosphorus treatments
Source: AoB Plants. 2021 Apr 14;13(3):plab019. doi: 10.1093/aobpla/plab019 (PMC8209930; doi:10.1093/aobpla/plab019)
Supplement: plab019_suppl_Supplementary_Materials [file plab019_suppl_supplementary_materials.zip › plab019_suppl_Supplementary_Table_S4.xlsx]

## Sheet: Feuil1
Protein ID	T3_P2	T3_P1	FC (T3_P1/ T3_P2)	Pvalue (T3_P1/ T3_P2)	Regulation	Description
K7LNG5	117.1	75.2667	0.642755	0.0399056	down	Uncharacterized protein OS=Glycine max OX=3847 GN=100781863 PE=4 SV=1
C6T1W3	111.4	69.5333	0.624177	0.031022	down	Uncharacterized protein OS=Glycine max OX=3847 GN=100137078 PE=2 SV=1
B3TDK4	117.9	71.5	0.606446	0.0142958	down	Lipoxygenase OS=Glycine max OX=3847 PE=3 SV=1
I1M138	104.6	68	0.650096	0.02715	down	Uncharacterized protein OS=Glycine max OX=3847 GN=100807221 PE=3 SV=1
Q9M5K7	155.233	101.967	0.656861	0.034928	down	14-3-3-like protein OS=Glycine max OX=3847 GN=100806167 PE=2 SV=1
I1K6M2	115.767	68.3	0.58998	0.0323172	down	Uncharacterized protein OS=Glycine max OX=3847 GN=100301882 PE=4 SV=1
C6SW63	110.867	72.6667	0.655442	0.0153532	down	Uncharacterized protein OS=Glycine max OX=3847 PE=2 SV=1
A0A0R0FEX5	125.667	47.7333	0.379841	0.00255407	down	Uncharacterized protein OS=Glycine max OX=3847 GN=547450 PE=4 SV=1
A0A0R4J681	141.933	77.6	0.546736	0.00763445	down	Uncharacterized protein OS=Glycine max OX=3847 GN=GLYMA_20G233000 PE=4 SV=1
I1LVB0	131.767	79.3667	0.602327	0.0155149	down	Uncharacterized protein OS=Glycine max OX=3847 GN=100776726 PE=4 SV=1
A0A0R0IBM9	136.833	84.4333	0.617052	0.04402	down	Uncharacterized protein OS=Glycine max OX=3847 GN=100527067 PE=4 SV=1
K7KJM5	125.7	67.4333	0.536462	0.0201785	down	Uncharacterized protein OS=Glycine max OX=3847 GN=100802763 PE=4 SV=1
I1M676	161.6	102.267	0.632838	0.0345372	down	Uncharacterized protein OS=Glycine max OX=3847 GN=100793269 PE=4 SV=1
C6T3V8	120.633	74.1	0.614258	0.00716583	down	Uncharacterized protein OS=Glycine max OX=3847 GN=100527288 PE=2 SV=1
C6TFC1	153.7	61.2	0.398178	0.0239257	down	Non-specific lipid-transfer protein OS=Glycine max OX=3847 GN=100817318 PE=2 SV=1
A0A0R0I5R9	119.033	77.6333	0.652198	0.0241937	down	Uncharacterized protein OS=Glycine max OX=3847 GN=100808736 PE=3 SV=1
C6ZS00	125.867	82.8333	0.658104	0.0100656	down	Disease resistance protein/LRR protein-related protein OS=Glycine max OX=3847 GN=100305447 PE=2 SV=1
I1J7P1	110.733	45.7667	0.413305	0.02602	down	Non-specific lipid-transfer protein OS=Glycine max OX=3847 GN=GLYMA_01G132500 PE=3 SV=1
I1K3K3	151.6	96.0333	0.633465	0.00951598	down	Urease OS=Glycine max OX=3847 GN=547716 PE=3 SV=1
A0A0R0J965	128.4	76.5667	0.596314	0.0140013	down	Uncharacterized protein OS=Glycine max OX=3847 GN=100809384 PE=4 SV=1
C6T488	153.5	74.4667	0.485125	0.0021122	down	Uncharacterized protein OS=Glycine max OX=3847 PE=2 SV=1
C6SY13	139.467	92.2667	0.661568	0.039136	down	Uncharacterized protein OS=Glycine max OX=3847 GN=100499909 PE=2 SV=1
C6TEH5	71.5	107.533	1.50396	0.0289068	up	Uncharacterized protein OS=Glycine max OX=3847 PE=2 SV=1
