# Supplementary material for: Proteome characterization of two contrasting soybean genotypes in response to different phosphorus treatments
Source: AoB Plants. 2021 Apr 14;13(3):plab019. doi: 10.1093/aobpla/plab019 (PMC8209930; doi:10.1093/aobpla/plab019)
Supplement: plab019_suppl_Supplementary_Materials [file plab019_suppl_supplementary_materials.zip › plab019_suppl_Supplementary_Table_S5.xlsx]

## Sheet: Feuil1
Protein ID	T3_P2	T3_P0	FC (T3_P0/ T3_P2)	Pvalue (T3_P0/ T3_P2)	Regulation	Description
I1M599	126.333	75.4	0.596834	0.00166455	down	Lipoxygenase OS=Glycine max OX=3847 GN=GLYMA_13G347800 PE=3 SV=1
I1MRA7	126.333	78.0667	0.617942	0.0210649	down	Amine oxidase OS=Glycine max OX=3847 GN=GLYMA_17G019300 PE=3 SV=1
A0A0R4J656	124.133	82.4333	0.664071	0.0327321	down	Uncharacterized protein OS=Glycine max OX=3847 GN=100811995 PE=3 SV=1
A0A0R0JYS9	119.633	73	0.610198	0.0357819	down	Peroxidase OS=Glycine max OX=3847 GN=GLYMA_05G103600 PE=3 SV=1
I1MJN2	128.967	77.5333	0.601189	0.0256478	down	Uncharacterized protein OS=Glycine max OX=3847 GN=100789942 PE=3 SV=1
I1N4A7	114.667	75.9667	0.6625	0.0387185	down	Uncharacterized protein OS=Glycine max OX=3847 GN=100777928 PE=4 SV=2
I1KTM3	121.267	71.9	0.592908	0.00719926	down	Uncharacterized protein OS=Glycine max OX=3847 GN=100819556 PE=3 SV=1
I1K5E6	105.5	69	0.654028	0.0217949	down	Uncharacterized protein OS=Glycine max OX=3847 GN=GLYMA_05G243800 PE=4 SV=1
K7LNG5	117.1	75.3	0.64304	0.0300322	down	Uncharacterized protein OS=Glycine max OX=3847 GN=100781863 PE=4 SV=1
G3E7M9	137.067	81	0.590953	0.0319583	down	Annexin OS=Glycine max OX=3847 GN=100784252 PE=2 SV=1
C6TLV6	102.067	60.5667	0.593403	0.0244799	down	40S ribosomal protein S3a OS=Glycine max OX=3847 GN=100805519 PE=2 SV=1
C6T1W3	111.4	66.2333	0.594554	0.0146149	down	Uncharacterized protein OS=Glycine max OX=3847 GN=100137078 PE=2 SV=1
B3TDK4	117.9	61.2333	0.519367	0.00920329	down	Lipoxygenase OS=Glycine max OX=3847 PE=3 SV=1
A0A0R4J4L1	132.3	75.1333	0.567901	0.0196755	down	Uncharacterized protein OS=Glycine max OX=3847 GN=100806281 PE=4 SV=1
I1LPZ3	128.433	78.2667	0.609395	0.0335591	down	V-type proton ATPase subunit a OS=Glycine max OX=3847 GN=WBb225L1.8 PE=3 SV=1
I1JKM1	184.267	100.233	0.543958	0.029479	down	Uncharacterized protein OS=Glycine max OX=3847 GN=100776347 PE=4 SV=1
A0A0R0K6A7	142.7	84.4667	0.591918	0.0481925	down	Uncharacterized protein OS=Glycine max OX=3847 GN=547890 PE=3 SV=1
A0A0R0GZF0	138.767	79.5667	0.573385	0.0296782	down	Annexin OS=Glycine max OX=3847 GN=GLYMA_13G199800 PE=3 SV=1
A0A0R0GRC9	128.567	85.6667	0.666321	0.0334419	down	Uncharacterized protein OS=Glycine max OX=3847 GN=GLYMA_13G072500 PE=4 SV=1
A0A0R0KXC5	115.967	69.7	0.601035	0.018145	down	Uncharacterized protein OS=Glycine max OX=3847 GN=GLYMA_02G009600 PE=3 SV=1
A0A0R4J4T0	119.033	79.0667	0.66424	0.0291708	down	Uncharacterized protein OS=Glycine max OX=3847 GN=100775864 PE=3 SV=1
I1KXQ3	114.133	69.2333	0.6066	0.0172679	down	Uncharacterized protein OS=Glycine max OX=3847 GN=100787662 PE=4 SV=1
A0A0R0F5U2	126.6	77.4667	0.611901	0.013227	down	Uncharacterized protein OS=Glycine max OX=3847 GN=100782753 PE=4 SV=1
C6TBW7	123.067	75.9667	0.617281	0.0286544	down	Uncharacterized protein OS=Glycine max OX=3847 GN=100816795 PE=2 SV=1
Q944T2	149.333	71.4	0.478125	0.0352329	down	Translationally-controlled tumor protein homolog OS=Glycine max OX=3847 GN=TCTP PE=2 SV=1
C6TKS1	123.8	72.3	0.584006	0.0294864	down	Uncharacterized protein OS=Glycine max OX=3847 GN=100805278 PE=2 SV=1
B3TDK6	142.767	63.1	0.44198	0.0219896	down	Lipoxygenase OS=Glycine max OX=3847 GN=547869 PE=3 SV=1
P10538	107.767	65.6667	0.609341	0.00393402	down	Beta-amylase OS=Glycine max OX=3847 GN=BMY1 PE=1 SV=3
A0A0R0KZD7	139.733	88.7667	0.635258	0.0335146	down	V-type proton ATPase subunit H OS=Glycine max OX=3847 GN=GLYMA_02G059800 PE=3 SV=1
I1LAW6	127.3	83.1	0.652789	0.0281263	down	Eukaryotic translation initiation factor 3 subunit M OS=Glycine max OX=3847 GN=100811263 PE=3 SV=1
A0A0R4J3S4	136.8	85.5667	0.625487	0.0238139	down	Uncharacterized protein OS=Glycine max OX=3847 GN=100807980 PE=3 SV=1
I1LTT3	112.667	73.8333	0.655325	0.0223856	down	Uncharacterized protein OS=Glycine max OX=3847 GN=GLYMA_12G182800 PE=3 SV=1
B6ETP1	127.967	84.5667	0.660849	0.0280817	down	Arginyl-tRNA synthetase OS=Glycine max OX=3847 GN=argS PE=2 SV=1
I1JT95	119.867	79.7333	0.665184	0.0415393	down	Uncharacterized protein OS=Glycine max OX=3847 GN=100777972 PE=4 SV=1
C6TER4	119.333	78.8667	0.660894	0.0168803	down	Uncharacterized protein OS=Glycine max OX=3847 GN=100786578 PE=2 SV=1
A0A0R4J4C5	131	83.8667	0.640204	0.0455443	down	Uncharacterized protein OS=Glycine max OX=3847 GN=GLYMA_10G220100 PE=4 SV=1
I1LEY1	128.3	79	0.615744	0.0404936	down	Uncharacterized protein OS=Glycine max OX=3847 GN=100819623 PE=4 SV=1
I1KFR0	136.733	79.8667	0.584105	0.0375448	down	Uncharacterized protein OS=Glycine max OX=3847 GN=100779966 PE=4 SV=1
I1L5Z7	120.733	72.8333	0.603258	0.0209109	down	V-type proton ATPase subunit OS=Glycine max OX=3847 GN=100800553 PE=3 SV=1
I1LIT2	109.8	68.1667	0.620826	0.0286167	down	Uncharacterized protein OS=Glycine max OX=3847 GN=100786132 PE=4 SV=1
C6SVY4	150.733	77.3	0.512826	0.0102905	down	Uncharacterized protein OS=Glycine max OX=3847 PE=2 SV=1
E9KNA8	150.867	78.4	0.519664	0.0135733	down	SGF14c OS=Glycine max OX=3847 GN=547891 PE=2 SV=1
C6SVF1	128.1	81.9667	0.639865	0.0327755	down	Actin depolymerizing factor 1 OS=Glycine max OX=3847 GN=ADF1 PE=2 SV=1
C6SZN6	128.9	80.5	0.624515	0.0260734	down	Uncharacterized protein OS=Glycine max OX=3847 GN=100306505 PE=2 SV=1
C6TKQ3	135.567	82.8333	0.611015	0.0271114	down	Uncharacterized protein OS=Glycine max OX=3847 GN=100806500 PE=2 SV=1
C6SVZ7	144.8	90.0667	0.622007	0.028971	down	Uncharacterized protein OS=Glycine max OX=3847 PE=2 SV=1
C6SW69	109.433	72.2667	0.660372	0.0265079	down	Uncharacterized protein OS=Glycine max OX=3847 GN=100499753 PE=2 SV=1
C6SW77	135.733	86.5333	0.637525	0.0172165	down	Uncharacterized protein OS=Glycine max OX=3847 PE=2 SV=1
I1LPJ9	126.067	74	0.586991	0.0225585	down	Uncharacterized protein OS=Glycine max OX=3847 GN=100779929 PE=4 SV=1
C6FF63	125.833	79.0667	0.628344	0.0074971	down	Leucine-rich repeat protein OS=Glycine max OX=3847 GN=100783399 PE=2 SV=1
I1MXZ6	141.167	78.2667	0.554427	0.0259426	down	Thioredoxin OS=Glycine max OX=3847 GN=100499871 PE=3 SV=1
M1FIU8	129.4	79.5667	0.614889	0.0416465	down	ATPase subunit 8 OS=Glycine max OX=3847 GN=atp8 PE=4 SV=1
K7KZU4	130.767	79.1	0.604894	0.0349851	down	Uncharacterized protein OS=Glycine max OX=3847 GN=100806017 PE=4 SV=1
A0A0R4J2Q0	117.733	78.1333	0.663647	0.0461599	down	Uncharacterized protein OS=Glycine max OX=3847 GN=100791227 PE=3 SV=1
I1M3S8	128.967	80.9333	0.627552	0.0364772	down	Uncharacterized protein OS=Glycine max OX=3847 GN=100806160 PE=4 SV=2
I1KW20	125.467	83.0333	0.661796	0.0159901	down	Uncharacterized protein OS=Glycine max OX=3847 GN=100791896 PE=4 SV=1
C6TBU3	123.667	79.4333	0.642318	0.0485383	down	Uncharacterized protein OS=Glycine max OX=3847 GN=100798372 PE=2 SV=1
Q9M5K7	155.233	70.7667	0.455873	0.00831217	down	14-3-3-like protein OS=Glycine max OX=3847 GN=100806167 PE=2 SV=1
A0A0R0F2E8	121.967	77.0667	0.631867	0.0306161	down	Uncharacterized protein OS=Glycine max OX=3847 GN=GLYMA_19G228800 PE=3 SV=1
I1K6M2	115.767	59.4333	0.513389	0.00879481	down	Uncharacterized protein OS=Glycine max OX=3847 GN=100301882 PE=4 SV=1
Q9FQF1	126.933	83.8333	0.660452	0.0202011	down	Glutathione S-transferase GST 7 OS=Glycine max OX=3847 GN=GSTU26 PE=2 SV=1
A0A0R0FEX5	125.667	62.1333	0.49443	0.0391603	down	Uncharacterized protein OS=Glycine max OX=3847 GN=547450 PE=4 SV=1
A0A0R4J681	141.933	48.6333	0.342649	0.000645345	down	Uncharacterized protein OS=Glycine max OX=3847 GN=GLYMA_20G233000 PE=4 SV=1
A0A0R0HC62	127.4	82.8333	0.650183	0.0386772	down	Uncharacterized protein OS=Glycine max OX=3847 GN=GLYMA_11G047400 PE=3 SV=1
I1LVB0	131.767	80.8333	0.613458	0.00154885	down	Uncharacterized protein OS=Glycine max OX=3847 GN=100776726 PE=4 SV=1
K7KJM5	125.7	83.1667	0.661628	0.033369	down	Uncharacterized protein OS=Glycine max OX=3847 GN=100802763 PE=4 SV=1
C6TGW4	115.3	74.1	0.642671	0.0222671	down	Uncharacterized protein OS=Glycine max OX=3847 PE=2 SV=1
I1LCH6	143.233	86.3	0.602513	0.0432125	down	Tau class glutathione S-transferase OS=Glycine max OX=3847 GN=GSTU42 PE=2 SV=1
I1M676	161.6	99.2667	0.614274	0.0309486	down	Uncharacterized protein OS=Glycine max OX=3847 GN=100793269 PE=4 SV=1
A0A0R0GFB2	107.5	61.0667	0.568062	0.0219773	down	Uncharacterized protein OS=Glycine max OX=3847 GN=100783037 PE=3 SV=1
A0A0R0FNH1	137.5	89.9	0.653818	0.0436304	down	Uncharacterized protein OS=Glycine max OX=3847 GN=100818156 PE=4 SV=1
C6TN20	130.9	81	0.618793	0.022254	down	Eukaryotic translation initiation factor 3 subunit H OS=Glycine max OX=3847 GN=100795273 PE=2 SV=1
I1LNM2	124	82.1667	0.662634	0.0352835	down	NADH dehydrogenase subunit 9 OS=Glycine max OX=3847 GN=nad9 PE=3 SV=1
A0A0R0IS91	118.233	69.8667	0.590922	0.00447772	down	Uncharacterized protein (Fragment) OS=Glycine max OX=3847 GN=GLYMA_08G1504001 PE=3 SV=1
C6T3V8	120.633	72.2333	0.598784	0.0120987	down	Uncharacterized protein OS=Glycine max OX=3847 GN=100527288 PE=2 SV=1
C6SVI1	149.667	87.1	0.58196	0.0374931	down	V-type proton ATPase subunit F OS=Glycine max OX=3847 GN=100780523 PE=2 SV=1
I1MP65	103.667	62.2	0.6	0.00658221	down	Uncharacterized protein OS=Glycine max OX=3847 GN=GLYMA_16G166600 PE=4 SV=1
I1L957	119.733	69.7667	0.582684	0.00385696	down	Uncharacterized protein OS=Glycine max OX=3847 GN=100786618 PE=4 SV=1
C6TM01	125.567	77.3667	0.61614	0.020757	down	Uncharacterized protein OS=Glycine max OX=3847 PE=2 SV=1
I1JT75	151.8	86.6667	0.570927	0.049654	down	Thioredoxin OS=Glycine max OX=3847 GN=GLYMA_04G028500 PE=3 SV=1
C6TFC1	153.7	39.2333	0.255259	0.0112127	down	Non-specific lipid-transfer protein OS=Glycine max OX=3847 GN=100817318 PE=2 SV=1
K7MGG1	143.967	77.5333	0.538551	0.00884979	down	Uncharacterized protein OS=Glycine max OX=3847 GN=GLYMA_16G100400 PE=3 SV=1
C6T5C4	131.933	87.2	0.66094	0.0093988	down	Uncharacterized protein (Fragment) OS=Glycine max OX=3847 PE=2 SV=1
C6SYM8	125.8	59.9667	0.476683	0.00133601	down	Uncharacterized protein OS=Glycine max OX=3847 GN=100306255 PE=2 SV=1
C6T5M2	131.433	78.7	0.598783	0.0109133	down	Tau class glutathione S-transferase OS=Glycine max OX=3847 GN=GSTU23 PE=2 SV=1
I1LHR1	115.467	70.9333	0.614319	0.00434606	down	Uncharacterized protein OS=Glycine max OX=3847 GN=100814484 PE=4 SV=1
I1K9R1	140.933	89.3333	0.633869	0.0226324	down	Uncharacterized protein OS=Glycine max OX=3847 GN=100780483 PE=3 SV=1
I1JX45	114.5	72.7333	0.635226	0.015018	down	Uncharacterized protein OS=Glycine max OX=3847 GN=100785624 PE=4 SV=1
C6ZS00	125.867	79.7667	0.633739	0.0064282	down	Disease resistance protein/LRR protein-related protein OS=Glycine max OX=3847 GN=100305447 PE=2 SV=1
C6SY97	119.7	75.2667	0.628794	0.0135572	down	Mitochondrial pyruvate carrier OS=Glycine max OX=3847 PE=2 SV=1
C6SZG1	117.633	77.4333	0.65826	0.0346829	down	Uncharacterized protein OS=Glycine max OX=3847 GN=100306450 PE=2 SV=1
M1FP70	140	80.2333	0.573095	0.0372963	down	ATPase subunit 4 OS=Glycine max OX=3847 GN=atp4 PE=4 SV=1
C6SVQ5	127.767	78.1333	0.611531	0.00214745	down	CASP-like protein 1D2 OS=Glycine max OX=3847 PE=2 SV=1
C6T795	123.1	81.8667	0.665042	0.0259046	down	Uncharacterized protein OS=Glycine max OX=3847 PE=2 SV=1
I1KYX9	143.7	76.8667	0.534911	0.0153881	down	Uncharacterized protein OS=Glycine max OX=3847 GN=100801962 PE=4 SV=1
C6TK28	120.633	80.3333	0.66593	0.0175888	down	Serine/threonine-protein phosphatase OS=Glycine max OX=3847 GN=100820006 PE=2 SV=1
I1K3U8	110.567	66.6	0.602352	0.0458051	down	Uncharacterized protein OS=Glycine max OX=3847 GN=100306483 PE=4 SV=1
C6T1N4	115.7	72.2333	0.624316	0.0448437	down	Uncharacterized protein OS=Glycine max OX=3847 PE=2 SV=1
I1J836	135.333	86.7333	0.640887	0.0300493	down	ATP-dependent Clp protease proteolytic subunit OS=Glycine max OX=3847 GN=100812280 PE=3 SV=1
Q58J24	111.833	71.8	0.642027	0.0386933	down	Putative plastid glucose 6 phosphate/phosphate translocator OS=Glycine max OX=3847 PE=2 SV=1
I1K3K3	151.6	60.1667	0.396878	0.000322107	down	Urease OS=Glycine max OX=3847 GN=547716 PE=3 SV=1
A0A0R0H5N5	111.8	74.5	0.666369	0.0462768	down	Uncharacterized protein OS=Glycine max OX=3847 GN=GLYMA_13G239300 PE=4 SV=1
A0A0R0J965	128.4	61.0667	0.475597	0.00615617	down	Uncharacterized protein OS=Glycine max OX=3847 GN=100809384 PE=4 SV=1
C6SX98	137.467	70.3333	0.511639	0.0192758	down	Uncharacterized protein OS=Glycine max OX=3847 GN=100499840 PE=2 SV=1
I1KRJ7	137.967	69.8333	0.506161	0.0147547	down	Uncharacterized protein OS=Glycine max OX=3847 GN=100820616 PE=4 SV=1
I1M4W7	133.9	81.7	0.610157	0.0324681	down	Uncharacterized protein OS=Glycine max OX=3847 GN=GLYMA_13G336100 PE=4 SV=1
I1LQT9	136.3	89.3	0.655172	0.0435941	down	Uncharacterized protein OS=Glycine max OX=3847 GN=100306502 PE=4 SV=1
I1K6J1	124.033	76.9	0.619995	0.0432486	down	Uncharacterized protein OS=Glycine max OX=3847 GN=547545 PE=4 SV=1
C6TCQ0	128.433	79	0.615105	0.0160603	down	Uncharacterized protein OS=Glycine max OX=3847 PE=2 SV=1
I1JJ67	110.4	69.2	0.626812	0.0129365	down	Small nuclear ribonucleoprotein-associated protein OS=Glycine max OX=3847 GN=100786807 PE=3 SV=1
K7LK37	118.867	75.6667	0.636568	0.0317362	down	Pyruvate kinase OS=Glycine max OX=3847 GN=GLYMA_10G178900 PE=3 SV=1
C6TBB0	128.133	83.5333	0.651925	0.0224998	down	Uncharacterized protein OS=Glycine max OX=3847 PE=2 SV=1
I1KHB7	124.633	70.7333	0.567531	0.0294671	down	Uncharacterized protein OS=Glycine max OX=3847 GN=GLYMA_07G038800 PE=3 SV=1
A0A0R0I6D2	113.633	70.8	0.623057	0.00847256	down	Uncharacterized protein OS=Glycine max OX=3847 GN=GLYMA_10G258500 PE=3 SV=1
I1MBM5	141.067	86.6	0.613894	0.0478803	down	Uncharacterized protein OS=Glycine max OX=3847 GN=100779432 PE=4 SV=1
I1KYS8	126.5	69.2	0.547036	0.0379693	down	Uncharacterized protein OS=Glycine max OX=3847 GN=100784481 PE=4 SV=1
C6TH04	110.533	66.7333	0.603739	0.0171661	down	RINb protein OS=Glycine max OX=3847 GN=RIN4b PE=2 SV=1
A0A0R0JXL2	116.4	66.2333	0.569015	0.00411702	down	Uncharacterized protein OS=Glycine max OX=3847 GN=100820397 PE=4 SV=1
C6SZ93	100	51.9333	0.519333	0.0144577	down	Uncharacterized protein OS=Glycine max OX=3847 GN=100306409 PE=2 SV=1
C6T488	153.5	64.0667	0.417372	0.000343105	down	Uncharacterized protein OS=Glycine max OX=3847 PE=2 SV=1
I1JBG1	109.233	72.8	0.666463	0.00987156	down	Uncharacterized protein OS=Glycine max OX=3847 GN=100805536 PE=4 SV=1
C6SY13	139.467	91.7	0.657505	0.0235162	down	Uncharacterized protein OS=Glycine max OX=3847 GN=100499909 PE=2 SV=1
C6SYI9	125.467	82.1333	0.654623	0.0374301	down	Uncharacterized protein OS=Glycine max OX=3847 PE=2 SV=1
I1MR04	131.233	84.7667	0.645923	0.0334875	down	Uncharacterized protein OS=Glycine max OX=3847 GN=GLYMA_17G008100 PE=4 SV=1
I1NFX4	129.033	67.0667	0.519762	0.0447904	down	Uncharacterized protein OS=Glycine max OX=3847 GN=GLYMA_20G129100 PE=4 SV=1
C6T2T2	144.567	84.2	0.58243	0.0235499	down	Protein yippee-like OS=Glycine max OX=3847 PE=2 SV=1
C6SVS6	126.133	69.7	0.55259	0.0293396	down	Uncharacterized protein OS=Glycine max OX=3847 PE=2 SV=1
